# Supplementary material for: Long‐term abundance time‐series of the High Arctic terrestrial vertebrate community of Bylot Island, Nunavut
Source: Ecology. 2025 Oct 7;106(10):e70223. doi: 10.1002/ecy.70223 (PMC12501677; doi:10.1002/ecy.70223)
Supplement: Supplementary file 1 — Data S1: [file ECY-106-e70223-s001.zip]

Archive with 70 entries (62 files):
- Data_S1/
- Data_S1/README.html
- Data_S1/BYLOT-species_taxonomy.csv
- Data_S1/BYLOT-community_composition.csv
- Data_S1/BYLOT-species_density_monitoring.csv
- Data_S1/BYLOT-species_body_mass.csv
- Data_S1/BYLOT-species_abundance.csv
- Data_S1/.~lock.species_body_mass.csv#
- Data_S1/metadata/
- Data_S1/metadata/summary_methods.csv
- Data_S1/study_area/
- Data_S1/study_area/study_area.shp
- Data_S1/study_area/study_area.shx
- Data_S1/study_area/proportion_goose_colony_zone.csv
- Data_S1/study_area/study_area.dbf
- Data_S1/study_area/study_area.prj
- Data_S1/study_area/snow_goose_systematic_wetland_plot.shx
- Data_S1/study_area/snow_goose_systematic_wetland_plot.shp
- Data_S1/study_area/snow_goose_systematic_wetland_plot.qmd
- Data_S1/study_area/snow_goose_systematic_wetland_plot.prj
- Data_S1/study_area/snow_goose_systematic_wetland_plot.dbf
- Data_S1/study_area/snow_goose_systematic_wetland_plot.cpg
- Data_S1/study_area/wetlands.cpg
- Data_S1/study_area/wetlands.dbf
- Data_S1/study_area/wetlands.prj
- Data_S1/study_area/wetlands.shp
- Data_S1/study_area/wetlands.shx
- Data_S1/study_area/lakes.dbf
- Data_S1/study_area/lakes.prj
- Data_S1/study_area/lakes.shp
- Data_S1/study_area/lakes.shx
- Data_S1/study_area/rivers.cpg
- Data_S1/study_area/rivers.dbf
- Data_S1/study_area/rivers.prj
- Data_S1/study_area/rivers.qmd
- Data_S1/study_area/rivers.shp
- Data_S1/study_area/rivers.shx
- Data_S1/raw/
- Data_S1/raw/body_mass/
- Data_S1/raw/body_mass/body_mass_measurements_bylot.csv
- Data_S1/raw/avian_nest_monitoring/
- Data_S1/raw/avian_nest_monitoring/hawk_falcon_nests.csv
- Data_S1/raw/avian_nest_monitoring/snow_goose_nests_plots.csv
- Data_S1/raw/avian_nest_monitoring/nests.shp
- Data_S1/raw/avian_nest_monitoring/nests.shx
- Data_S1/raw/avian_nest_monitoring/nests.dbf
- Data_S1/raw/avian_nest_monitoring/nests.prj
- Data_S1/raw/avian_nest_monitoring/nests.csv
- Data_S1/raw/avian_nest_monitoring/summary_nest_monitoring_long_format.csv
- Data_S1/raw/avian_nest_monitoring/summary_nest_monitoring.csv
- Data_S1/raw/observation_of_individuals/
- Data_S1/raw/observation_of_individuals/american_golden_plover_distance.csv
- Data_S1/raw/observation_of_individuals/ermine_index.csv
- Data_S1/raw/observation_of_individuals/incidental_obs_relative_abundance_upland.csv
- Data_S1/raw/observation_of_individuals/incidental_observations_2007_2019.csv
- Data_S1/raw/observation_of_individuals/vertebrate_count_transects_2010_2023.shp
- Data_S1/raw/observation_of_individuals/vertebrate_count_transects_2010_2023.shx
- Data_S1/raw/observation_of_individuals/vertebrate_count_transects_2010_2023.dbf
- Data_S1/raw/observation_of_individuals/vertebrate_count_transects_2010_2023.prj
- Data_S1/raw/observation_of_individuals/snow_goose_point_counts_2010_2023.shp
- Data_S1/raw/observation_of_individuals/snow_goose_point_counts_2010_2023.shx
- Data_S1/raw/observation_of_individuals/snow_goose_point_counts_2010_2023.dbf
- Data_S1/raw/observation_of_individuals/snow_goose_point_counts_2010_2023.prj
- Data_S1/raw/observation_of_individuals/relative_abundance_Gauthier_et_al_2024.csv
- Data_S1/raw/observation_of_individuals/vertebrate_count_transects_2010-2023.csv
- Data_S1/raw/capture_of_individuals/
- Data_S1/raw/capture_of_individuals/data_HomeRange.csv
- Data_S1/raw/capture_of_individuals/lemming_density_1993-2019.csv
- Data_S1/raw/capture_of_individuals/lemming_density_2004-2022.csv
- MetadataS1.pdf
