# Supplementary material for: Long‐term abundance time‐series of the High Arctic terrestrial vertebrate community of Bylot Island, Nunavut
Source: Ecology. 2025 Oct 7;106(10):e70223. doi: 10.1002/ecy.70223 (PMC12501677; doi:10.1002/ecy.70223)
Supplement: Supplementary file 1 — Data S1: [file ECY-106-e70223-s001.zip › Data_S1/BYLOT-species_taxonomy.csv]

class	order	family	genus	species_scientific	species_en	species_fr	functional_group	migratory_status
Aves	Gaviiformes	Gaviidae	Gavia	Gavia pacifica	Pacific loon	Plongeon du Pacifique	Ducks and loons	migrant
Aves	Gaviiformes	Gaviidae	Gavia	Gavia stellata	Red-throated loon	Plongeon Catmarin	Ducks and loons	migrant
Aves	Anseriformes	Anatidae	Somateria	Somateria spectabilis	King eider	Eider à tête grise	Ducks and loons	migrant
Aves	Anseriformes	Anatidae	Clangula	Clangula hyemalis	Long-tailed duck	Harelde Kakawi	Ducks and loons	migrant
Aves	Anseriformes	Anatidae	Branta	Branta hutchinsii	Cackling goose	Bernache de Hutchins	Geese and swans	migrant
Aves	Anseriformes	Anatidae	Anser	Anser caerulescens	Snow goose	Oie des neiges	Geese and swans	migrant
Aves	Anseriformes	Anatidae	Cygnus	Cygnus columbianus	Tundra swan	Cygne siffleur	Geese and swans	migrant
Aves	Accipitriformes	Accipitridae	Buteo	Buteo lagopus	Rough-legged hawk	Buse pattue	Raptors	migrant
Aves	Falconiformes	Falconidae	Falco	Falco peregrinus	Peregrine falcon	Faucon pèlerin	Raptors	migrant
Aves	Strigiformes	Strigidae	Bubo	Bubo scandiacus	Snowy owl	Harfang des neiges	Raptors	migrant
Aves	Galliformes	Phasianidae	Lagopus	Lagopus muta	Rock ptarmigan	Lagopède alpin	Ptarmigans	resident
Aves	Gruiformes	Gruidae	Antigone	Antigone canadensis	Sandhill crane	Grue du Canada	Cranes	migrant
Aves	Charadriiformes	Charadriidae	Pluvialis	Pluvialis dominica	American golden-plover	Pluvier bronzé	Shorebirds	migrant
Aves	Charadriiformes	Charadriidae	Pluvialis	Pluvialis squatarola	Black-bellied plover	Pluvier argenté	Shorebirds	migrant
Aves	Charadriiformes	Charadriidae	Charadrius	Charadrius hiaticula	Common-ringed plover	Pluvier grand-gravelot	Shorebirds	migrant
Aves	Charadriiformes	Scolopacidae	Arenaria	Arenaria interpres	Ruddy turnstone	Tournepierre à collier	Shorebirds	migrant
Aves	Charadriiformes	Scolopacidae	Calidris	Calidris canutus	Red knot	Bécasseau maubèche	Shorebirds	migrant
Aves	Charadriiformes	Scolopacidae	Calidris	Calidris melanotos	Pectoral sandpiper	Bécasseau à poitrine cendrée	Shorebirds	migrant
Aves	Charadriiformes	Scolopacidae	Calidris	Calidris bairdii	Baird's sandpiper	Bécasseau de Baird	Shorebirds	migrant
Aves	Charadriiformes	Scolopacidae	Calidris	Calidris fuscicollis	White-rumped sandpiper	Bécasseau à croupion blanc	Shorebirds	migrant
Aves	Charadriiformes	Scolopacidae	Calidris	Calidris subruficollis	Buff-breasted sandpiper	Bécasseau roussâtre	Shorebirds	migrant
Aves	Charadriiformes	Scolopacidae	Phalaropus	Phalaropus fulicarius	Red phalarope	Phalarope à bec large	Shorebirds	migrant
Aves	Charadriiformes	Laridae	Larus	Larus hyperboreus	Glaucous gull	Goéland bourgmestre	Gulls	migrant
Aves	Charadriiformes	Stercorariidae	Stercorarius	Stercorarius longicaudus	Long-tailed jaeger	Labbe à longue queue	Jaegers	migrant
Aves	Charadriiformes	Stercorariidae	Stercorarius	Stercorarius parasiticus	Parasitic jaeger	Labbe parasite	Jaegers	migrant
Aves	Passeriformes	Corvidae	Corvus	Corvus corax	Common raven	Grand Corbeau	Ravens	partial migrant
Aves	Passeriformes	Alaudidae	Eremophila	Eremophila alpestris	Horned lark	Alouette hausse-col	Passerines	migrant
Aves	Passeriformes	Motacillidae	Anthus	Anthus rubescens	American pipit	Pipit d'Amérique	Passerines	migrant
Aves	Passeriformes	Calcariidae	Calcarius	Calcarius lapponicus	Lapland longspur	Plectrophane lapon	Passerines	migrant
Aves	Passeriformes	Calcariidae	Plectrophenax	Plectrophenax nivalis	Snow bunting	Plectrophane des neiges	Passerines	migrant
Mammalia	Rodentia	Cricetidae	Lemmus	Lemmus trimucronatus	Nearctic brown lemming	Lemming brun	Lemmings	resident
Mammalia	Rodentia	Cricetidae	Dicrostonyx	Dicrostonyx groenlandicus	Nearctic collared lemming	Lemming à collier	Lemmings	resident
Mammalia	Lagomorpha	Leporidae	Lepus	Lepus arcticus	Arctic hare	Lièvre arctique	Hares	resident
Mammalia	Carnivora	Mustelidae	Mustela	Mustela richardsonii	American ermine	Ermine d’Amérique	Ermines	resident
Mammalia	Carnivora	Canidae	Vulpes	Vulpes lagopus	Arctic fox	Renard arctique	Foxes	partial migrant
