# Supplementary material for: Long‐term abundance time‐series of the High Arctic terrestrial vertebrate community of Bylot Island, Nunavut
Source: Ecology. 2025 Oct 7;106(10):e70223. doi: 10.1002/ecy.70223 (PMC12501677; doi:10.1002/ecy.70223)
Supplement: Supplementary file 1 — Data S1: [file ECY-106-e70223-s001.zip › Data_S1/BYLOT-species_density_monitoring.csv]

species_en	year	zone	area_sampled_km2	habitat	method	monitoring	breeding_status	ind_density_km2
American golden-plover	2010	camp 2	11.10	mixed	distance sampling	systematic	breeding	8.410
American golden-plover	2011	camp 2	10.35	mixed	distance sampling	systematic	breeding	5.098
American golden-plover	2012	camp 2	8.85	mixed	distance sampling	systematic	breeding	9.631
American golden-plover	2013	camp 2	11.55	mixed	distance sampling	systematic	breeding	7.907
American golden-plover	2014	camp 2	11.70	mixed	distance sampling	systematic	breeding	3.642
American golden-plover	2015	camp 2	7.35	mixed	distance sampling	systematic	breeding	0.552
American golden-plover	2016	camp 2	5.40	mixed	distance sampling	systematic	breeding	1.879
American golden-plover	2017	camp 2	4.80	mixed	distance sampling	systematic	breeding	4.228
American golden-plover	2018	camp 2	6.00	mixed	distance sampling	systematic	breeding	0.338
American golden-plover	2019	camp 2	11.40	mixed	distance sampling	systematic	breeding	0.712
American golden-plover	2022	camp 2	12.00	mixed	distance sampling	systematic	breeding	1.691
American golden-plover	2023	camp 2	11.55	mixed	distance sampling	systematic	breeding	2.460
American golden-plover	2011	camp 3	8.55	mixed	distance sampling	systematic	breeding	15.903
American golden-plover	2012	camp 3	7.65	mixed	distance sampling	systematic	breeding	9.550
American golden-plover	2013	camp 3	8.55	mixed	distance sampling	systematic	breeding	9.732
American golden-plover	2014	camp 3	8.10	mixed	distance sampling	systematic	breeding	9.521
American golden-plover	2015	camp 3	8.10	mixed	distance sampling	systematic	breeding	7.266
American golden-plover	2016	camp 3	7.65	mixed	distance sampling	systematic	breeding	6.632
American golden-plover	2017	camp 3	7.80	mixed	distance sampling	systematic	breeding	3.642
American golden-plover	2018	camp 3	6.30	mixed	distance sampling	systematic	breeding	6.442
American golden-plover	2019	camp 3	8.10	mixed	distance sampling	systematic	breeding	2.756
American golden-plover	2022	camp 3	8.10	mixed	distance sampling	systematic	breeding	10.022
American golden-plover	2023	camp 3	8.55	mixed	distance sampling	systematic	breeding	6.883
American golden-plover	2010	dufour	4.50	mixed	distance sampling	systematic	breeding	30.215
American golden-plover	2011	dufour	3.60	mixed	distance sampling	systematic	breeding	29.313
American golden-plover	2012	dufour	4.80	mixed	distance sampling	systematic	breeding	34.246
American golden-plover	2013	dufour	5.25	mixed	distance sampling	systematic	breeding	15.075
American golden-plover	2014	dufour	5.25	mixed	distance sampling	systematic	breeding	10.823
American golden-plover	2015	dufour	4.95	mixed	distance sampling	systematic	breeding	9.019
American golden-plover	2016	dufour	4.80	mixed	distance sampling	systematic	breeding	5.496
American golden-plover	2017	dufour	4.80	mixed	distance sampling	systematic	breeding	3.382
American golden-plover	2018	dufour	4.95	mixed	distance sampling	systematic	breeding	3.280
American golden-plover	2019	dufour	4.35	mixed	distance sampling	systematic	breeding	2.333
American golden-plover	2022	dufour	5.25	mixed	distance sampling	systematic	breeding	10.437
American golden-plover	2023	dufour	5.25	mixed	distance sampling	systematic	breeding	6.958
American golden-plover	2011	goose point	5.25	mixed	distance sampling	systematic	breeding	5.412
American golden-plover	2012	goose point	7.05	mixed	distance sampling	systematic	breeding	10.363
American golden-plover	2013	goose point	7.80	mixed	distance sampling	systematic	breeding	9.106
American golden-plover	2014	goose point	8.25	mixed	distance sampling	systematic	breeding	6.888
American golden-plover	2015	goose point	7.65	mixed	distance sampling	systematic	breeding	5.571
American golden-plover	2016	goose point	7.35	mixed	distance sampling	systematic	breeding	3.313
American golden-plover	2017	goose point	7.80	mixed	distance sampling	systematic	breeding	2.081
American golden-plover	2018	goose point	7.80	mixed	distance sampling	systematic	breeding	2.602
American golden-plover	2019	goose point	3.60	mixed	distance sampling	systematic	breeding	2.255
American golden-plover	2022	goose point	5.25	mixed	distance sampling	systematic	breeding	1.546
American golden-plover	2023	goose point	7.35	mixed	distance sampling	systematic	breeding	2.209
American golden-plover	2010	malaview	4.20	mixed	distance sampling	systematic	breeding	24.159
American golden-plover	2011	malaview	10.35	mixed	distance sampling	systematic	breeding	16.274
American golden-plover	2013	malaview	10.20	mixed	distance sampling	systematic	breeding	7.361
American golden-plover	2014	malaview	10.05	mixed	distance sampling	systematic	breeding	7.471
American golden-plover	2015	malaview	10.20	mixed	distance sampling	systematic	breeding	6.765
American golden-plover	2016	malaview	10.35	mixed	distance sampling	systematic	breeding	8.431
American golden-plover	2017	malaview	10.20	mixed	distance sampling	systematic	breeding	8.157
American golden-plover	2018	malaview	9.15	mixed	distance sampling	systematic	breeding	1.774
American golden-plover	2019	malaview	4.35	mixed	distance sampling	systematic	breeding	1.400
American golden-plover	2022	malaview	4.95	mixed	distance sampling	systematic	breeding	8.200
American golden-plover	2023	malaview	10.05	mixed	distance sampling	systematic	breeding	6.664
American golden-plover	2014	south qarlikturvik	4.80	mixed	distance sampling	systematic	breeding	0.846
American golden-plover	2015	south qarlikturvik	4.35	mixed	distance sampling	systematic	breeding	0.000
American golden-plover	2016	south qarlikturvik	4.80	mixed	distance sampling	systematic	breeding	0.000
American golden-plover	2017	south qarlikturvik	4.65	mixed	distance sampling	systematic	breeding	0.436
American golden-plover	2018	south qarlikturvik	4.50	mixed	distance sampling	systematic	breeding	0.000
American golden-plover	2019	south qarlikturvik	4.80	mixed	distance sampling	systematic	breeding	0.000
American golden-plover	2022	south qarlikturvik	4.80	mixed	distance sampling	systematic	breeding	0.423
American golden-plover	2023	south qarlikturvik	4.80	mixed	distance sampling	systematic	breeding	0.000
Baird's sandpiper	2005	2 km2 plot	2.00	mixed	nest sampling	systematic	breeding	7.000
Baird's sandpiper	2006	2 km2 plot	2.00	mixed	nest sampling	systematic	breeding	23.000
Baird's sandpiper	2007	2 km2 plot	2.00	mixed	nest sampling	systematic	breeding	4.000
Baird's sandpiper	2008	2 km2 plot	2.00	mixed	nest sampling	systematic	breeding	2.000
Baird's sandpiper	2009	2 km2 plot	2.00	mixed	nest sampling	systematic	breeding	3.000
Baird's sandpiper	2010	2 km2 plot	2.00	mixed	nest sampling	systematic	breeding	8.000
Baird's sandpiper	2011	2 km2 plot	2.00	mixed	nest sampling	systematic	breeding	9.000
Baird's sandpiper	2012	2 km2 plot	2.00	mixed	nest sampling	systematic	breeding	17.000
Baird's sandpiper	2013	2 km2 plot	2.00	mixed	nest sampling	systematic	breeding	9.000
Baird's sandpiper	2014	2 km2 plot	2.00	mixed	nest sampling	systematic	breeding	5.000
Baird's sandpiper	2015	2 km2 plot	2.00	mixed	nest sampling	systematic	breeding	8.000
Baird's sandpiper	2016	2 km2 plot	2.00	mixed	nest sampling	systematic	breeding	10.000
Baird's sandpiper	2017	2 km2 plot	2.00	mixed	nest sampling	systematic	breeding	19.000
Baird's sandpiper	2018	2 km2 plot	2.00	mixed	nest sampling	systematic	breeding	4.000
Baird's sandpiper	2019	2 km2 plot	2.00	mixed	nest sampling	systematic	breeding	2.000
Baird's sandpiper	2022	2 km2 plot	2.00	mixed	nest sampling	systematic	breeding	23.000
Baird's sandpiper	2023	2 km2 plot	2.00	mixed	nest sampling	systematic	breeding	17.000
Cackling goose	2017	black plateau	34.12	upland	nest sampling	systematic	breeding	0.000
Cackling goose	2018	black plateau	34.12	upland	nest sampling	systematic	breeding	0.000
Cackling goose	2019	black plateau	34.12	upland	nest sampling	systematic	breeding	0.000
Cackling goose	2022	black plateau	34.12	upland	nest sampling	systematic	breeding	0.000
Cackling goose	2023	black plateau	34.12	upland	nest sampling	systematic	breeding	0.000
Cackling goose	2017	camp 2	79.84	mixed	nest sampling	systematic	breeding	0.326
Cackling goose	2018	camp 2	79.84	mixed	nest sampling	systematic	breeding	0.676
Cackling goose	2019	camp 2	79.84	mixed	nest sampling	systematic	breeding	0.977
Cackling goose	2022	camp 2	79.84	mixed	nest sampling	systematic	breeding	0.802
Cackling goose	2023	camp 2	79.84	mixed	nest sampling	systematic	breeding	1.303
Cackling goose	2017	camp 3	32.95	mixed	nest sampling	systematic	breeding	0.546
Cackling goose	2018	camp 3	32.95	mixed	nest sampling	systematic	breeding	0.546
Cackling goose	2019	camp 3	32.95	mixed	nest sampling	systematic	breeding	0.546
Cackling goose	2022	camp 3	32.95	mixed	nest sampling	systematic	breeding	0.121
Cackling goose	2023	camp 3	32.95	mixed	nest sampling	systematic	breeding	0.728
Cackling goose	2017	camp 3 plateau	30.27	upland	nest sampling	systematic	breeding	0.000
Cackling goose	2018	camp 3 plateau	30.27	upland	nest sampling	systematic	breeding	0.000
Cackling goose	2019	camp 3 plateau	30.27	upland	nest sampling	systematic	breeding	0.000
Cackling goose	2022	camp 3 plateau	30.27	upland	nest sampling	systematic	breeding	0.000
Cackling goose	2023	camp 3 plateau	30.27	upland	nest sampling	systematic	breeding	0.000
Cackling goose	2017	dufour	33.08	mixed	nest sampling	systematic	breeding	0.121
Cackling goose	2018	dufour	33.08	mixed	nest sampling	systematic	breeding	0.242
Cackling goose	2019	dufour	33.08	mixed	nest sampling	systematic	breeding	0.302
Cackling goose	2022	dufour	33.08	mixed	nest sampling	systematic	breeding	0.060
Cackling goose	2023	dufour	33.08	mixed	nest sampling	systematic	breeding	0.242
Cackling goose	2017	goose point	41.22	mixed	nest sampling	systematic	breeding	0.146
Cackling goose	2018	goose point	41.22	mixed	nest sampling	systematic	breeding	0.194
Cackling goose	2019	goose point	41.22	mixed	nest sampling	systematic	breeding	0.194
Cackling goose	2022	goose point	41.22	mixed	nest sampling	systematic	breeding	0.291
Cackling goose	2023	goose point	41.22	mixed	nest sampling	systematic	breeding	0.194
Cackling goose	2017	malaview	60.10	mixed	nest sampling	systematic	breeding	0.000
Cackling goose	2018	malaview	60.10	mixed	nest sampling	systematic	breeding	0.067
Cackling goose	2019	malaview	60.10	mixed	nest sampling	systematic	breeding	0.133
Cackling goose	2022	malaview	60.10	mixed	nest sampling	systematic	breeding	0.000
Cackling goose	2023	malaview	60.10	mixed	nest sampling	systematic	breeding	0.233
Cackling goose	2004	qarlikturvik valley	64.98	mixed	nest sampling	systematic	breeding	0.000
Cackling goose	2005	qarlikturvik valley	64.98	mixed	nest sampling	systematic	breeding	0.000
Cackling goose	2006	qarlikturvik valley	64.98	mixed	nest sampling	systematic	breeding	0.062
Cackling goose	2007	qarlikturvik valley	64.98	mixed	nest sampling	systematic	breeding	0.000
Cackling goose	2008	qarlikturvik valley	64.98	mixed	nest sampling	systematic	breeding	0.062
Cackling goose	2009	qarlikturvik valley	64.98	mixed	nest sampling	systematic	breeding	0.062
Cackling goose	2010	qarlikturvik valley	64.98	mixed	nest sampling	systematic	breeding	0.062
Cackling goose	2011	qarlikturvik valley	64.98	mixed	nest sampling	systematic	breeding	0.062
Cackling goose	2012	qarlikturvik valley	64.98	mixed	nest sampling	systematic	breeding	0.092
Cackling goose	2013	qarlikturvik valley	64.98	mixed	nest sampling	systematic	breeding	0.185
Cackling goose	2014	qarlikturvik valley	64.98	mixed	nest sampling	systematic	breeding	0.246
Cackling goose	2015	qarlikturvik valley	64.98	mixed	nest sampling	systematic	breeding	0.277
Cackling goose	2016	qarlikturvik valley	64.98	mixed	nest sampling	systematic	breeding	0.339
Cackling goose	2017	qarlikturvik valley	64.98	mixed	nest sampling	systematic	breeding	0.400
Cackling goose	2018	qarlikturvik valley	64.98	mixed	nest sampling	systematic	breeding	0.462
Cackling goose	2019	qarlikturvik valley	64.98	mixed	nest sampling	systematic	breeding	0.462
Cackling goose	2022	qarlikturvik valley	64.98	mixed	nest sampling	systematic	breeding	0.585
Cackling goose	2023	qarlikturvik valley	64.98	mixed	nest sampling	systematic	breeding	0.862
Cackling goose	2017	south plateau	12.24	upland	nest sampling	systematic	breeding	0.000
Cackling goose	2018	south plateau	12.24	upland	nest sampling	systematic	breeding	0.000
Cackling goose	2019	south plateau	12.24	upland	nest sampling	systematic	breeding	0.000
Cackling goose	2022	south plateau	12.24	upland	nest sampling	systematic	breeding	0.000
Cackling goose	2023	south plateau	12.24	upland	nest sampling	systematic	breeding	0.000
Cackling goose	2017	study area	388.80	mixed	nest sampling	systematic	breeding	0.206
Cackling goose	2018	study area	388.80	mixed	nest sampling	systematic	breeding	0.314
Cackling goose	2019	study area	388.80	mixed	nest sampling	systematic	breeding	0.391
Cackling goose	2022	study area	388.80	mixed	nest sampling	systematic	breeding	0.309
Cackling goose	2023	study area	388.80	mixed	nest sampling	systematic	breeding	0.550
Common raven	2013	black plateau	34.12	upland	nest sampling	systematic	breeding	0.059
Common raven	2014	black plateau	34.12	upland	nest sampling	systematic	breeding	0.000
Common raven	2015	black plateau	34.12	upland	nest sampling	systematic	breeding	0.059
Common raven	2016	black plateau	34.12	upland	nest sampling	systematic	breeding	0.000
Common raven	2017	black plateau	34.12	upland	nest sampling	systematic	breeding	0.000
Common raven	2018	black plateau	34.12	upland	nest sampling	systematic	breeding	0.000
Common raven	2019	black plateau	34.12	upland	nest sampling	systematic	breeding	0.000
Common raven	2022	black plateau	34.12	upland	nest sampling	systematic	breeding	0.000
Common raven	2013	camp 2	79.84	mixed	nest sampling	systematic	breeding	0.000
Common raven	2014	camp 2	79.84	mixed	nest sampling	systematic	breeding	0.000
Common raven	2015	camp 2	79.84	mixed	nest sampling	systematic	breeding	0.000
Common raven	2016	camp 2	79.84	mixed	nest sampling	systematic	breeding	0.000
Common raven	2017	camp 2	79.84	mixed	nest sampling	systematic	breeding	0.000
Common raven	2018	camp 2	79.84	mixed	nest sampling	systematic	breeding	0.000
Common raven	2019	camp 2	79.84	mixed	nest sampling	systematic	breeding	0.000
Common raven	2022	camp 2	79.84	mixed	nest sampling	systematic	breeding	0.000
Common raven	2013	camp 3	32.95	mixed	nest sampling	systematic	breeding	0.000
Common raven	2014	camp 3	32.95	mixed	nest sampling	systematic	breeding	0.000
Common raven	2015	camp 3	32.95	mixed	nest sampling	systematic	breeding	0.061
Common raven	2016	camp 3	32.95	mixed	nest sampling	systematic	breeding	0.061
Common raven	2017	camp 3	32.95	mixed	nest sampling	systematic	breeding	0.000
Common raven	2018	camp 3	32.95	mixed	nest sampling	systematic	breeding	0.000
Common raven	2019	camp 3	32.95	mixed	nest sampling	systematic	breeding	0.061
Common raven	2022	camp 3	32.95	mixed	nest sampling	systematic	breeding	0.000
Common raven	2013	camp 3 plateau	30.27	upland	nest sampling	systematic	breeding	0.000
Common raven	2014	camp 3 plateau	30.27	upland	nest sampling	systematic	breeding	0.000
Common raven	2015	camp 3 plateau	30.27	upland	nest sampling	systematic	breeding	0.000
Common raven	2016	camp 3 plateau	30.27	upland	nest sampling	systematic	breeding	0.000
Common raven	2017	camp 3 plateau	30.27	upland	nest sampling	systematic	breeding	0.000
Common raven	2018	camp 3 plateau	30.27	upland	nest sampling	systematic	breeding	0.000
Common raven	2019	camp 3 plateau	30.27	upland	nest sampling	systematic	breeding	0.066
Common raven	2022	camp 3 plateau	30.27	upland	nest sampling	systematic	breeding	0.000
Common raven	2013	dufour	33.08	mixed	nest sampling	systematic	breeding	0.000
Common raven	2014	dufour	33.08	mixed	nest sampling	systematic	breeding	0.000
Common raven	2015	dufour	33.08	mixed	nest sampling	systematic	breeding	0.000
Common raven	2016	dufour	33.08	mixed	nest sampling	systematic	breeding	0.000
Common raven	2017	dufour	33.08	mixed	nest sampling	systematic	breeding	0.060
Common raven	2018	dufour	33.08	mixed	nest sampling	systematic	breeding	0.000
Common raven	2019	dufour	33.08	mixed	nest sampling	systematic	breeding	0.000
Common raven	2022	dufour	33.08	mixed	nest sampling	systematic	breeding	0.000
Common raven	2013	goose point	41.22	mixed	nest sampling	systematic	breeding	0.000
Common raven	2014	goose point	41.22	mixed	nest sampling	systematic	breeding	0.000
Common raven	2015	goose point	41.22	mixed	nest sampling	systematic	breeding	0.000
Common raven	2016	goose point	41.22	mixed	nest sampling	systematic	breeding	0.000
Common raven	2017	goose point	41.22	mixed	nest sampling	systematic	breeding	0.000
Common raven	2018	goose point	41.22	mixed	nest sampling	systematic	breeding	0.000
Common raven	2019	goose point	41.22	mixed	nest sampling	systematic	breeding	0.049
Common raven	2022	goose point	41.22	mixed	nest sampling	systematic	breeding	0.000
Common raven	2013	malaview	60.10	mixed	nest sampling	systematic	breeding	0.000
Common raven	2014	malaview	60.10	mixed	nest sampling	systematic	breeding	0.000
Common raven	2015	malaview	60.10	mixed	nest sampling	systematic	breeding	0.000
Common raven	2016	malaview	60.10	mixed	nest sampling	systematic	breeding	0.000
Common raven	2017	malaview	60.10	mixed	nest sampling	systematic	breeding	0.000
Common raven	2018	malaview	60.10	mixed	nest sampling	systematic	breeding	0.000
Common raven	2019	malaview	60.10	mixed	nest sampling	systematic	breeding	0.000
Common raven	2022	malaview	60.10	mixed	nest sampling	systematic	breeding	0.000
Common raven	2013	qarlikturvik valley	64.98	mixed	nest sampling	systematic	breeding	0.000
Common raven	2014	qarlikturvik valley	64.98	mixed	nest sampling	systematic	breeding	0.000
Common raven	2015	qarlikturvik valley	64.98	mixed	nest sampling	systematic	breeding	0.000
Common raven	2016	qarlikturvik valley	64.98	mixed	nest sampling	systematic	breeding	0.000
Common raven	2017	qarlikturvik valley	64.98	mixed	nest sampling	systematic	breeding	0.000
Common raven	2018	qarlikturvik valley	64.98	mixed	nest sampling	systematic	breeding	0.000
Common raven	2019	qarlikturvik valley	64.98	mixed	nest sampling	systematic	breeding	0.000
Common raven	2022	qarlikturvik valley	64.98	mixed	nest sampling	systematic	breeding	0.000
Common raven	2013	south plateau	12.24	upland	nest sampling	systematic	breeding	0.000
Common raven	2014	south plateau	12.24	upland	nest sampling	systematic	breeding	0.000
Common raven	2015	south plateau	12.24	upland	nest sampling	systematic	breeding	0.000
Common raven	2016	south plateau	12.24	upland	nest sampling	systematic	breeding	0.000
Common raven	2017	south plateau	12.24	upland	nest sampling	systematic	breeding	0.000
Common raven	2018	south plateau	12.24	upland	nest sampling	systematic	breeding	0.000
Common raven	2019	south plateau	12.24	upland	nest sampling	systematic	breeding	0.000
Common raven	2022	south plateau	12.24	upland	nest sampling	systematic	breeding	0.000
Common raven	2013	study area	388.80	mixed	nest sampling	systematic	breeding	0.005
Common raven	2014	study area	388.80	mixed	nest sampling	systematic	breeding	0.000
Common raven	2015	study area	388.80	mixed	nest sampling	systematic	breeding	0.010
Common raven	2016	study area	388.80	mixed	nest sampling	systematic	breeding	0.005
Common raven	2017	study area	388.80	mixed	nest sampling	systematic	breeding	0.005
Common raven	2018	study area	388.80	mixed	nest sampling	systematic	breeding	0.000
Common raven	2019	study area	388.80	mixed	nest sampling	systematic	breeding	0.015
Common raven	2022	study area	388.80	mixed	nest sampling	systematic	breeding	0.000
Common-ringed plover	2015	black plateau	34.12	upland	nest sampling	systematic	breeding	0.000
Common-ringed plover	2016	black plateau	34.12	upland	nest sampling	systematic	breeding	0.000
Common-ringed plover	2017	black plateau	34.12	upland	nest sampling	systematic	breeding	0.000
Common-ringed plover	2015	camp 2	79.84	mixed	nest sampling	systematic	breeding	0.251
Common-ringed plover	2016	camp 2	79.84	mixed	nest sampling	systematic	breeding	0.326
Common-ringed plover	2017	camp 2	79.84	mixed	nest sampling	systematic	breeding	0.225
Common-ringed plover	2015	camp 3	32.95	mixed	nest sampling	systematic	breeding	0.425
Common-ringed plover	2016	camp 3	32.95	mixed	nest sampling	systematic	breeding	0.607
Common-ringed plover	2017	camp 3	32.95	mixed	nest sampling	systematic	breeding	0.364
Common-ringed plover	2015	camp 3 plateau	30.27	upland	nest sampling	systematic	breeding	0.000
Common-ringed plover	2016	camp 3 plateau	30.27	upland	nest sampling	systematic	breeding	0.000
Common-ringed plover	2017	camp 3 plateau	30.27	upland	nest sampling	systematic	breeding	0.000
Common-ringed plover	2015	dufour	33.08	mixed	nest sampling	systematic	breeding	0.302
Common-ringed plover	2016	dufour	33.08	mixed	nest sampling	systematic	breeding	0.423
Common-ringed plover	2017	dufour	33.08	mixed	nest sampling	systematic	breeding	0.363
Common-ringed plover	2015	goose point	41.22	mixed	nest sampling	systematic	breeding	0.146
Common-ringed plover	2016	goose point	41.22	mixed	nest sampling	systematic	breeding	0.049
Common-ringed plover	2017	goose point	41.22	mixed	nest sampling	systematic	breeding	0.049
Common-ringed plover	2015	malaview	60.10	mixed	nest sampling	systematic	breeding	0.100
Common-ringed plover	2016	malaview	60.10	mixed	nest sampling	systematic	breeding	0.000
Common-ringed plover	2017	malaview	60.10	mixed	nest sampling	systematic	breeding	0.000
Common-ringed plover	2015	qarlikturvik valley	64.98	mixed	nest sampling	systematic	breeding	0.031
Common-ringed plover	2016	qarlikturvik valley	64.98	mixed	nest sampling	systematic	breeding	0.000
Common-ringed plover	2017	qarlikturvik valley	64.98	mixed	nest sampling	systematic	breeding	0.000
Common-ringed plover	2015	south plateau	12.24	upland	nest sampling	systematic	breeding	0.000
Common-ringed plover	2016	south plateau	12.24	upland	nest sampling	systematic	breeding	0.000
Common-ringed plover	2017	south plateau	12.24	upland	nest sampling	systematic	breeding	0.000
Common-ringed plover	2015	study area	388.80	mixed	nest sampling	systematic	breeding	0.149
Common-ringed plover	2016	study area	388.80	mixed	nest sampling	systematic	breeding	0.159
Common-ringed plover	2017	study area	388.80	mixed	nest sampling	systematic	breeding	0.113
Glaucous gull	2017	black plateau	34.12	upland	nest sampling	systematic	breeding	0.000
Glaucous gull	2018	black plateau	34.12	upland	nest sampling	systematic	breeding	0.000
Glaucous gull	2019	black plateau	34.12	upland	nest sampling	systematic	breeding	0.000
Glaucous gull	2022	black plateau	34.12	upland	nest sampling	systematic	breeding	0.000
Glaucous gull	2017	camp 2	79.84	mixed	nest sampling	systematic	breeding	0.326
Glaucous gull	2018	camp 2	79.84	mixed	nest sampling	systematic	breeding	0.401
Glaucous gull	2019	camp 2	79.84	mixed	nest sampling	systematic	breeding	0.376
Glaucous gull	2022	camp 2	79.84	mixed	nest sampling	systematic	breeding	0.451
Glaucous gull	2017	camp 3	32.95	mixed	nest sampling	systematic	breeding	0.061
Glaucous gull	2018	camp 3	32.95	mixed	nest sampling	systematic	breeding	0.182
Glaucous gull	2019	camp 3	32.95	mixed	nest sampling	systematic	breeding	0.182
Glaucous gull	2022	camp 3	32.95	mixed	nest sampling	systematic	breeding	0.000
Glaucous gull	2017	camp 3 plateau	30.27	upland	nest sampling	systematic	breeding	0.000
Glaucous gull	2018	camp 3 plateau	30.27	upland	nest sampling	systematic	breeding	0.000
Glaucous gull	2019	camp 3 plateau	30.27	upland	nest sampling	systematic	breeding	0.000
Glaucous gull	2022	camp 3 plateau	30.27	upland	nest sampling	systematic	breeding	0.000
Glaucous gull	2017	dufour	33.08	mixed	nest sampling	systematic	breeding	0.302
Glaucous gull	2018	dufour	33.08	mixed	nest sampling	systematic	breeding	0.181
Glaucous gull	2019	dufour	33.08	mixed	nest sampling	systematic	breeding	0.060
Glaucous gull	2022	dufour	33.08	mixed	nest sampling	systematic	breeding	0.121
Glaucous gull	2017	goose point	41.22	mixed	nest sampling	systematic	breeding	0.049
Glaucous gull	2018	goose point	41.22	mixed	nest sampling	systematic	breeding	0.194
Glaucous gull	2019	goose point	41.22	mixed	nest sampling	systematic	breeding	0.097
Glaucous gull	2022	goose point	41.22	mixed	nest sampling	systematic	breeding	0.146
Glaucous gull	2017	malaview	60.10	mixed	nest sampling	systematic	breeding	0.033
Glaucous gull	2018	malaview	60.10	mixed	nest sampling	systematic	breeding	0.033
Glaucous gull	2019	malaview	60.10	mixed	nest sampling	systematic	breeding	0.033
Glaucous gull	2022	malaview	60.10	mixed	nest sampling	systematic	breeding	0.067
Glaucous gull	2004	qarlikturvik valley	64.98	mixed	nest sampling	systematic	breeding	0.154
Glaucous gull	2005	qarlikturvik valley	64.98	mixed	nest sampling	systematic	breeding	0.308
Glaucous gull	2006	qarlikturvik valley	64.98	mixed	nest sampling	systematic	breeding	0.400
Glaucous gull	2007	qarlikturvik valley	64.98	mixed	nest sampling	systematic	breeding	0.492
Glaucous gull	2008	qarlikturvik valley	64.98	mixed	nest sampling	systematic	breeding	0.492
Glaucous gull	2009	qarlikturvik valley	64.98	mixed	nest sampling	systematic	breeding	0.431
Glaucous gull	2010	qarlikturvik valley	64.98	mixed	nest sampling	systematic	breeding	0.462
Glaucous gull	2011	qarlikturvik valley	64.98	mixed	nest sampling	systematic	breeding	0.554
Glaucous gull	2012	qarlikturvik valley	64.98	mixed	nest sampling	systematic	breeding	0.462
Glaucous gull	2013	qarlikturvik valley	64.98	mixed	nest sampling	systematic	breeding	0.123
Glaucous gull	2014	qarlikturvik valley	64.98	mixed	nest sampling	systematic	breeding	0.462
Glaucous gull	2015	qarlikturvik valley	64.98	mixed	nest sampling	systematic	breeding	0.492
Glaucous gull	2016	qarlikturvik valley	64.98	mixed	nest sampling	systematic	breeding	0.462
Glaucous gull	2017	qarlikturvik valley	64.98	mixed	nest sampling	systematic	breeding	0.523
Glaucous gull	2018	qarlikturvik valley	64.98	mixed	nest sampling	systematic	breeding	0.400
Glaucous gull	2019	qarlikturvik valley	64.98	mixed	nest sampling	systematic	breeding	0.369
Glaucous gull	2022	qarlikturvik valley	64.98	mixed	nest sampling	systematic	breeding	0.154
Glaucous gull	2017	south plateau	12.24	upland	nest sampling	systematic	breeding	0.000
Glaucous gull	2018	south plateau	12.24	upland	nest sampling	systematic	breeding	0.000
Glaucous gull	2019	south plateau	12.24	upland	nest sampling	systematic	breeding	0.000
Glaucous gull	2022	south plateau	12.24	upland	nest sampling	systematic	breeding	0.000
Glaucous gull	2017	study area	388.80	mixed	nest sampling	systematic	breeding	0.195
Glaucous gull	2018	study area	388.80	mixed	nest sampling	systematic	breeding	0.206
Glaucous gull	2019	study area	388.80	mixed	nest sampling	systematic	breeding	0.175
Glaucous gull	2022	study area	388.80	mixed	nest sampling	systematic	breeding	0.154
King eider	2005	8 km2 plot	8.13	mixed	nest sampling	opportunistic	breeding	0.738
King eider	2006	8 km2 plot	8.13	mixed	nest sampling	opportunistic	breeding	0.492
King eider	2007	8 km2 plot	8.13	mixed	nest sampling	opportunistic	breeding	0.492
King eider	2008	8 km2 plot	8.13	mixed	nest sampling	opportunistic	breeding	0.492
King eider	2009	8 km2 plot	8.13	mixed	nest sampling	opportunistic	breeding	0.738
King eider	2010	8 km2 plot	8.13	mixed	nest sampling	opportunistic	breeding	0.246
King eider	2011	8 km2 plot	8.13	mixed	nest sampling	opportunistic	breeding	0.000
King eider	2012	8 km2 plot	8.13	mixed	nest sampling	opportunistic	breeding	0.000
King eider	2013	8 km2 plot	8.13	mixed	nest sampling	opportunistic	breeding	0.000
King eider	2014	8 km2 plot	8.13	mixed	nest sampling	opportunistic	breeding	0.246
King eider	2015	8 km2 plot	8.13	mixed	nest sampling	opportunistic	breeding	0.000
King eider	2016	8 km2 plot	8.13	mixed	nest sampling	opportunistic	breeding	0.000
King eider	2017	8 km2 plot	8.13	mixed	nest sampling	opportunistic	breeding	0.246
King eider	2018	8 km2 plot	8.13	mixed	nest sampling	opportunistic	breeding	0.000
King eider	2019	8 km2 plot	8.13	mixed	nest sampling	opportunistic	breeding	0.000
King eider	2022	8 km2 plot	8.13	mixed	nest sampling	opportunistic	breeding	0.000
Lapland longspur	2005	2 km2 plot	2.00	mixed	nest sampling	systematic	breeding	34.000
Lapland longspur	2006	2 km2 plot	2.00	mixed	nest sampling	systematic	breeding	45.000
Lapland longspur	2007	2 km2 plot	2.00	mixed	nest sampling	systematic	breeding	32.000
Lapland longspur	2008	2 km2 plot	2.00	mixed	nest sampling	systematic	breeding	27.000
Lapland longspur	2009	2 km2 plot	2.00	mixed	nest sampling	systematic	breeding	25.000
Lapland longspur	2010	2 km2 plot	2.00	mixed	nest sampling	systematic	breeding	30.000
Lapland longspur	2011	2 km2 plot	2.00	mixed	nest sampling	systematic	breeding	21.000
Lapland longspur	2012	2 km2 plot	2.00	mixed	nest sampling	systematic	breeding	52.000
Lapland longspur	2013	2 km2 plot	2.00	mixed	nest sampling	systematic	breeding	19.000
Lapland longspur	2014	2 km2 plot	2.00	mixed	nest sampling	systematic	breeding	18.000
Lapland longspur	2015	2 km2 plot	2.00	mixed	nest sampling	systematic	breeding	22.000
Lapland longspur	2016	2 km2 plot	2.00	mixed	nest sampling	systematic	breeding	22.000
Lapland longspur	2017	2 km2 plot	2.00	mixed	nest sampling	systematic	breeding	30.000
Lapland longspur	2018	2 km2 plot	2.00	mixed	nest sampling	systematic	breeding	22.000
Lapland longspur	2019	2 km2 plot	2.00	mixed	nest sampling	systematic	breeding	23.000
Lapland longspur	2022	2 km2 plot	2.00	mixed	nest sampling	systematic	breeding	39.000
Lapland longspur	2023	2 km2 plot	2.00	mixed	nest sampling	systematic	breeding	18.000
Long-tailed duck	2005	8 km2 plot	8.13	mixed	nest sampling	opportunistic	breeding	0.738
Long-tailed duck	2006	8 km2 plot	8.13	mixed	nest sampling	opportunistic	breeding	0.738
Long-tailed duck	2007	8 km2 plot	8.13	mixed	nest sampling	opportunistic	breeding	0.492
Long-tailed duck	2008	8 km2 plot	8.13	mixed	nest sampling	opportunistic	breeding	0.000
Long-tailed duck	2009	8 km2 plot	8.13	mixed	nest sampling	opportunistic	breeding	0.246
Long-tailed duck	2010	8 km2 plot	8.13	mixed	nest sampling	opportunistic	breeding	0.000
Long-tailed duck	2011	8 km2 plot	8.13	mixed	nest sampling	opportunistic	breeding	0.000
Long-tailed duck	2012	8 km2 plot	8.13	mixed	nest sampling	opportunistic	breeding	0.000
Long-tailed duck	2013	8 km2 plot	8.13	mixed	nest sampling	opportunistic	breeding	0.000
Long-tailed duck	2014	8 km2 plot	8.13	mixed	nest sampling	opportunistic	breeding	0.000
Long-tailed duck	2015	8 km2 plot	8.13	mixed	nest sampling	opportunistic	breeding	0.000
Long-tailed duck	2016	8 km2 plot	8.13	mixed	nest sampling	opportunistic	breeding	0.000
Long-tailed duck	2017	8 km2 plot	8.13	mixed	nest sampling	opportunistic	breeding	0.000
Long-tailed duck	2018	8 km2 plot	8.13	mixed	nest sampling	opportunistic	breeding	0.000
Long-tailed duck	2019	8 km2 plot	8.13	mixed	nest sampling	opportunistic	breeding	0.246
Long-tailed duck	2022	8 km2 plot	8.13	mixed	nest sampling	opportunistic	breeding	0.492
Long-tailed jaeger	2004	south qarlikturvik	33.33	mixed	nest sampling	systematic	breeding	0.720
Long-tailed jaeger	2005	south qarlikturvik	33.33	mixed	nest sampling	systematic	breeding	0.420
Long-tailed jaeger	2006	south qarlikturvik	33.33	mixed	nest sampling	systematic	breeding	0.180
Long-tailed jaeger	2007	south qarlikturvik	33.33	mixed	nest sampling	systematic	breeding	0.780
Long-tailed jaeger	2008	south qarlikturvik	33.33	mixed	nest sampling	systematic	breeding	2.400
Long-tailed jaeger	2009	south qarlikturvik	33.33	mixed	nest sampling	systematic	breeding	0.000
Long-tailed jaeger	2010	south qarlikturvik	33.33	mixed	nest sampling	systematic	breeding	1.980
Long-tailed jaeger	2011	south qarlikturvik	33.33	mixed	nest sampling	systematic	breeding	1.560
Long-tailed jaeger	2012	south qarlikturvik	33.33	mixed	nest sampling	systematic	breeding	0.000
Long-tailed jaeger	2013	south qarlikturvik	33.33	mixed	nest sampling	systematic	breeding	0.000
Long-tailed jaeger	2014	south qarlikturvik	33.33	mixed	nest sampling	systematic	breeding	1.320
Long-tailed jaeger	2015	south qarlikturvik	33.33	mixed	nest sampling	systematic	breeding	1.020
Long-tailed jaeger	2016	south qarlikturvik	33.33	mixed	nest sampling	systematic	breeding	1.140
Long-tailed jaeger	2017	south qarlikturvik	33.33	mixed	nest sampling	systematic	breeding	0.000
Long-tailed jaeger	2018	south qarlikturvik	33.33	mixed	nest sampling	systematic	breeding	0.000
Long-tailed jaeger	2019	south qarlikturvik	33.33	mixed	nest sampling	systematic	breeding	0.780
Long-tailed jaeger	2022	south qarlikturvik	33.33	mixed	nest sampling	systematic	breeding	0.000
Nearctic brown lemming	1995	2 km2 plot	0.11	wetland	trapping	systematic	undetermined	7.000
Nearctic brown lemming	1995	2 km2 plot	0.11	mesic	trapping	systematic	undetermined	7.000
Nearctic brown lemming	1996	2 km2 plot	0.11	wetland	trapping	systematic	undetermined	370.000
Nearctic brown lemming	1996	2 km2 plot	0.11	mesic	trapping	systematic	undetermined	342.000
Nearctic brown lemming	1997	2 km2 plot	0.11	wetland	trapping	systematic	undetermined	325.000
Nearctic brown lemming	1997	2 km2 plot	0.11	mesic	trapping	systematic	undetermined	7.000
Nearctic brown lemming	1998	2 km2 plot	0.11	wetland	trapping	systematic	undetermined	320.000
Nearctic brown lemming	1998	2 km2 plot	0.11	mesic	trapping	systematic	undetermined	57.000
Nearctic brown lemming	1999	2 km2 plot	0.11	wetland	trapping	systematic	undetermined	23.000
Nearctic brown lemming	1999	2 km2 plot	0.11	mesic	trapping	systematic	undetermined	7.000
Nearctic brown lemming	2000	2 km2 plot	0.11	wetland	trapping	systematic	undetermined	1427.000
Nearctic brown lemming	2000	2 km2 plot	0.11	mesic	trapping	systematic	undetermined	328.000
Nearctic brown lemming	2001	2 km2 plot	0.11	wetland	trapping	systematic	undetermined	89.000
Nearctic brown lemming	2001	2 km2 plot	0.11	mesic	trapping	systematic	undetermined	24.000
Nearctic brown lemming	2002	2 km2 plot	0.11	wetland	trapping	systematic	undetermined	7.000
Nearctic brown lemming	2002	2 km2 plot	0.11	mesic	trapping	systematic	undetermined	7.000
Nearctic brown lemming	2003	2 km2 plot	0.11	wetland	trapping	systematic	undetermined	7.000
Nearctic brown lemming	2003	2 km2 plot	0.11	mesic	trapping	systematic	undetermined	7.000
Nearctic brown lemming	2004	2 km2 plot	0.11	mesic	trapping	systematic	undetermined	213.000
Nearctic brown lemming	2004	2 km2 plot	0.11	wetland	trapping	systematic	undetermined	388.100
Nearctic brown lemming	2005	2 km2 plot	0.11	mesic	trapping	systematic	undetermined	10.600
Nearctic brown lemming	2005	2 km2 plot	0.11	wetland	trapping	systematic	undetermined	16.000
Nearctic brown lemming	2006	2 km2 plot	0.11	mesic	trapping	systematic	undetermined	14.900
Nearctic brown lemming	2006	2 km2 plot	0.11	wetland	trapping	systematic	undetermined	15.500
Nearctic brown lemming	2007	2 km2 plot	0.11	mesic	trapping	systematic	undetermined	14.100
Nearctic brown lemming	2007	2 km2 plot	0.11	wetland	trapping	systematic	undetermined	21.700
Nearctic brown lemming	2008	2 km2 plot	0.11	mesic	trapping	systematic	undetermined	116.850
Nearctic brown lemming	2008	2 km2 plot	0.11	wetland	trapping	systematic	undetermined	403.600
Nearctic brown lemming	2009	2 km2 plot	0.11	mesic	trapping	systematic	undetermined	5.300
Nearctic brown lemming	2009	2 km2 plot	0.11	wetland	trapping	systematic	undetermined	24.200
Nearctic brown lemming	2010	2 km2 plot	0.11	mesic	trapping	systematic	undetermined	340.300
Nearctic brown lemming	2010	2 km2 plot	0.11	wetland	trapping	systematic	undetermined	264.750
Nearctic brown lemming	2011	2 km2 plot	0.11	mesic	trapping	systematic	undetermined	545.900
Nearctic brown lemming	2011	2 km2 plot	0.11	wetland	trapping	systematic	undetermined	461.750
Nearctic brown lemming	2012	2 km2 plot	0.11	mesic	trapping	systematic	undetermined	2.500
Nearctic brown lemming	2012	2 km2 plot	0.11	wetland	trapping	systematic	undetermined	14.750
Nearctic brown lemming	2013	2 km2 plot	0.11	mesic	trapping	systematic	undetermined	2.500
Nearctic brown lemming	2013	2 km2 plot	0.11	wetland	trapping	systematic	undetermined	2.500
Nearctic brown lemming	2014	2 km2 plot	0.11	mesic	trapping	systematic	undetermined	506.100
Nearctic brown lemming	2014	2 km2 plot	0.11	wetland	trapping	systematic	undetermined	694.900
Nearctic brown lemming	2015	2 km2 plot	0.11	mesic	trapping	systematic	undetermined	296.750
Nearctic brown lemming	2015	2 km2 plot	0.11	wetland	trapping	systematic	undetermined	371.450
Nearctic brown lemming	2016	2 km2 plot	0.11	mesic	trapping	systematic	undetermined	245.900
Nearctic brown lemming	2016	2 km2 plot	0.11	wetland	trapping	systematic	undetermined	55.050
Nearctic brown lemming	2017	2 km2 plot	0.11	mesic	trapping	systematic	undetermined	22.400
Nearctic brown lemming	2017	2 km2 plot	0.11	wetland	trapping	systematic	undetermined	14.350
Nearctic brown lemming	2018	2 km2 plot	0.11	mesic	trapping	systematic	undetermined	2.500
Nearctic brown lemming	2018	2 km2 plot	0.11	wetland	trapping	systematic	undetermined	4.500
Nearctic brown lemming	2019	2 km2 plot	0.11	mesic	trapping	systematic	undetermined	73.100
Nearctic brown lemming	2019	2 km2 plot	0.11	wetland	trapping	systematic	undetermined	169.100
Nearctic brown lemming	2021	2 km2 plot	0.11	mesic	trapping	systematic	undetermined	1545.700
Nearctic brown lemming	2021	2 km2 plot	0.11	wetland	trapping	systematic	undetermined	1550.000
Nearctic brown lemming	2022	2 km2 plot	0.11	mesic	trapping	systematic	undetermined	2.500
Nearctic brown lemming	2022	2 km2 plot	0.11	wetland	trapping	systematic	undetermined	4.150
Nearctic collared lemming	1995	2 km2 plot	0.11	wetland	trapping	systematic	undetermined	7.000
Nearctic collared lemming	1995	2 km2 plot	0.11	mesic	trapping	systematic	undetermined	7.000
Nearctic collared lemming	1996	2 km2 plot	0.11	wetland	trapping	systematic	undetermined	90.000
Nearctic collared lemming	1996	2 km2 plot	0.11	mesic	trapping	systematic	undetermined	26.000
Nearctic collared lemming	1997	2 km2 plot	0.11	wetland	trapping	systematic	undetermined	7.000
Nearctic collared lemming	1997	2 km2 plot	0.11	mesic	trapping	systematic	undetermined	7.000
Nearctic collared lemming	1998	2 km2 plot	0.11	wetland	trapping	systematic	undetermined	25.000
Nearctic collared lemming	1998	2 km2 plot	0.11	mesic	trapping	systematic	undetermined	92.000
Nearctic collared lemming	1999	2 km2 plot	0.11	wetland	trapping	systematic	undetermined	7.000
Nearctic collared lemming	1999	2 km2 plot	0.11	mesic	trapping	systematic	undetermined	7.000
Nearctic collared lemming	2000	2 km2 plot	0.11	wetland	trapping	systematic	undetermined	59.000
Nearctic collared lemming	2000	2 km2 plot	0.11	mesic	trapping	systematic	undetermined	56.000
Nearctic collared lemming	2001	2 km2 plot	0.11	wetland	trapping	systematic	undetermined	54.000
Nearctic collared lemming	2001	2 km2 plot	0.11	mesic	trapping	systematic	undetermined	25.000
Nearctic collared lemming	2002	2 km2 plot	0.11	wetland	trapping	systematic	undetermined	16.000
Nearctic collared lemming	2002	2 km2 plot	0.11	mesic	trapping	systematic	undetermined	7.000
Nearctic collared lemming	2003	2 km2 plot	0.11	wetland	trapping	systematic	undetermined	7.000
Nearctic collared lemming	2003	2 km2 plot	0.11	mesic	trapping	systematic	undetermined	7.000
Nearctic collared lemming	2004	2 km2 plot	0.11	mesic	trapping	systematic	undetermined	49.500
Nearctic collared lemming	2004	2 km2 plot	0.11	wetland	trapping	systematic	undetermined	2.500
Nearctic collared lemming	2005	2 km2 plot	0.11	mesic	trapping	systematic	undetermined	12.600
Nearctic collared lemming	2005	2 km2 plot	0.11	wetland	trapping	systematic	undetermined	24.100
Nearctic collared lemming	2006	2 km2 plot	0.11	mesic	trapping	systematic	undetermined	52.100
Nearctic collared lemming	2006	2 km2 plot	0.11	wetland	trapping	systematic	undetermined	19.100
Nearctic collared lemming	2007	2 km2 plot	0.11	mesic	trapping	systematic	undetermined	2.500
Nearctic collared lemming	2007	2 km2 plot	0.11	wetland	trapping	systematic	undetermined	17.400
Nearctic collared lemming	2008	2 km2 plot	0.11	mesic	trapping	systematic	undetermined	20.750
Nearctic collared lemming	2008	2 km2 plot	0.11	wetland	trapping	systematic	undetermined	21.250
Nearctic collared lemming	2009	2 km2 plot	0.11	mesic	trapping	systematic	undetermined	2.500
Nearctic collared lemming	2009	2 km2 plot	0.11	wetland	trapping	systematic	undetermined	2.500
Nearctic collared lemming	2010	2 km2 plot	0.11	mesic	trapping	systematic	undetermined	155.250
Nearctic collared lemming	2010	2 km2 plot	0.11	wetland	trapping	systematic	undetermined	8.200
Nearctic collared lemming	2011	2 km2 plot	0.11	mesic	trapping	systematic	undetermined	2.500
Nearctic collared lemming	2011	2 km2 plot	0.11	wetland	trapping	systematic	undetermined	2.500
Nearctic collared lemming	2012	2 km2 plot	0.11	mesic	trapping	systematic	undetermined	5.100
Nearctic collared lemming	2012	2 km2 plot	0.11	wetland	trapping	systematic	undetermined	2.500
Nearctic collared lemming	2013	2 km2 plot	0.11	mesic	trapping	systematic	undetermined	5.100
Nearctic collared lemming	2013	2 km2 plot	0.11	wetland	trapping	systematic	undetermined	2.500
Nearctic collared lemming	2014	2 km2 plot	0.11	mesic	trapping	systematic	undetermined	62.450
Nearctic collared lemming	2014	2 km2 plot	0.11	wetland	trapping	systematic	undetermined	32.350
Nearctic collared lemming	2015	2 km2 plot	0.11	mesic	trapping	systematic	undetermined	42.750
Nearctic collared lemming	2015	2 km2 plot	0.11	wetland	trapping	systematic	undetermined	18.350
Nearctic collared lemming	2016	2 km2 plot	0.11	mesic	trapping	systematic	undetermined	120.100
Nearctic collared lemming	2016	2 km2 plot	0.11	wetland	trapping	systematic	undetermined	85.450
Nearctic collared lemming	2017	2 km2 plot	0.11	mesic	trapping	systematic	undetermined	2.500
Nearctic collared lemming	2017	2 km2 plot	0.11	wetland	trapping	systematic	undetermined	4.950
Nearctic collared lemming	2018	2 km2 plot	0.11	mesic	trapping	systematic	undetermined	2.500
Nearctic collared lemming	2018	2 km2 plot	0.11	wetland	trapping	systematic	undetermined	2.500
Nearctic collared lemming	2019	2 km2 plot	0.11	mesic	trapping	systematic	undetermined	16.400
Nearctic collared lemming	2019	2 km2 plot	0.11	wetland	trapping	systematic	undetermined	14.800
Nearctic collared lemming	2021	2 km2 plot	0.11	mesic	trapping	systematic	undetermined	16.400
Nearctic collared lemming	2021	2 km2 plot	0.11	wetland	trapping	systematic	undetermined	7.400
Nearctic collared lemming	2022	2 km2 plot	0.11	mesic	trapping	systematic	undetermined	5.050
Nearctic collared lemming	2022	2 km2 plot	0.11	wetland	trapping	systematic	undetermined	2.500
Pacific loon	2017	black plateau	34.12	upland	nest sampling	systematic	breeding	0.000
Pacific loon	2018	black plateau	34.12	upland	nest sampling	systematic	breeding	0.000
Pacific loon	2019	black plateau	34.12	upland	nest sampling	systematic	breeding	0.000
Pacific loon	2022	black plateau	34.12	upland	nest sampling	systematic	breeding	0.000
Pacific loon	2017	camp 2	79.84	mixed	nest sampling	systematic	breeding	0.000
Pacific loon	2018	camp 2	79.84	mixed	nest sampling	systematic	breeding	0.000
Pacific loon	2019	camp 2	79.84	mixed	nest sampling	systematic	breeding	0.000
Pacific loon	2022	camp 2	79.84	mixed	nest sampling	systematic	breeding	0.025
Pacific loon	2017	camp 3	32.95	mixed	nest sampling	systematic	breeding	0.000
Pacific loon	2018	camp 3	32.95	mixed	nest sampling	systematic	breeding	0.000
Pacific loon	2019	camp 3	32.95	mixed	nest sampling	systematic	breeding	0.000
Pacific loon	2022	camp 3	32.95	mixed	nest sampling	systematic	breeding	0.000
Pacific loon	2017	camp 3 plateau	30.27	upland	nest sampling	systematic	breeding	0.000
Pacific loon	2018	camp 3 plateau	30.27	upland	nest sampling	systematic	breeding	0.000
Pacific loon	2019	camp 3 plateau	30.27	upland	nest sampling	systematic	breeding	0.000
Pacific loon	2022	camp 3 plateau	30.27	upland	nest sampling	systematic	breeding	0.000
Pacific loon	2017	dufour	33.08	mixed	nest sampling	systematic	breeding	0.000
Pacific loon	2018	dufour	33.08	mixed	nest sampling	systematic	breeding	0.000
Pacific loon	2019	dufour	33.08	mixed	nest sampling	systematic	breeding	0.000
Pacific loon	2022	dufour	33.08	mixed	nest sampling	systematic	breeding	0.000
Pacific loon	2017	goose point	41.22	mixed	nest sampling	systematic	breeding	0.000
Pacific loon	2018	goose point	41.22	mixed	nest sampling	systematic	breeding	0.000
Pacific loon	2019	goose point	41.22	mixed	nest sampling	systematic	breeding	0.000
Pacific loon	2022	goose point	41.22	mixed	nest sampling	systematic	breeding	0.000
Pacific loon	2017	malaview	60.10	mixed	nest sampling	systematic	breeding	0.000
Pacific loon	2018	malaview	60.10	mixed	nest sampling	systematic	breeding	0.000
Pacific loon	2019	malaview	60.10	mixed	nest sampling	systematic	breeding	0.000
Pacific loon	2022	malaview	60.10	mixed	nest sampling	systematic	breeding	0.000
Pacific loon	2017	qarlikturvik valley	64.98	mixed	nest sampling	systematic	breeding	0.000
Pacific loon	2018	qarlikturvik valley	64.98	mixed	nest sampling	systematic	breeding	0.092
Pacific loon	2019	qarlikturvik valley	64.98	mixed	nest sampling	systematic	breeding	0.092
Pacific loon	2022	qarlikturvik valley	64.98	mixed	nest sampling	systematic	breeding	0.031
Pacific loon	2017	south plateau	12.24	upland	nest sampling	systematic	breeding	0.000
Pacific loon	2018	south plateau	12.24	upland	nest sampling	systematic	breeding	0.000
Pacific loon	2019	south plateau	12.24	upland	nest sampling	systematic	breeding	0.000
Pacific loon	2022	south plateau	12.24	upland	nest sampling	systematic	breeding	0.000
Pacific loon	2017	study area	388.80	mixed	nest sampling	systematic	breeding	0.000
Pacific loon	2018	study area	388.80	mixed	nest sampling	systematic	breeding	0.015
Pacific loon	2019	study area	388.80	mixed	nest sampling	systematic	breeding	0.015
Pacific loon	2022	study area	388.80	mixed	nest sampling	systematic	breeding	0.010
Parasitic jaeger	2009	2 km2 plot	2.00	mixed	nest sampling	opportunistic	breeding	0.000
Parasitic jaeger	2010	2 km2 plot	2.00	mixed	nest sampling	opportunistic	breeding	0.000
Parasitic jaeger	2011	2 km2 plot	2.00	mixed	nest sampling	opportunistic	breeding	0.000
Parasitic jaeger	2012	2 km2 plot	2.00	mixed	nest sampling	opportunistic	breeding	0.000
Parasitic jaeger	2013	2 km2 plot	2.00	mixed	nest sampling	opportunistic	breeding	0.000
Parasitic jaeger	2014	2 km2 plot	2.00	mixed	nest sampling	opportunistic	breeding	0.000
Parasitic jaeger	2015	2 km2 plot	2.00	mixed	nest sampling	opportunistic	breeding	0.000
Parasitic jaeger	2016	2 km2 plot	2.00	mixed	nest sampling	opportunistic	breeding	0.000
Parasitic jaeger	2017	2 km2 plot	2.00	mixed	nest sampling	opportunistic	breeding	0.000
Parasitic jaeger	2018	2 km2 plot	2.00	mixed	nest sampling	opportunistic	breeding	0.000
Parasitic jaeger	2019	2 km2 plot	2.00	mixed	nest sampling	opportunistic	breeding	0.000
Parasitic jaeger	2022	2 km2 plot	2.00	mixed	nest sampling	opportunistic	breeding	0.000
Parasitic jaeger	2009	8 km2 plot	8.13	mixed	nest sampling	opportunistic	breeding	0.000
Parasitic jaeger	2010	8 km2 plot	8.13	mixed	nest sampling	opportunistic	breeding	0.000
Parasitic jaeger	2011	8 km2 plot	8.13	mixed	nest sampling	opportunistic	breeding	0.000
Parasitic jaeger	2012	8 km2 plot	8.13	mixed	nest sampling	opportunistic	breeding	0.000
Parasitic jaeger	2013	8 km2 plot	8.13	mixed	nest sampling	opportunistic	breeding	0.000
Parasitic jaeger	2014	8 km2 plot	8.13	mixed	nest sampling	opportunistic	breeding	0.000
Parasitic jaeger	2015	8 km2 plot	8.13	mixed	nest sampling	opportunistic	breeding	0.000
Parasitic jaeger	2016	8 km2 plot	8.13	mixed	nest sampling	opportunistic	breeding	0.000
Parasitic jaeger	2017	8 km2 plot	8.13	mixed	nest sampling	opportunistic	breeding	0.000
Parasitic jaeger	2018	8 km2 plot	8.13	mixed	nest sampling	opportunistic	breeding	0.000
Parasitic jaeger	2019	8 km2 plot	8.13	mixed	nest sampling	opportunistic	breeding	0.000
Parasitic jaeger	2022	8 km2 plot	8.13	mixed	nest sampling	opportunistic	breeding	0.000
Parasitic jaeger	2009	black plateau	34.12	upland	nest sampling	opportunistic	breeding	0.000
Parasitic jaeger	2010	black plateau	34.12	upland	nest sampling	opportunistic	breeding	0.000
Parasitic jaeger	2011	black plateau	34.12	upland	nest sampling	opportunistic	breeding	0.000
Parasitic jaeger	2012	black plateau	34.12	upland	nest sampling	opportunistic	breeding	0.000
Parasitic jaeger	2013	black plateau	34.12	upland	nest sampling	opportunistic	breeding	0.000
Parasitic jaeger	2014	black plateau	34.12	upland	nest sampling	opportunistic	breeding	0.000
Parasitic jaeger	2015	black plateau	34.12	upland	nest sampling	opportunistic	breeding	0.000
Parasitic jaeger	2016	black plateau	34.12	upland	nest sampling	opportunistic	breeding	0.000
Parasitic jaeger	2017	black plateau	34.12	upland	nest sampling	opportunistic	breeding	0.000
Parasitic jaeger	2018	black plateau	34.12	upland	nest sampling	opportunistic	breeding	0.000
Parasitic jaeger	2019	black plateau	34.12	upland	nest sampling	opportunistic	breeding	0.000
Parasitic jaeger	2022	black plateau	34.12	upland	nest sampling	opportunistic	breeding	0.000
Parasitic jaeger	2009	camp 2	79.84	mixed	nest sampling	opportunistic	breeding	0.050
Parasitic jaeger	2010	camp 2	79.84	mixed	nest sampling	opportunistic	breeding	0.050
Parasitic jaeger	2011	camp 2	79.84	mixed	nest sampling	opportunistic	breeding	0.050
Parasitic jaeger	2012	camp 2	79.84	mixed	nest sampling	opportunistic	breeding	0.050
Parasitic jaeger	2013	camp 2	79.84	mixed	nest sampling	opportunistic	breeding	0.025
Parasitic jaeger	2014	camp 2	79.84	mixed	nest sampling	opportunistic	breeding	0.050
Parasitic jaeger	2015	camp 2	79.84	mixed	nest sampling	opportunistic	breeding	0.000
Parasitic jaeger	2016	camp 2	79.84	mixed	nest sampling	opportunistic	breeding	0.050
Parasitic jaeger	2017	camp 2	79.84	mixed	nest sampling	opportunistic	breeding	0.075
Parasitic jaeger	2018	camp 2	79.84	mixed	nest sampling	opportunistic	breeding	0.050
Parasitic jaeger	2019	camp 2	79.84	mixed	nest sampling	opportunistic	breeding	0.025
Parasitic jaeger	2022	camp 2	79.84	mixed	nest sampling	opportunistic	breeding	0.025
Parasitic jaeger	2009	camp 3	32.95	mixed	nest sampling	opportunistic	breeding	0.000
Parasitic jaeger	2010	camp 3	32.95	mixed	nest sampling	opportunistic	breeding	0.000
Parasitic jaeger	2011	camp 3	32.95	mixed	nest sampling	opportunistic	breeding	0.061
Parasitic jaeger	2012	camp 3	32.95	mixed	nest sampling	opportunistic	breeding	0.000
Parasitic jaeger	2013	camp 3	32.95	mixed	nest sampling	opportunistic	breeding	0.000
Parasitic jaeger	2014	camp 3	32.95	mixed	nest sampling	opportunistic	breeding	0.061
Parasitic jaeger	2015	camp 3	32.95	mixed	nest sampling	opportunistic	breeding	0.000
Parasitic jaeger	2016	camp 3	32.95	mixed	nest sampling	opportunistic	breeding	0.061
Parasitic jaeger	2017	camp 3	32.95	mixed	nest sampling	opportunistic	breeding	0.061
Parasitic jaeger	2018	camp 3	32.95	mixed	nest sampling	opportunistic	breeding	0.061
Parasitic jaeger	2019	camp 3	32.95	mixed	nest sampling	opportunistic	breeding	0.061
Parasitic jaeger	2022	camp 3	32.95	mixed	nest sampling	opportunistic	breeding	0.000
Parasitic jaeger	2009	camp 3 plateau	30.27	upland	nest sampling	opportunistic	breeding	0.000
Parasitic jaeger	2010	camp 3 plateau	30.27	upland	nest sampling	opportunistic	breeding	0.000
Parasitic jaeger	2011	camp 3 plateau	30.27	upland	nest sampling	opportunistic	breeding	0.000
Parasitic jaeger	2012	camp 3 plateau	30.27	upland	nest sampling	opportunistic	breeding	0.000
Parasitic jaeger	2013	camp 3 plateau	30.27	upland	nest sampling	opportunistic	breeding	0.000
Parasitic jaeger	2014	camp 3 plateau	30.27	upland	nest sampling	opportunistic	breeding	0.000
Parasitic jaeger	2015	camp 3 plateau	30.27	upland	nest sampling	opportunistic	breeding	0.000
Parasitic jaeger	2016	camp 3 plateau	30.27	upland	nest sampling	opportunistic	breeding	0.000
Parasitic jaeger	2017	camp 3 plateau	30.27	upland	nest sampling	opportunistic	breeding	0.000
Parasitic jaeger	2018	camp 3 plateau	30.27	upland	nest sampling	opportunistic	breeding	0.000
Parasitic jaeger	2019	camp 3 plateau	30.27	upland	nest sampling	opportunistic	breeding	0.000
Parasitic jaeger	2022	camp 3 plateau	30.27	upland	nest sampling	opportunistic	breeding	0.000
Parasitic jaeger	2009	dufour	33.08	mixed	nest sampling	opportunistic	breeding	0.000
Parasitic jaeger	2010	dufour	33.08	mixed	nest sampling	opportunistic	breeding	0.000
Parasitic jaeger	2011	dufour	33.08	mixed	nest sampling	opportunistic	breeding	0.000
Parasitic jaeger	2012	dufour	33.08	mixed	nest sampling	opportunistic	breeding	0.000
Parasitic jaeger	2013	dufour	33.08	mixed	nest sampling	opportunistic	breeding	0.000
Parasitic jaeger	2014	dufour	33.08	mixed	nest sampling	opportunistic	breeding	0.000
Parasitic jaeger	2015	dufour	33.08	mixed	nest sampling	opportunistic	breeding	0.000
Parasitic jaeger	2016	dufour	33.08	mixed	nest sampling	opportunistic	breeding	0.000
Parasitic jaeger	2017	dufour	33.08	mixed	nest sampling	opportunistic	breeding	0.000
Parasitic jaeger	2018	dufour	33.08	mixed	nest sampling	opportunistic	breeding	0.000
Parasitic jaeger	2019	dufour	33.08	mixed	nest sampling	opportunistic	breeding	0.000
Parasitic jaeger	2022	dufour	33.08	mixed	nest sampling	opportunistic	breeding	0.000
Parasitic jaeger	2009	goose point	41.22	mixed	nest sampling	opportunistic	breeding	0.000
Parasitic jaeger	2010	goose point	41.22	mixed	nest sampling	opportunistic	breeding	0.000
Parasitic jaeger	2011	goose point	41.22	mixed	nest sampling	opportunistic	breeding	0.000
Parasitic jaeger	2012	goose point	41.22	mixed	nest sampling	opportunistic	breeding	0.000
Parasitic jaeger	2013	goose point	41.22	mixed	nest sampling	opportunistic	breeding	0.049
Parasitic jaeger	2014	goose point	41.22	mixed	nest sampling	opportunistic	breeding	0.000
Parasitic jaeger	2015	goose point	41.22	mixed	nest sampling	opportunistic	breeding	0.049
Parasitic jaeger	2016	goose point	41.22	mixed	nest sampling	opportunistic	breeding	0.000
Parasitic jaeger	2017	goose point	41.22	mixed	nest sampling	opportunistic	breeding	0.000
Parasitic jaeger	2018	goose point	41.22	mixed	nest sampling	opportunistic	breeding	0.000
Parasitic jaeger	2019	goose point	41.22	mixed	nest sampling	opportunistic	breeding	0.049
Parasitic jaeger	2022	goose point	41.22	mixed	nest sampling	opportunistic	breeding	0.049
Parasitic jaeger	2009	malaview	60.10	mixed	nest sampling	opportunistic	breeding	0.000
Parasitic jaeger	2010	malaview	60.10	mixed	nest sampling	opportunistic	breeding	0.000
Parasitic jaeger	2011	malaview	60.10	mixed	nest sampling	opportunistic	breeding	0.000
Parasitic jaeger	2012	malaview	60.10	mixed	nest sampling	opportunistic	breeding	0.000
Parasitic jaeger	2013	malaview	60.10	mixed	nest sampling	opportunistic	breeding	0.000
Parasitic jaeger	2014	malaview	60.10	mixed	nest sampling	opportunistic	breeding	0.033
Parasitic jaeger	2015	malaview	60.10	mixed	nest sampling	opportunistic	breeding	0.000
Parasitic jaeger	2016	malaview	60.10	mixed	nest sampling	opportunistic	breeding	0.033
Parasitic jaeger	2017	malaview	60.10	mixed	nest sampling	opportunistic	breeding	0.033
Parasitic jaeger	2018	malaview	60.10	mixed	nest sampling	opportunistic	breeding	0.033
Parasitic jaeger	2019	malaview	60.10	mixed	nest sampling	opportunistic	breeding	0.033
Parasitic jaeger	2022	malaview	60.10	mixed	nest sampling	opportunistic	breeding	0.000
Parasitic jaeger	2009	qarlikturvik valley	64.98	mixed	nest sampling	opportunistic	breeding	0.092
Parasitic jaeger	2010	qarlikturvik valley	64.98	mixed	nest sampling	opportunistic	breeding	0.031
Parasitic jaeger	2011	qarlikturvik valley	64.98	mixed	nest sampling	opportunistic	breeding	0.031
Parasitic jaeger	2012	qarlikturvik valley	64.98	mixed	nest sampling	opportunistic	breeding	0.000
Parasitic jaeger	2013	qarlikturvik valley	64.98	mixed	nest sampling	opportunistic	breeding	0.000
Parasitic jaeger	2014	qarlikturvik valley	64.98	mixed	nest sampling	opportunistic	breeding	0.031
Parasitic jaeger	2015	qarlikturvik valley	64.98	mixed	nest sampling	opportunistic	breeding	0.031
Parasitic jaeger	2016	qarlikturvik valley	64.98	mixed	nest sampling	opportunistic	breeding	0.031
Parasitic jaeger	2017	qarlikturvik valley	64.98	mixed	nest sampling	opportunistic	breeding	0.031
Parasitic jaeger	2018	qarlikturvik valley	64.98	mixed	nest sampling	opportunistic	breeding	0.000
Parasitic jaeger	2019	qarlikturvik valley	64.98	mixed	nest sampling	opportunistic	breeding	0.031
Parasitic jaeger	2022	qarlikturvik valley	64.98	mixed	nest sampling	opportunistic	breeding	0.000
Parasitic jaeger	2009	south plateau	12.24	upland	nest sampling	opportunistic	breeding	0.000
Parasitic jaeger	2010	south plateau	12.24	upland	nest sampling	opportunistic	breeding	0.000
Parasitic jaeger	2011	south plateau	12.24	upland	nest sampling	opportunistic	breeding	0.000
Parasitic jaeger	2012	south plateau	12.24	upland	nest sampling	opportunistic	breeding	0.000
Parasitic jaeger	2013	south plateau	12.24	upland	nest sampling	opportunistic	breeding	0.000
Parasitic jaeger	2014	south plateau	12.24	upland	nest sampling	opportunistic	breeding	0.000
Parasitic jaeger	2015	south plateau	12.24	upland	nest sampling	opportunistic	breeding	0.000
Parasitic jaeger	2016	south plateau	12.24	upland	nest sampling	opportunistic	breeding	0.000
Parasitic jaeger	2017	south plateau	12.24	upland	nest sampling	opportunistic	breeding	0.000
Parasitic jaeger	2018	south plateau	12.24	upland	nest sampling	opportunistic	breeding	0.000
Parasitic jaeger	2019	south plateau	12.24	upland	nest sampling	opportunistic	breeding	0.000
Parasitic jaeger	2022	south plateau	12.24	upland	nest sampling	opportunistic	breeding	0.000
Parasitic jaeger	2004	south qarlikturvik	33.33	mixed	nest sampling	systematic	breeding	0.000
Parasitic jaeger	2005	south qarlikturvik	33.33	mixed	nest sampling	systematic	breeding	0.000
Parasitic jaeger	2006	south qarlikturvik	33.33	mixed	nest sampling	systematic	breeding	0.000
Parasitic jaeger	2007	south qarlikturvik	33.33	mixed	nest sampling	systematic	breeding	0.000
Parasitic jaeger	2008	south qarlikturvik	33.33	mixed	nest sampling	systematic	breeding	0.060
Parasitic jaeger	2009	south qarlikturvik	33.33	mixed	nest sampling	systematic	breeding	0.060
Parasitic jaeger	2010	south qarlikturvik	33.33	mixed	nest sampling	systematic	breeding	0.060
Parasitic jaeger	2011	south qarlikturvik	33.33	mixed	nest sampling	systematic	breeding	0.060
Parasitic jaeger	2012	south qarlikturvik	33.33	mixed	nest sampling	systematic	breeding	0.000
Parasitic jaeger	2013	south qarlikturvik	33.33	mixed	nest sampling	systematic	breeding	0.000
Parasitic jaeger	2014	south qarlikturvik	33.33	mixed	nest sampling	systematic	breeding	0.060
Parasitic jaeger	2015	south qarlikturvik	33.33	mixed	nest sampling	systematic	breeding	0.060
Parasitic jaeger	2016	south qarlikturvik	33.33	mixed	nest sampling	systematic	breeding	0.060
Parasitic jaeger	2017	south qarlikturvik	33.33	mixed	nest sampling	systematic	breeding	0.060
Parasitic jaeger	2018	south qarlikturvik	33.33	mixed	nest sampling	systematic	breeding	0.000
Parasitic jaeger	2019	south qarlikturvik	33.33	mixed	nest sampling	systematic	breeding	0.060
Parasitic jaeger	2022	south qarlikturvik	33.33	mixed	nest sampling	systematic	breeding	0.000
Parasitic jaeger	2009	study area	388.80	mixed	nest sampling	opportunistic	breeding	0.026
Parasitic jaeger	2010	study area	388.80	mixed	nest sampling	opportunistic	breeding	0.015
Parasitic jaeger	2011	study area	388.80	mixed	nest sampling	opportunistic	breeding	0.021
Parasitic jaeger	2012	study area	388.80	mixed	nest sampling	opportunistic	breeding	0.010
Parasitic jaeger	2013	study area	388.80	mixed	nest sampling	opportunistic	breeding	0.010
Parasitic jaeger	2014	study area	388.80	mixed	nest sampling	opportunistic	breeding	0.026
Parasitic jaeger	2015	study area	388.80	mixed	nest sampling	opportunistic	breeding	0.010
Parasitic jaeger	2016	study area	388.80	mixed	nest sampling	opportunistic	breeding	0.026
Parasitic jaeger	2017	study area	388.80	mixed	nest sampling	opportunistic	breeding	0.031
Parasitic jaeger	2018	study area	388.80	mixed	nest sampling	opportunistic	breeding	0.021
Parasitic jaeger	2019	study area	388.80	mixed	nest sampling	opportunistic	breeding	0.026
Parasitic jaeger	2022	study area	388.80	mixed	nest sampling	opportunistic	breeding	0.010
Peregrine falcon	2007	black plateau	34.12	upland	nest sampling	systematic	breeding	0.000
Peregrine falcon	2008	black plateau	34.12	upland	nest sampling	systematic	breeding	0.176
Peregrine falcon	2009	black plateau	34.12	upland	nest sampling	systematic	breeding	0.059
Peregrine falcon	2010	black plateau	34.12	upland	nest sampling	systematic	breeding	0.059
Peregrine falcon	2011	black plateau	34.12	upland	nest sampling	systematic	breeding	0.059
Peregrine falcon	2012	black plateau	34.12	upland	nest sampling	systematic	breeding	0.059
Peregrine falcon	2013	black plateau	34.12	upland	nest sampling	systematic	breeding	0.059
Peregrine falcon	2014	black plateau	34.12	upland	nest sampling	systematic	breeding	0.059
Peregrine falcon	2015	black plateau	34.12	upland	nest sampling	systematic	breeding	0.059
Peregrine falcon	2016	black plateau	34.12	upland	nest sampling	systematic	breeding	0.059
Peregrine falcon	2017	black plateau	34.12	upland	nest sampling	systematic	breeding	0.059
Peregrine falcon	2018	black plateau	34.12	upland	nest sampling	systematic	breeding	0.117
Peregrine falcon	2019	black plateau	34.12	upland	nest sampling	systematic	breeding	0.176
Peregrine falcon	2022	black plateau	34.12	upland	nest sampling	systematic	breeding	0.117
Peregrine falcon	2013	camp 2	79.84	mixed	nest sampling	systematic	breeding	0.000
Peregrine falcon	2014	camp 2	79.84	mixed	nest sampling	systematic	breeding	0.000
Peregrine falcon	2015	camp 2	79.84	mixed	nest sampling	systematic	breeding	0.000
Peregrine falcon	2016	camp 2	79.84	mixed	nest sampling	systematic	breeding	0.000
Peregrine falcon	2017	camp 2	79.84	mixed	nest sampling	systematic	breeding	0.000
Peregrine falcon	2018	camp 2	79.84	mixed	nest sampling	systematic	breeding	0.000
Peregrine falcon	2019	camp 2	79.84	mixed	nest sampling	systematic	breeding	0.000
Peregrine falcon	2022	camp 2	79.84	mixed	nest sampling	systematic	breeding	0.000
Peregrine falcon	2013	camp 3	32.95	mixed	nest sampling	systematic	breeding	0.000
Peregrine falcon	2014	camp 3	32.95	mixed	nest sampling	systematic	breeding	0.061
Peregrine falcon	2015	camp 3	32.95	mixed	nest sampling	systematic	breeding	0.000
Peregrine falcon	2016	camp 3	32.95	mixed	nest sampling	systematic	breeding	0.061
Peregrine falcon	2017	camp 3	32.95	mixed	nest sampling	systematic	breeding	0.061
Peregrine falcon	2018	camp 3	32.95	mixed	nest sampling	systematic	breeding	0.061
Peregrine falcon	2019	camp 3	32.95	mixed	nest sampling	systematic	breeding	0.061
Peregrine falcon	2022	camp 3	32.95	mixed	nest sampling	systematic	breeding	0.061
Peregrine falcon	2013	camp 3 plateau	30.27	upland	nest sampling	systematic	breeding	0.066
Peregrine falcon	2014	camp 3 plateau	30.27	upland	nest sampling	systematic	breeding	0.132
Peregrine falcon	2015	camp 3 plateau	30.27	upland	nest sampling	systematic	breeding	0.066
Peregrine falcon	2016	camp 3 plateau	30.27	upland	nest sampling	systematic	breeding	0.066
Peregrine falcon	2017	camp 3 plateau	30.27	upland	nest sampling	systematic	breeding	0.132
Peregrine falcon	2018	camp 3 plateau	30.27	upland	nest sampling	systematic	breeding	0.000
Peregrine falcon	2019	camp 3 plateau	30.27	upland	nest sampling	systematic	breeding	0.066
Peregrine falcon	2022	camp 3 plateau	30.27	upland	nest sampling	systematic	breeding	0.066
Peregrine falcon	2013	dufour	33.08	mixed	nest sampling	systematic	breeding	0.060
Peregrine falcon	2014	dufour	33.08	mixed	nest sampling	systematic	breeding	0.060
Peregrine falcon	2015	dufour	33.08	mixed	nest sampling	systematic	breeding	0.060
Peregrine falcon	2016	dufour	33.08	mixed	nest sampling	systematic	breeding	0.060
Peregrine falcon	2017	dufour	33.08	mixed	nest sampling	systematic	breeding	0.060
Peregrine falcon	2018	dufour	33.08	mixed	nest sampling	systematic	breeding	0.060
Peregrine falcon	2019	dufour	33.08	mixed	nest sampling	systematic	breeding	0.060
Peregrine falcon	2022	dufour	33.08	mixed	nest sampling	systematic	breeding	0.000
Peregrine falcon	2013	goose point	41.22	mixed	nest sampling	systematic	breeding	0.097
Peregrine falcon	2014	goose point	41.22	mixed	nest sampling	systematic	breeding	0.049
Peregrine falcon	2015	goose point	41.22	mixed	nest sampling	systematic	breeding	0.049
Peregrine falcon	2016	goose point	41.22	mixed	nest sampling	systematic	breeding	0.049
Peregrine falcon	2017	goose point	41.22	mixed	nest sampling	systematic	breeding	0.000
Peregrine falcon	2018	goose point	41.22	mixed	nest sampling	systematic	breeding	0.049
Peregrine falcon	2019	goose point	41.22	mixed	nest sampling	systematic	breeding	0.000
Peregrine falcon	2022	goose point	41.22	mixed	nest sampling	systematic	breeding	0.049
Peregrine falcon	2013	malaview	60.10	mixed	nest sampling	systematic	breeding	0.000
Peregrine falcon	2014	malaview	60.10	mixed	nest sampling	systematic	breeding	0.000
Peregrine falcon	2015	malaview	60.10	mixed	nest sampling	systematic	breeding	0.000
Peregrine falcon	2016	malaview	60.10	mixed	nest sampling	systematic	breeding	0.000
Peregrine falcon	2017	malaview	60.10	mixed	nest sampling	systematic	breeding	0.000
Peregrine falcon	2018	malaview	60.10	mixed	nest sampling	systematic	breeding	0.000
Peregrine falcon	2019	malaview	60.10	mixed	nest sampling	systematic	breeding	0.000
Peregrine falcon	2022	malaview	60.10	mixed	nest sampling	systematic	breeding	0.000
Peregrine falcon	2007	qarlikturvik valley	64.98	mixed	nest sampling	systematic	breeding	0.000
Peregrine falcon	2008	qarlikturvik valley	64.98	mixed	nest sampling	systematic	breeding	0.000
Peregrine falcon	2009	qarlikturvik valley	64.98	mixed	nest sampling	systematic	breeding	0.000
Peregrine falcon	2010	qarlikturvik valley	64.98	mixed	nest sampling	systematic	breeding	0.000
Peregrine falcon	2011	qarlikturvik valley	64.98	mixed	nest sampling	systematic	breeding	0.000
Peregrine falcon	2012	qarlikturvik valley	64.98	mixed	nest sampling	systematic	breeding	0.000
Peregrine falcon	2013	qarlikturvik valley	64.98	mixed	nest sampling	systematic	breeding	0.000
Peregrine falcon	2014	qarlikturvik valley	64.98	mixed	nest sampling	systematic	breeding	0.000
Peregrine falcon	2015	qarlikturvik valley	64.98	mixed	nest sampling	systematic	breeding	0.000
Peregrine falcon	2016	qarlikturvik valley	64.98	mixed	nest sampling	systematic	breeding	0.000
Peregrine falcon	2017	qarlikturvik valley	64.98	mixed	nest sampling	systematic	breeding	0.000
Peregrine falcon	2018	qarlikturvik valley	64.98	mixed	nest sampling	systematic	breeding	0.000
Peregrine falcon	2019	qarlikturvik valley	64.98	mixed	nest sampling	systematic	breeding	0.000
Peregrine falcon	2022	qarlikturvik valley	64.98	mixed	nest sampling	systematic	breeding	0.000
Peregrine falcon	2007	south plateau	12.24	upland	nest sampling	systematic	breeding	0.000
Peregrine falcon	2008	south plateau	12.24	upland	nest sampling	systematic	breeding	0.000
Peregrine falcon	2009	south plateau	12.24	upland	nest sampling	systematic	breeding	0.000
Peregrine falcon	2010	south plateau	12.24	upland	nest sampling	systematic	breeding	0.000
Peregrine falcon	2011	south plateau	12.24	upland	nest sampling	systematic	breeding	0.000
Peregrine falcon	2012	south plateau	12.24	upland	nest sampling	systematic	breeding	0.000
Peregrine falcon	2013	south plateau	12.24	upland	nest sampling	systematic	breeding	0.000
Peregrine falcon	2014	south plateau	12.24	upland	nest sampling	systematic	breeding	0.000
Peregrine falcon	2015	south plateau	12.24	upland	nest sampling	systematic	breeding	0.000
Peregrine falcon	2016	south plateau	12.24	upland	nest sampling	systematic	breeding	0.000
Peregrine falcon	2017	south plateau	12.24	upland	nest sampling	systematic	breeding	0.000
Peregrine falcon	2018	south plateau	12.24	upland	nest sampling	systematic	breeding	0.000
Peregrine falcon	2019	south plateau	12.24	upland	nest sampling	systematic	breeding	0.000
Peregrine falcon	2022	south plateau	12.24	upland	nest sampling	systematic	breeding	0.000
Peregrine falcon	2013	study area	388.80	mixed	nest sampling	systematic	breeding	0.026
Peregrine falcon	2014	study area	388.80	mixed	nest sampling	systematic	breeding	0.031
Peregrine falcon	2015	study area	388.80	mixed	nest sampling	systematic	breeding	0.021
Peregrine falcon	2016	study area	388.80	mixed	nest sampling	systematic	breeding	0.026
Peregrine falcon	2017	study area	388.80	mixed	nest sampling	systematic	breeding	0.026
Peregrine falcon	2018	study area	388.80	mixed	nest sampling	systematic	breeding	0.026
Peregrine falcon	2019	study area	388.80	mixed	nest sampling	systematic	breeding	0.031
Peregrine falcon	2022	study area	388.80	mixed	nest sampling	systematic	breeding	0.026
Red-throated loon	2017	black plateau	34.12	upland	nest sampling	systematic	breeding	0.000
Red-throated loon	2018	black plateau	34.12	upland	nest sampling	systematic	breeding	0.000
Red-throated loon	2019	black plateau	34.12	upland	nest sampling	systematic	breeding	0.000
Red-throated loon	2022	black plateau	34.12	upland	nest sampling	systematic	breeding	0.000
Red-throated loon	2017	camp 2	79.84	mixed	nest sampling	systematic	breeding	0.276
Red-throated loon	2018	camp 2	79.84	mixed	nest sampling	systematic	breeding	0.451
Red-throated loon	2019	camp 2	79.84	mixed	nest sampling	systematic	breeding	0.476
Red-throated loon	2022	camp 2	79.84	mixed	nest sampling	systematic	breeding	0.551
Red-throated loon	2017	camp 3	32.95	mixed	nest sampling	systematic	breeding	0.121
Red-throated loon	2018	camp 3	32.95	mixed	nest sampling	systematic	breeding	0.303
Red-throated loon	2019	camp 3	32.95	mixed	nest sampling	systematic	breeding	0.243
Red-throated loon	2022	camp 3	32.95	mixed	nest sampling	systematic	breeding	0.061
Red-throated loon	2017	camp 3 plateau	30.27	upland	nest sampling	systematic	breeding	0.000
Red-throated loon	2018	camp 3 plateau	30.27	upland	nest sampling	systematic	breeding	0.000
Red-throated loon	2019	camp 3 plateau	30.27	upland	nest sampling	systematic	breeding	0.000
Red-throated loon	2022	camp 3 plateau	30.27	upland	nest sampling	systematic	breeding	0.000
Red-throated loon	2017	dufour	33.08	mixed	nest sampling	systematic	breeding	0.181
Red-throated loon	2018	dufour	33.08	mixed	nest sampling	systematic	breeding	0.242
Red-throated loon	2019	dufour	33.08	mixed	nest sampling	systematic	breeding	0.242
Red-throated loon	2022	dufour	33.08	mixed	nest sampling	systematic	breeding	0.121
Red-throated loon	2017	goose point	41.22	mixed	nest sampling	systematic	breeding	0.097
Red-throated loon	2018	goose point	41.22	mixed	nest sampling	systematic	breeding	0.194
Red-throated loon	2019	goose point	41.22	mixed	nest sampling	systematic	breeding	0.097
Red-throated loon	2022	goose point	41.22	mixed	nest sampling	systematic	breeding	0.146
Red-throated loon	2017	malaview	60.10	mixed	nest sampling	systematic	breeding	0.033
Red-throated loon	2018	malaview	60.10	mixed	nest sampling	systematic	breeding	0.166
Red-throated loon	2019	malaview	60.10	mixed	nest sampling	systematic	breeding	0.067
Red-throated loon	2022	malaview	60.10	mixed	nest sampling	systematic	breeding	0.033
Red-throated loon	2017	qarlikturvik valley	64.98	mixed	nest sampling	systematic	breeding	0.062
Red-throated loon	2018	qarlikturvik valley	64.98	mixed	nest sampling	systematic	breeding	0.062
Red-throated loon	2019	qarlikturvik valley	64.98	mixed	nest sampling	systematic	breeding	0.123
Red-throated loon	2022	qarlikturvik valley	64.98	mixed	nest sampling	systematic	breeding	0.123
Red-throated loon	2017	south plateau	12.24	upland	nest sampling	systematic	breeding	0.000
Red-throated loon	2018	south plateau	12.24	upland	nest sampling	systematic	breeding	0.000
Red-throated loon	2019	south plateau	12.24	upland	nest sampling	systematic	breeding	0.000
Red-throated loon	2022	south plateau	12.24	upland	nest sampling	systematic	breeding	0.000
Red-throated loon	2017	study area	388.80	mixed	nest sampling	systematic	breeding	0.108
Red-throated loon	2018	study area	388.80	mixed	nest sampling	systematic	breeding	0.195
Red-throated loon	2019	study area	388.80	mixed	nest sampling	systematic	breeding	0.180
Red-throated loon	2022	study area	388.80	mixed	nest sampling	systematic	breeding	0.170
Rock ptarmigan	2005	8 km2 plot	8.13	mixed	nest sampling	opportunistic	breeding	0.000
Rock ptarmigan	2006	8 km2 plot	8.13	mixed	nest sampling	opportunistic	breeding	0.000
Rock ptarmigan	2007	8 km2 plot	8.13	mixed	nest sampling	opportunistic	breeding	0.000
Rock ptarmigan	2008	8 km2 plot	8.13	mixed	nest sampling	opportunistic	breeding	0.000
Rock ptarmigan	2009	8 km2 plot	8.13	mixed	nest sampling	opportunistic	breeding	0.246
Rock ptarmigan	2010	8 km2 plot	8.13	mixed	nest sampling	opportunistic	breeding	0.000
Rock ptarmigan	2011	8 km2 plot	8.13	mixed	nest sampling	opportunistic	breeding	0.000
Rock ptarmigan	2012	8 km2 plot	8.13	mixed	nest sampling	opportunistic	breeding	0.000
Rock ptarmigan	2013	8 km2 plot	8.13	mixed	nest sampling	opportunistic	breeding	0.000
Rock ptarmigan	2014	8 km2 plot	8.13	mixed	nest sampling	opportunistic	breeding	0.000
Rock ptarmigan	2015	8 km2 plot	8.13	mixed	nest sampling	opportunistic	breeding	0.246
Rock ptarmigan	2016	8 km2 plot	8.13	mixed	nest sampling	opportunistic	breeding	0.246
Rock ptarmigan	2017	8 km2 plot	8.13	mixed	nest sampling	opportunistic	breeding	0.000
Rock ptarmigan	2018	8 km2 plot	8.13	mixed	nest sampling	opportunistic	breeding	0.000
Rock ptarmigan	2019	8 km2 plot	8.13	mixed	nest sampling	opportunistic	breeding	0.000
Rock ptarmigan	2022	8 km2 plot	8.13	mixed	nest sampling	opportunistic	breeding	0.246
Rough-legged hawk	2007	black plateau	34.12	upland	nest sampling	systematic	breeding	0.000
Rough-legged hawk	2008	black plateau	34.12	upland	nest sampling	systematic	breeding	0.000
Rough-legged hawk	2009	black plateau	34.12	upland	nest sampling	systematic	breeding	0.117
Rough-legged hawk	2010	black plateau	34.12	upland	nest sampling	systematic	breeding	0.469
Rough-legged hawk	2011	black plateau	34.12	upland	nest sampling	systematic	breeding	0.469
Rough-legged hawk	2012	black plateau	34.12	upland	nest sampling	systematic	breeding	0.293
Rough-legged hawk	2013	black plateau	34.12	upland	nest sampling	systematic	breeding	0.000
Rough-legged hawk	2014	black plateau	34.12	upland	nest sampling	systematic	breeding	0.703
Rough-legged hawk	2015	black plateau	34.12	upland	nest sampling	systematic	breeding	0.469
Rough-legged hawk	2016	black plateau	34.12	upland	nest sampling	systematic	breeding	0.528
Rough-legged hawk	2017	black plateau	34.12	upland	nest sampling	systematic	breeding	0.059
Rough-legged hawk	2018	black plateau	34.12	upland	nest sampling	systematic	breeding	0.234
Rough-legged hawk	2019	black plateau	34.12	upland	nest sampling	systematic	breeding	0.703
Rough-legged hawk	2022	black plateau	34.12	upland	nest sampling	systematic	breeding	0.117
Rough-legged hawk	2013	camp 2	79.84	mixed	nest sampling	systematic	breeding	0.000
Rough-legged hawk	2014	camp 2	79.84	mixed	nest sampling	systematic	breeding	0.000
Rough-legged hawk	2015	camp 2	79.84	mixed	nest sampling	systematic	breeding	0.000
Rough-legged hawk	2016	camp 2	79.84	mixed	nest sampling	systematic	breeding	0.025
Rough-legged hawk	2017	camp 2	79.84	mixed	nest sampling	systematic	breeding	0.000
Rough-legged hawk	2018	camp 2	79.84	mixed	nest sampling	systematic	breeding	0.000
Rough-legged hawk	2019	camp 2	79.84	mixed	nest sampling	systematic	breeding	0.025
Rough-legged hawk	2022	camp 2	79.84	mixed	nest sampling	systematic	breeding	0.000
Rough-legged hawk	2013	camp 3	32.95	mixed	nest sampling	systematic	breeding	0.000
Rough-legged hawk	2014	camp 3	32.95	mixed	nest sampling	systematic	breeding	0.121
Rough-legged hawk	2015	camp 3	32.95	mixed	nest sampling	systematic	breeding	0.121
Rough-legged hawk	2016	camp 3	32.95	mixed	nest sampling	systematic	breeding	0.121
Rough-legged hawk	2017	camp 3	32.95	mixed	nest sampling	systematic	breeding	0.121
Rough-legged hawk	2018	camp 3	32.95	mixed	nest sampling	systematic	breeding	0.000
Rough-legged hawk	2019	camp 3	32.95	mixed	nest sampling	systematic	breeding	0.121
Rough-legged hawk	2022	camp 3	32.95	mixed	nest sampling	systematic	breeding	0.000
Rough-legged hawk	2013	camp 3 plateau	30.27	upland	nest sampling	systematic	breeding	0.000
Rough-legged hawk	2014	camp 3 plateau	30.27	upland	nest sampling	systematic	breeding	0.198
Rough-legged hawk	2015	camp 3 plateau	30.27	upland	nest sampling	systematic	breeding	0.198
Rough-legged hawk	2016	camp 3 plateau	30.27	upland	nest sampling	systematic	breeding	0.198
Rough-legged hawk	2017	camp 3 plateau	30.27	upland	nest sampling	systematic	breeding	0.132
Rough-legged hawk	2018	camp 3 plateau	30.27	upland	nest sampling	systematic	breeding	0.000
Rough-legged hawk	2019	camp 3 plateau	30.27	upland	nest sampling	systematic	breeding	0.396
Rough-legged hawk	2022	camp 3 plateau	30.27	upland	nest sampling	systematic	breeding	0.066
Rough-legged hawk	2013	dufour	33.08	mixed	nest sampling	systematic	breeding	0.000
Rough-legged hawk	2014	dufour	33.08	mixed	nest sampling	systematic	breeding	0.121
Rough-legged hawk	2015	dufour	33.08	mixed	nest sampling	systematic	breeding	0.121
Rough-legged hawk	2016	dufour	33.08	mixed	nest sampling	systematic	breeding	0.181
Rough-legged hawk	2017	dufour	33.08	mixed	nest sampling	systematic	breeding	0.000
Rough-legged hawk	2018	dufour	33.08	mixed	nest sampling	systematic	breeding	0.121
Rough-legged hawk	2019	dufour	33.08	mixed	nest sampling	systematic	breeding	0.181
Rough-legged hawk	2022	dufour	33.08	mixed	nest sampling	systematic	breeding	0.000
Rough-legged hawk	2013	goose point	41.22	mixed	nest sampling	systematic	breeding	0.000
Rough-legged hawk	2014	goose point	41.22	mixed	nest sampling	systematic	breeding	0.194
Rough-legged hawk	2015	goose point	41.22	mixed	nest sampling	systematic	breeding	0.097
Rough-legged hawk	2016	goose point	41.22	mixed	nest sampling	systematic	breeding	0.146
Rough-legged hawk	2017	goose point	41.22	mixed	nest sampling	systematic	breeding	0.000
Rough-legged hawk	2018	goose point	41.22	mixed	nest sampling	systematic	breeding	0.000
Rough-legged hawk	2019	goose point	41.22	mixed	nest sampling	systematic	breeding	0.049
Rough-legged hawk	2022	goose point	41.22	mixed	nest sampling	systematic	breeding	0.000
Rough-legged hawk	2013	malaview	60.10	mixed	nest sampling	systematic	breeding	0.000
Rough-legged hawk	2014	malaview	60.10	mixed	nest sampling	systematic	breeding	0.067
Rough-legged hawk	2015	malaview	60.10	mixed	nest sampling	systematic	breeding	0.000
Rough-legged hawk	2016	malaview	60.10	mixed	nest sampling	systematic	breeding	0.067
Rough-legged hawk	2017	malaview	60.10	mixed	nest sampling	systematic	breeding	0.000
Rough-legged hawk	2018	malaview	60.10	mixed	nest sampling	systematic	breeding	0.000
Rough-legged hawk	2019	malaview	60.10	mixed	nest sampling	systematic	breeding	0.033
Rough-legged hawk	2022	malaview	60.10	mixed	nest sampling	systematic	breeding	0.000
Rough-legged hawk	2007	qarlikturvik valley	64.98	mixed	nest sampling	systematic	breeding	0.000
Rough-legged hawk	2008	qarlikturvik valley	64.98	mixed	nest sampling	systematic	breeding	0.031
Rough-legged hawk	2009	qarlikturvik valley	64.98	mixed	nest sampling	systematic	breeding	0.000
Rough-legged hawk	2010	qarlikturvik valley	64.98	mixed	nest sampling	systematic	breeding	0.123
Rough-legged hawk	2011	qarlikturvik valley	64.98	mixed	nest sampling	systematic	breeding	0.062
Rough-legged hawk	2012	qarlikturvik valley	64.98	mixed	nest sampling	systematic	breeding	0.031
Rough-legged hawk	2013	qarlikturvik valley	64.98	mixed	nest sampling	systematic	breeding	0.000
Rough-legged hawk	2014	qarlikturvik valley	64.98	mixed	nest sampling	systematic	breeding	0.062
Rough-legged hawk	2015	qarlikturvik valley	64.98	mixed	nest sampling	systematic	breeding	0.062
Rough-legged hawk	2016	qarlikturvik valley	64.98	mixed	nest sampling	systematic	breeding	0.092
Rough-legged hawk	2017	qarlikturvik valley	64.98	mixed	nest sampling	systematic	breeding	0.000
Rough-legged hawk	2018	qarlikturvik valley	64.98	mixed	nest sampling	systematic	breeding	0.062
Rough-legged hawk	2019	qarlikturvik valley	64.98	mixed	nest sampling	systematic	breeding	0.123
Rough-legged hawk	2022	qarlikturvik valley	64.98	mixed	nest sampling	systematic	breeding	0.000
Rough-legged hawk	2007	south plateau	12.24	upland	nest sampling	systematic	breeding	0.163
Rough-legged hawk	2008	south plateau	12.24	upland	nest sampling	systematic	breeding	0.327
Rough-legged hawk	2009	south plateau	12.24	upland	nest sampling	systematic	breeding	0.000
Rough-legged hawk	2010	south plateau	12.24	upland	nest sampling	systematic	breeding	0.817
Rough-legged hawk	2011	south plateau	12.24	upland	nest sampling	systematic	breeding	0.000
Rough-legged hawk	2012	south plateau	12.24	upland	nest sampling	systematic	breeding	0.000
Rough-legged hawk	2013	south plateau	12.24	upland	nest sampling	systematic	breeding	0.000
Rough-legged hawk	2014	south plateau	12.24	upland	nest sampling	systematic	breeding	0.490
Rough-legged hawk	2015	south plateau	12.24	upland	nest sampling	systematic	breeding	0.327
Rough-legged hawk	2016	south plateau	12.24	upland	nest sampling	systematic	breeding	0.654
Rough-legged hawk	2017	south plateau	12.24	upland	nest sampling	systematic	breeding	0.327
Rough-legged hawk	2018	south plateau	12.24	upland	nest sampling	systematic	breeding	0.000
Rough-legged hawk	2019	south plateau	12.24	upland	nest sampling	systematic	breeding	0.817
Rough-legged hawk	2022	south plateau	12.24	upland	nest sampling	systematic	breeding	0.000
Rough-legged hawk	2013	study area	388.80	mixed	nest sampling	systematic	breeding	0.000
Rough-legged hawk	2014	study area	388.80	mixed	nest sampling	systematic	breeding	0.154
Rough-legged hawk	2015	study area	388.80	mixed	nest sampling	systematic	breeding	0.108
Rough-legged hawk	2016	study area	388.80	mixed	nest sampling	systematic	breeding	0.154
Rough-legged hawk	2017	study area	388.80	mixed	nest sampling	systematic	breeding	0.036
Rough-legged hawk	2018	study area	388.80	mixed	nest sampling	systematic	breeding	0.041
Rough-legged hawk	2019	study area	388.80	mixed	nest sampling	systematic	breeding	0.180
Rough-legged hawk	2022	study area	388.80	mixed	nest sampling	systematic	breeding	0.015
Sandhill crane	2004	south qarlikturvik	33.33	mixed	nest sampling	opportunistic	breeding	0.120
Sandhill crane	2005	south qarlikturvik	33.33	mixed	nest sampling	opportunistic	breeding	0.060
Sandhill crane	2006	south qarlikturvik	33.33	mixed	nest sampling	opportunistic	breeding	0.120
Sandhill crane	2007	south qarlikturvik	33.33	mixed	nest sampling	opportunistic	breeding	0.240
Sandhill crane	2008	south qarlikturvik	33.33	mixed	nest sampling	opportunistic	breeding	0.000
Sandhill crane	2009	south qarlikturvik	33.33	mixed	nest sampling	opportunistic	breeding	0.240
Sandhill crane	2010	south qarlikturvik	33.33	mixed	nest sampling	opportunistic	breeding	0.300
Sandhill crane	2011	south qarlikturvik	33.33	mixed	nest sampling	opportunistic	breeding	0.300
Sandhill crane	2012	south qarlikturvik	33.33	mixed	nest sampling	opportunistic	breeding	0.060
Sandhill crane	2013	south qarlikturvik	33.33	mixed	nest sampling	opportunistic	breeding	0.120
Sandhill crane	2014	south qarlikturvik	33.33	mixed	nest sampling	opportunistic	breeding	0.120
Sandhill crane	2015	south qarlikturvik	33.33	mixed	nest sampling	opportunistic	breeding	0.180
Sandhill crane	2016	south qarlikturvik	33.33	mixed	nest sampling	opportunistic	breeding	0.300
Sandhill crane	2017	south qarlikturvik	33.33	mixed	nest sampling	opportunistic	breeding	0.120
Sandhill crane	2018	south qarlikturvik	33.33	mixed	nest sampling	opportunistic	breeding	0.180
Sandhill crane	2019	south qarlikturvik	33.33	mixed	nest sampling	opportunistic	breeding	0.420
Sandhill crane	2022	south qarlikturvik	33.33	mixed	nest sampling	opportunistic	breeding	0.120
Snow goose	1999	camp 2	0.44	wetland	nest sampling	systematic	breeding	52.048
Snow goose	1999	camp 2	1.16	mesic	nest sampling	systematic	breeding	115.517
Snow goose	2000	camp 2	0.39	wetland	nest sampling	systematic	breeding	188.824
Snow goose	2000	camp 2	0.92	mesic	nest sampling	systematic	breeding	191.304
Snow goose	2001	camp 2	0.25	wetland	nest sampling	systematic	breeding	226.280
Snow goose	2001	camp 2	0.40	mesic	nest sampling	systematic	breeding	500.000
Snow goose	2002	camp 2	0.36	wetland	nest sampling	systematic	breeding	519.481
Snow goose	2002	camp 2	0.84	mesic	nest sampling	systematic	breeding	259.524
Snow goose	2003	camp 2	0.36	wetland	nest sampling	systematic	breeding	859.353
Snow goose	2003	camp 2	0.68	mesic	nest sampling	systematic	breeding	285.294
Snow goose	2004	camp 2	0.29	wetland	nest sampling	systematic	breeding	109.627
Snow goose	2004	camp 2	1.24	mesic	nest sampling	systematic	breeding	8.065
Snow goose	2005	camp 2	0.30	wetland	nest sampling	systematic	breeding	407.420
Snow goose	2005	camp 2	0.68	mesic	nest sampling	systematic	breeding	85.294
Snow goose	2006	camp 2	0.53	wetland	nest sampling	systematic	breeding	172.965
Snow goose	2006	camp 2	1.12	mesic	nest sampling	systematic	breeding	67.857
Snow goose	2007	camp 2	0.34	wetland	nest sampling	systematic	breeding	453.349
Snow goose	2007	camp 2	0.80	mesic	nest sampling	systematic	breeding	40.000
Snow goose	2008	camp 2	0.31	wetland	nest sampling	systematic	breeding	705.354
Snow goose	2008	camp 2	0.68	mesic	nest sampling	systematic	breeding	138.235
Snow goose	2009	camp 2	0.39	wetland	nest sampling	systematic	breeding	443.991
Snow goose	2009	camp 2	0.56	mesic	nest sampling	systematic	breeding	289.286
Snow goose	2010	camp 2	0.58	wetland	nest sampling	systematic	breeding	202.784
Snow goose	2010	camp 2	0.80	mesic	nest sampling	systematic	breeding	132.500
Snow goose	2011	camp 2	0.37	wetland	nest sampling	systematic	breeding	430.223
Snow goose	2011	camp 2	0.56	mesic	nest sampling	systematic	breeding	239.286
Snow goose	2012	camp 2	0.35	wetland	nest sampling	systematic	breeding	520.034
Snow goose	2012	camp 2	1.20	mesic	nest sampling	systematic	breeding	110.000
Snow goose	2013	camp 2	0.31	wetland	nest sampling	systematic	breeding	865.662
Snow goose	2013	camp 2	0.24	mesic	nest sampling	systematic	breeding	466.667
Snow goose	2014	camp 2	0.34	wetland	nest sampling	systematic	breeding	722.433
Snow goose	2014	camp 2	0.40	mesic	nest sampling	systematic	breeding	775.000
Snow goose	2015	camp 2	0.33	wetland	nest sampling	systematic	breeding	771.317
Snow goose	2015	camp 2	0.36	mesic	nest sampling	systematic	breeding	327.778
Snow goose	2016	camp 2	0.38	wetland	nest sampling	systematic	breeding	468.709
Snow goose	2016	camp 2	0.28	mesic	nest sampling	systematic	breeding	421.429
Snow goose	2017	camp 2	0.33	wetland	nest sampling	systematic	breeding	626.695
Snow goose	2017	camp 2	0.24	mesic	nest sampling	systematic	breeding	466.667
Snow goose	2018	camp 2	0.31	wetland	nest sampling	systematic	breeding	400.769
Snow goose	2018	camp 2	0.24	mesic	nest sampling	systematic	breeding	375.000
Snow goose	2019	camp 2	0.33	wetland	nest sampling	systematic	breeding	539.319
Snow goose	2019	camp 2	0.40	mesic	nest sampling	systematic	breeding	400.000
Snow goose	2022	camp 2	0.49	wetland	nest sampling	systematic	breeding	268.347
Snow goose	2022	camp 2	0.60	mesic	nest sampling	systematic	breeding	233.333
Snow goose	2023	camp 2	0.34	wetland	nest sampling	systematic	breeding	894.999
Snow goose	2023	camp 2	0.68	mesic	nest sampling	systematic	breeding	161.765
Snowy owl	1996	black plateau	34.12	upland	nest sampling	systematic	breeding	0.117
Snowy owl	1997	black plateau	34.12	upland	nest sampling	systematic	breeding	0.000
Snowy owl	1998	black plateau	34.12	upland	nest sampling	systematic	breeding	0.000
Snowy owl	1999	black plateau	34.12	upland	nest sampling	systematic	breeding	0.000
Snowy owl	2000	black plateau	34.12	upland	nest sampling	systematic	breeding	0.059
Snowy owl	2001	black plateau	34.12	upland	nest sampling	systematic	breeding	0.000
Snowy owl	2002	black plateau	34.12	upland	nest sampling	systematic	breeding	0.000
Snowy owl	2003	black plateau	34.12	upland	nest sampling	systematic	breeding	0.000
Snowy owl	2004	black plateau	34.12	upland	nest sampling	systematic	breeding	0.234
Snowy owl	2005	black plateau	34.12	upland	nest sampling	systematic	breeding	0.000
Snowy owl	2006	black plateau	34.12	upland	nest sampling	systematic	breeding	0.000
Snowy owl	2007	black plateau	34.12	upland	nest sampling	systematic	breeding	0.000
Snowy owl	2008	black plateau	34.12	upland	nest sampling	systematic	breeding	0.059
Snowy owl	2009	black plateau	34.12	upland	nest sampling	systematic	breeding	0.000
Snowy owl	2010	black plateau	34.12	upland	nest sampling	systematic	breeding	0.059
Snowy owl	2011	black plateau	34.12	upland	nest sampling	systematic	breeding	0.000
Snowy owl	2012	black plateau	34.12	upland	nest sampling	systematic	breeding	0.000
Snowy owl	2013	black plateau	34.12	upland	nest sampling	systematic	breeding	0.000
Snowy owl	2014	black plateau	34.12	upland	nest sampling	systematic	breeding	0.586
Snowy owl	2015	black plateau	34.12	upland	nest sampling	systematic	breeding	0.000
Snowy owl	2016	black plateau	34.12	upland	nest sampling	systematic	breeding	0.000
Snowy owl	2017	black plateau	34.12	upland	nest sampling	systematic	breeding	0.000
Snowy owl	2018	black plateau	34.12	upland	nest sampling	systematic	breeding	0.000
Snowy owl	2019	black plateau	34.12	upland	nest sampling	systematic	breeding	0.117
Snowy owl	2022	black plateau	34.12	upland	nest sampling	systematic	breeding	0.000
Snowy owl	2023	black plateau	34.12	upland	nest sampling	systematic	breeding	0.000
Snowy owl	2012	camp 2	79.84	mixed	nest sampling	systematic	breeding	0.000
Snowy owl	2013	camp 2	79.84	mixed	nest sampling	systematic	breeding	0.000
Snowy owl	2014	camp 2	79.84	mixed	nest sampling	systematic	breeding	0.301
Snowy owl	2015	camp 2	79.84	mixed	nest sampling	systematic	breeding	0.000
Snowy owl	2016	camp 2	79.84	mixed	nest sampling	systematic	breeding	0.025
Snowy owl	2017	camp 2	79.84	mixed	nest sampling	systematic	breeding	0.000
Snowy owl	2018	camp 2	79.84	mixed	nest sampling	systematic	breeding	0.000
Snowy owl	2019	camp 2	79.84	mixed	nest sampling	systematic	breeding	0.000
Snowy owl	2022	camp 2	79.84	mixed	nest sampling	systematic	breeding	0.000
Snowy owl	2023	camp 2	79.84	mixed	nest sampling	systematic	breeding	0.000
Snowy owl	2012	camp 3	32.95	mixed	nest sampling	systematic	breeding	0.000
Snowy owl	2013	camp 3	32.95	mixed	nest sampling	systematic	breeding	0.000
Snowy owl	2014	camp 3	32.95	mixed	nest sampling	systematic	breeding	0.182
Snowy owl	2015	camp 3	32.95	mixed	nest sampling	systematic	breeding	0.000
Snowy owl	2016	camp 3	32.95	mixed	nest sampling	systematic	breeding	0.000
Snowy owl	2017	camp 3	32.95	mixed	nest sampling	systematic	breeding	0.000
Snowy owl	2018	camp 3	32.95	mixed	nest sampling	systematic	breeding	0.000
Snowy owl	2019	camp 3	32.95	mixed	nest sampling	systematic	breeding	0.061
Snowy owl	2022	camp 3	32.95	mixed	nest sampling	systematic	breeding	0.000
Snowy owl	2023	camp 3	32.95	mixed	nest sampling	systematic	breeding	0.000
Snowy owl	2012	camp 3 plateau	30.27	upland	nest sampling	systematic	breeding	0.000
Snowy owl	2013	camp 3 plateau	30.27	upland	nest sampling	systematic	breeding	0.000
Snowy owl	2014	camp 3 plateau	30.27	upland	nest sampling	systematic	breeding	0.330
Snowy owl	2015	camp 3 plateau	30.27	upland	nest sampling	systematic	breeding	0.000
Snowy owl	2016	camp 3 plateau	30.27	upland	nest sampling	systematic	breeding	0.066
Snowy owl	2017	camp 3 plateau	30.27	upland	nest sampling	systematic	breeding	0.000
Snowy owl	2018	camp 3 plateau	30.27	upland	nest sampling	systematic	breeding	0.000
Snowy owl	2019	camp 3 plateau	30.27	upland	nest sampling	systematic	breeding	0.066
Snowy owl	2022	camp 3 plateau	30.27	upland	nest sampling	systematic	breeding	0.000
Snowy owl	2023	camp 3 plateau	30.27	upland	nest sampling	systematic	breeding	0.000
Snowy owl	2012	dufour	33.08	mixed	nest sampling	systematic	breeding	0.000
Snowy owl	2013	dufour	33.08	mixed	nest sampling	systematic	breeding	0.000
Snowy owl	2014	dufour	33.08	mixed	nest sampling	systematic	breeding	0.302
Snowy owl	2015	dufour	33.08	mixed	nest sampling	systematic	breeding	0.000
Snowy owl	2016	dufour	33.08	mixed	nest sampling	systematic	breeding	0.000
Snowy owl	2017	dufour	33.08	mixed	nest sampling	systematic	breeding	0.000
Snowy owl	2018	dufour	33.08	mixed	nest sampling	systematic	breeding	0.000
Snowy owl	2019	dufour	33.08	mixed	nest sampling	systematic	breeding	0.000
Snowy owl	2022	dufour	33.08	mixed	nest sampling	systematic	breeding	0.000
Snowy owl	2023	dufour	33.08	mixed	nest sampling	systematic	breeding	0.000
Snowy owl	2012	goose point	41.22	mixed	nest sampling	systematic	breeding	0.000
Snowy owl	2013	goose point	41.22	mixed	nest sampling	systematic	breeding	0.000
Snowy owl	2014	goose point	41.22	mixed	nest sampling	systematic	breeding	0.388
Snowy owl	2015	goose point	41.22	mixed	nest sampling	systematic	breeding	0.000
Snowy owl	2016	goose point	41.22	mixed	nest sampling	systematic	breeding	0.049
Snowy owl	2017	goose point	41.22	mixed	nest sampling	systematic	breeding	0.000
Snowy owl	2018	goose point	41.22	mixed	nest sampling	systematic	breeding	0.000
Snowy owl	2019	goose point	41.22	mixed	nest sampling	systematic	breeding	0.000
Snowy owl	2022	goose point	41.22	mixed	nest sampling	systematic	breeding	0.000
Snowy owl	2023	goose point	41.22	mixed	nest sampling	systematic	breeding	0.000
Snowy owl	2012	malaview	60.10	mixed	nest sampling	systematic	breeding	0.000
Snowy owl	2013	malaview	60.10	mixed	nest sampling	systematic	breeding	0.000
Snowy owl	2014	malaview	60.10	mixed	nest sampling	systematic	breeding	0.532
Snowy owl	2015	malaview	60.10	mixed	nest sampling	systematic	breeding	0.000
Snowy owl	2016	malaview	60.10	mixed	nest sampling	systematic	breeding	0.000
Snowy owl	2017	malaview	60.10	mixed	nest sampling	systematic	breeding	0.000
Snowy owl	2018	malaview	60.10	mixed	nest sampling	systematic	breeding	0.000
Snowy owl	2019	malaview	60.10	mixed	nest sampling	systematic	breeding	0.000
Snowy owl	2022	malaview	60.10	mixed	nest sampling	systematic	breeding	0.000
Snowy owl	2023	malaview	60.10	mixed	nest sampling	systematic	breeding	0.000
Snowy owl	1996	qarlikturvik valley	64.98	mixed	nest sampling	systematic	breeding	0.092
Snowy owl	1997	qarlikturvik valley	64.98	mixed	nest sampling	systematic	breeding	0.000
Snowy owl	1998	qarlikturvik valley	64.98	mixed	nest sampling	systematic	breeding	0.000
Snowy owl	1999	qarlikturvik valley	64.98	mixed	nest sampling	systematic	breeding	0.000
Snowy owl	2000	qarlikturvik valley	64.98	mixed	nest sampling	systematic	breeding	0.308
Snowy owl	2001	qarlikturvik valley	64.98	mixed	nest sampling	systematic	breeding	0.000
Snowy owl	2002	qarlikturvik valley	64.98	mixed	nest sampling	systematic	breeding	0.000
Snowy owl	2003	qarlikturvik valley	64.98	mixed	nest sampling	systematic	breeding	0.000
Snowy owl	2004	qarlikturvik valley	64.98	mixed	nest sampling	systematic	breeding	0.154
Snowy owl	2005	qarlikturvik valley	64.98	mixed	nest sampling	systematic	breeding	0.000
Snowy owl	2006	qarlikturvik valley	64.98	mixed	nest sampling	systematic	breeding	0.000
Snowy owl	2007	qarlikturvik valley	64.98	mixed	nest sampling	systematic	breeding	0.000
Snowy owl	2008	qarlikturvik valley	64.98	mixed	nest sampling	systematic	breeding	0.062
Snowy owl	2009	qarlikturvik valley	64.98	mixed	nest sampling	systematic	breeding	0.000
Snowy owl	2010	qarlikturvik valley	64.98	mixed	nest sampling	systematic	breeding	0.123
Snowy owl	2011	qarlikturvik valley	64.98	mixed	nest sampling	systematic	breeding	0.000
Snowy owl	2012	qarlikturvik valley	64.98	mixed	nest sampling	systematic	breeding	0.000
Snowy owl	2013	qarlikturvik valley	64.98	mixed	nest sampling	systematic	breeding	0.000
Snowy owl	2014	qarlikturvik valley	64.98	mixed	nest sampling	systematic	breeding	0.215
Snowy owl	2015	qarlikturvik valley	64.98	mixed	nest sampling	systematic	breeding	0.000
Snowy owl	2016	qarlikturvik valley	64.98	mixed	nest sampling	systematic	breeding	0.000
Snowy owl	2017	qarlikturvik valley	64.98	mixed	nest sampling	systematic	breeding	0.000
Snowy owl	2018	qarlikturvik valley	64.98	mixed	nest sampling	systematic	breeding	0.000
Snowy owl	2019	qarlikturvik valley	64.98	mixed	nest sampling	systematic	breeding	0.092
Snowy owl	2022	qarlikturvik valley	64.98	mixed	nest sampling	systematic	breeding	0.000
Snowy owl	2023	qarlikturvik valley	64.98	mixed	nest sampling	systematic	breeding	0.000
Snowy owl	1996	south plateau	12.24	upland	nest sampling	systematic	breeding	0.327
Snowy owl	1997	south plateau	12.24	upland	nest sampling	systematic	breeding	0.000
Snowy owl	1998	south plateau	12.24	upland	nest sampling	systematic	breeding	0.000
Snowy owl	1999	south plateau	12.24	upland	nest sampling	systematic	breeding	0.000
Snowy owl	2000	south plateau	12.24	upland	nest sampling	systematic	breeding	0.163
Snowy owl	2001	south plateau	12.24	upland	nest sampling	systematic	breeding	0.000
Snowy owl	2002	south plateau	12.24	upland	nest sampling	systematic	breeding	0.000
Snowy owl	2003	south plateau	12.24	upland	nest sampling	systematic	breeding	0.000
Snowy owl	2004	south plateau	12.24	upland	nest sampling	systematic	breeding	0.163
Snowy owl	2005	south plateau	12.24	upland	nest sampling	systematic	breeding	0.000
Snowy owl	2006	south plateau	12.24	upland	nest sampling	systematic	breeding	0.000
Snowy owl	2007	south plateau	12.24	upland	nest sampling	systematic	breeding	0.000
Snowy owl	2008	south plateau	12.24	upland	nest sampling	systematic	breeding	0.490
Snowy owl	2009	south plateau	12.24	upland	nest sampling	systematic	breeding	0.000
Snowy owl	2010	south plateau	12.24	upland	nest sampling	systematic	breeding	0.327
Snowy owl	2011	south plateau	12.24	upland	nest sampling	systematic	breeding	0.000
Snowy owl	2012	south plateau	12.24	upland	nest sampling	systematic	breeding	0.000
Snowy owl	2013	south plateau	12.24	upland	nest sampling	systematic	breeding	0.000
Snowy owl	2014	south plateau	12.24	upland	nest sampling	systematic	breeding	0.980
Snowy owl	2015	south plateau	12.24	upland	nest sampling	systematic	breeding	0.000
Snowy owl	2016	south plateau	12.24	upland	nest sampling	systematic	breeding	0.000
Snowy owl	2017	south plateau	12.24	upland	nest sampling	systematic	breeding	0.000
Snowy owl	2018	south plateau	12.24	upland	nest sampling	systematic	breeding	0.000
Snowy owl	2019	south plateau	12.24	upland	nest sampling	systematic	breeding	0.327
Snowy owl	2022	south plateau	12.24	upland	nest sampling	systematic	breeding	0.000
Snowy owl	2023	south plateau	12.24	upland	nest sampling	systematic	breeding	0.000
Snowy owl	2012	study area	388.80	mixed	nest sampling	systematic	breeding	0.000
Snowy owl	2013	study area	388.80	mixed	nest sampling	systematic	breeding	0.000
Snowy owl	2014	study area	388.80	mixed	nest sampling	systematic	breeding	0.370
Snowy owl	2015	study area	388.80	mixed	nest sampling	systematic	breeding	0.000
Snowy owl	2016	study area	388.80	mixed	nest sampling	systematic	breeding	0.015
Snowy owl	2017	study area	388.80	mixed	nest sampling	systematic	breeding	0.000
Snowy owl	2018	study area	388.80	mixed	nest sampling	systematic	breeding	0.000
Snowy owl	2019	study area	388.80	mixed	nest sampling	systematic	breeding	0.046
Snowy owl	2022	study area	388.80	mixed	nest sampling	systematic	breeding	0.000
Snowy owl	2023	study area	388.80	mixed	nest sampling	systematic	breeding	0.000
Tundra swan	2017	black plateau	34.12	upland	nest sampling	systematic	breeding	0.000
Tundra swan	2018	black plateau	34.12	upland	nest sampling	systematic	breeding	0.000
Tundra swan	2019	black plateau	34.12	upland	nest sampling	systematic	breeding	0.000
Tundra swan	2022	black plateau	34.12	upland	nest sampling	systematic	breeding	0.000
Tundra swan	2017	camp 2	79.84	mixed	nest sampling	systematic	breeding	0.000
Tundra swan	2018	camp 2	79.84	mixed	nest sampling	systematic	breeding	0.000
Tundra swan	2019	camp 2	79.84	mixed	nest sampling	systematic	breeding	0.000
Tundra swan	2022	camp 2	79.84	mixed	nest sampling	systematic	breeding	0.000
Tundra swan	2017	camp 3	32.95	mixed	nest sampling	systematic	breeding	0.000
Tundra swan	2018	camp 3	32.95	mixed	nest sampling	systematic	breeding	0.000
Tundra swan	2019	camp 3	32.95	mixed	nest sampling	systematic	breeding	0.000
Tundra swan	2022	camp 3	32.95	mixed	nest sampling	systematic	breeding	0.000
Tundra swan	2017	camp 3 plateau	30.27	upland	nest sampling	systematic	breeding	0.000
Tundra swan	2018	camp 3 plateau	30.27	upland	nest sampling	systematic	breeding	0.000
Tundra swan	2019	camp 3 plateau	30.27	upland	nest sampling	systematic	breeding	0.000
Tundra swan	2022	camp 3 plateau	30.27	upland	nest sampling	systematic	breeding	0.000
Tundra swan	2017	dufour	33.08	mixed	nest sampling	systematic	breeding	0.000
Tundra swan	2018	dufour	33.08	mixed	nest sampling	systematic	breeding	0.000
Tundra swan	2019	dufour	33.08	mixed	nest sampling	systematic	breeding	0.000
Tundra swan	2022	dufour	33.08	mixed	nest sampling	systematic	breeding	0.000
Tundra swan	2017	goose point	41.22	mixed	nest sampling	systematic	breeding	0.000
Tundra swan	2018	goose point	41.22	mixed	nest sampling	systematic	breeding	0.000
Tundra swan	2019	goose point	41.22	mixed	nest sampling	systematic	breeding	0.000
Tundra swan	2022	goose point	41.22	mixed	nest sampling	systematic	breeding	0.000
Tundra swan	2017	malaview	60.10	mixed	nest sampling	systematic	breeding	0.000
Tundra swan	2018	malaview	60.10	mixed	nest sampling	systematic	breeding	0.033
Tundra swan	2019	malaview	60.10	mixed	nest sampling	systematic	breeding	0.033
Tundra swan	2022	malaview	60.10	mixed	nest sampling	systematic	breeding	0.000
Tundra swan	2017	qarlikturvik valley	64.98	mixed	nest sampling	systematic	breeding	0.000
Tundra swan	2018	qarlikturvik valley	64.98	mixed	nest sampling	systematic	breeding	0.000
Tundra swan	2019	qarlikturvik valley	64.98	mixed	nest sampling	systematic	breeding	0.000
Tundra swan	2022	qarlikturvik valley	64.98	mixed	nest sampling	systematic	breeding	0.000
Tundra swan	2017	south plateau	12.24	upland	nest sampling	systematic	breeding	0.000
Tundra swan	2018	south plateau	12.24	upland	nest sampling	systematic	breeding	0.000
Tundra swan	2019	south plateau	12.24	upland	nest sampling	systematic	breeding	0.000
Tundra swan	2022	south plateau	12.24	upland	nest sampling	systematic	breeding	0.000
Tundra swan	2017	study area	388.80	mixed	nest sampling	systematic	breeding	0.000
Tundra swan	2018	study area	388.80	mixed	nest sampling	systematic	breeding	0.005
Tundra swan	2019	study area	388.80	mixed	nest sampling	systematic	breeding	0.005
Tundra swan	2022	study area	388.80	mixed	nest sampling	systematic	breeding	0.000
