# Supplementary material for: Long‐term abundance time‐series of the High Arctic terrestrial vertebrate community of Bylot Island, Nunavut
Source: Ecology. 2025 Oct 7;106(10):e70223. doi: 10.1002/ecy.70223 (PMC12501677; doi:10.1002/ecy.70223)
Supplement: Supplementary file 1 — Data S1: [file ECY-106-e70223-s001.zip › Data_S1/BYLOT-species_body_mass.csv]

species_en	site	mean_body_mass_g	sample_size	reference
Snow goose	bylot	1487	6231	G. Gauthier, M.-C. Cadieux and J. Lefebvre, unpublished data
Snow goose	undetermined	2636	NA	Wilman et al., 2014
American pipit	undetermined	21	NA	Wilman et al., 2014
Sandhill crane	undetermined	4296	NA	Wilman et al., 2014
Ruddy turnstone	undetermined	136	NA	Wilman et al., 2014
Cackling goose	baffin	1639	236	Neufeld, 2021 (http://hdl.handle.net/1993/35933)
Cackling goose	undetermined	2812	NA	Wilman et al., 2014
Snowy owl	bylot	2169	29	G. Gauthier, J.-F. Therrien, A. Robillard and J. Bêty, unpublished data
Snowy owl	undetermined	2029	NA	Wilman et al., 2014
Rough-legged hawk	undetermined	950	NA	Wilman et al., 2014
Lapland longspur	bylot	28	86	J. Bêty and G. Gauthier, unpublished data
Lapland longspur	undetermined	28	NA	Wilman et al., 2014
Baird's sandpiper	bylot	72	6	J. Bêty, unpublished data
Baird's sandpiper	undetermined	41	NA	Wilman et al., 2014
Red knot	bylot	145	1	J. Bêty, unpublished data
Red knot	undetermined	142	NA	Wilman et al., 2014
White-rumped sandpiper	bylot	94	1	J. Bêty, unpublished data
White-rumped sandpiper	undetermined	43	NA	Wilman et al., 2014
Pectoral sandpiper	bylot	88	2	J. Bêty, unpublished data
Pectoral sandpiper	undetermined	80	NA	Wilman et al., 2014
Buff-breasted sandpiper	bylot	92	2	J. Bêty, unpublished data
Buff-breasted sandpiper	undetermined	62	NA	Wilman et al., 2014
Common-ringed plover	bylot	86	118	D.-J. Léandri-Breton and J. Bêty, unpublished data
Common-ringed plover	undetermined	64	NA	Wilman et al., 2014
Long-tailed duck	undetermined	871	NA	Wilman et al., 2014
Common raven	undetermined	928	NA	Wilman et al., 2014
Tundra swan	undetermined	6378	NA	Wilman et al., 2014
Nearctic collared lemming	bylot	47	679	Gauthier et al., 2020 (doi: 10.5885/45400AW-9891BD76704C4CE2)
Nearctic collared lemming	undetermined	54	NA	Wilman et al., 2014
Horned lark	undetermined	33	NA	Wilman et al., 2014
Peregrine falcon	undetermined	760	NA	Wilman et al., 2014
Pacific loon	undetermined	2251	NA	Wilman et al., 2014
Red-throated loon	undetermined	1486	NA	Wilman et al., 2014
Rock ptarmigan	undetermined	535	NA	Wilman et al., 2014
Glaucous gull	bylot	1500	10	G. Gauthier, unpublished data
Glaucous gull	undetermined	1529	NA	Wilman et al., 2014
Nearctic brown lemming	bylot	45	6405	Gauthier et al., 2020 (doi: 10.5885/45400AW-9891BD76704C4CE2)
Nearctic brown lemming	undetermined	70	NA	Wilman et al., 2014
Arctic hare	undetermined	4405	NA	Wilman et al., 2014
American ermine	bylot	134	NA	Legagneux et al., 2012
American ermine	undetermined	119	NA	Wilman et al., 2014
Red phalarope	undetermined	56	NA	Wilman et al., 2014
Snow bunting	undetermined	42	NA	Wilman et al., 2014
American golden-plover	bylot	170	164	J.-F. Lamarre and J. Bêty, unpublished data
American golden-plover	undetermined	151	NA	Wilman et al., 2014
Black-bellied plover	bylot	210	6	J.-F. Lamarre and J. Bêty, unpublished data
Black-bellied plover	undetermined	250	NA	Wilman et al., 2014
King eider	undetermined	1617	NA	Wilman et al., 2014
Long-tailed jaeger	bylot	298	138	Seyer et al., 2019 (doi-org.ezproxy.uqar.ca/10.1675/063.042.0403)
Long-tailed jaeger	undetermined	288	NA	Wilman et al., 2014
Parasitic jaeger	bylot	461	24	J.-F. Therrien and G. Gauthier, unpublished data
Parasitic jaeger	undetermined	444	NA	Wilman et al., 2014
Arctic fox	bylot	3300	NA	Legagneux et al., 2012
Arctic fox	undetermined	3584	NA	Wilman et al., 2014
