# Supplementary material for: Long‐term abundance time‐series of the High Arctic terrestrial vertebrate community of Bylot Island, Nunavut
Source: Ecology. 2025 Oct 7;106(10):e70223. doi: 10.1002/ecy.70223 (PMC12501677; doi:10.1002/ecy.70223)
Supplement: Supplementary file 1 — Data S1: [file ECY-106-e70223-s001.zip › Data_S1/BYLOT-species_abundance.csv]

species_en	year	breeding_status	abundance	method_description	method_quality	spatial_extrapolation
American ermine	1993	undetermined	59	Indices of relative abundance derived from testimonials converted to abundance using home range size	moderate	yes
American ermine	1994	undetermined	46	Indices of relative abundance derived from testimonials converted to abundance using home range size	moderate	yes
American ermine	1995	undetermined	8	Indices of relative abundance derived from testimonials converted to abundance using home range size	moderate	yes
Nearctic brown lemming	1995	undetermined	2026	Rigorous density estimates at small spatial scale (0.22 km2) extrapolated by habitat	moderate	yes
Nearctic collared lemming	1995	undetermined	2026	Rigorous density estimates at small spatial scale (0.22 km2) extrapolated by habitat	moderate	yes
American ermine	1996	undetermined	33	Indices of relative abundance derived from testimonials converted to abundance using home range size	moderate	yes
Nearctic brown lemming	1996	undetermined	100080	Rigorous density estimates at small spatial scale (0.22 km2) extrapolated by habitat	moderate	yes
Nearctic collared lemming	1996	undetermined	9982	Rigorous density estimates at small spatial scale (0.22 km2) extrapolated by habitat	moderate	yes
Snowy owl	1996	breeding	38	Extrapolation from intensive nest monitoring (111 km2, R2=0.98, p<0.0001, n=10)	high	yes
American ermine	1997	undetermined	33	Indices of relative abundance derived from testimonials converted to abundance using home range size	moderate	yes
Nearctic brown lemming	1997	undetermined	14225	Rigorous density estimates at small spatial scale (0.22 km2) extrapolated by habitat	moderate	yes
Nearctic collared lemming	1997	undetermined	2026	Rigorous density estimates at small spatial scale (0.22 km2) extrapolated by habitat	moderate	yes
Snowy owl	1997	breeding	0	Extrapolation from intensive nest monitoring (111 km2, R2=0.98, p<0.0001, n=10)	high	yes
American ermine	1998	undetermined	8	Indices of relative abundance derived from testimonials converted to abundance using home range size	moderate	yes
Nearctic brown lemming	1998	undetermined	26590	Rigorous density estimates at small spatial scale (0.22 km2) extrapolated by habitat	moderate	yes
Nearctic collared lemming	1998	undetermined	24063	Rigorous density estimates at small spatial scale (0.22 km2) extrapolated by habitat	moderate	yes
Snowy owl	1998	breeding	0	Extrapolation from intensive nest monitoring (111 km2, R2=0.98, p<0.0001, n=10)	high	yes
American ermine	1999	undetermined	39	Indices of relative abundance derived from testimonials converted to abundance using home range size	moderate	yes
Nearctic brown lemming	1999	undetermined	2640	Rigorous density estimates at small spatial scale (0.22 km2) extrapolated by habitat	moderate	yes
Nearctic collared lemming	1999	undetermined	2026	Rigorous density estimates at small spatial scale (0.22 km2) extrapolated by habitat	moderate	yes
Snow goose	1999	breeding	8175	Nest monitoring plots extrapolated to mean goose colony area	moderate	yes
Snowy owl	1999	breeding	0	Extrapolation from intensive nest monitoring (111 km2, R2=0.98, p<0.0001, n=10)	high	yes
American ermine	2000	undetermined	21	Indices of relative abundance derived from testimonials converted to abundance using home range size	moderate	yes
Nearctic brown lemming	2000	undetermined	137110	Rigorous density estimates at small spatial scale (0.22 km2) extrapolated by habitat	moderate	yes
Nearctic collared lemming	2000	undetermined	16327	Rigorous density estimates at small spatial scale (0.22 km2) extrapolated by habitat	moderate	yes
Snow goose	2000	breeding	15412	Nest monitoring plots extrapolated to mean goose colony area	moderate	yes
Snowy owl	2000	breeding	65	Extrapolation from intensive nest monitoring (111 km2, R2=0.98, p<0.0001, n=10)	high	yes
American ermine	2001	undetermined	111	Indices of relative abundance derived from testimonials converted to abundance using home range size	moderate	yes
Nearctic brown lemming	2001	undetermined	9441	Rigorous density estimates at small spatial scale (0.22 km2) extrapolated by habitat	moderate	yes
Nearctic collared lemming	2001	undetermined	8350	Rigorous density estimates at small spatial scale (0.22 km2) extrapolated by habitat	moderate	yes
Snow goose	2001	breeding	35404	Nest monitoring plots extrapolated to mean goose colony area	moderate	yes
Snowy owl	2001	breeding	0	Extrapolation from intensive nest monitoring (111 km2, R2=0.98, p<0.0001, n=10)	high	yes
American ermine	2002	undetermined	59	Indices of relative abundance derived from testimonials converted to abundance using home range size	moderate	yes
Nearctic brown lemming	2002	undetermined	2026	Rigorous density estimates at small spatial scale (0.22 km2) extrapolated by habitat	moderate	yes
Nearctic collared lemming	2002	undetermined	2372	Rigorous density estimates at small spatial scale (0.22 km2) extrapolated by habitat	moderate	yes
Snow goose	2002	breeding	25715	Nest monitoring plots extrapolated to mean goose colony area	moderate	yes
Snowy owl	2002	breeding	0	Extrapolation from intensive nest monitoring (111 km2, R2=0.98, p<0.0001, n=10)	high	yes
American ermine	2003	undetermined	8	Indices of relative abundance derived from testimonials converted to abundance using home range size	moderate	yes
Nearctic brown lemming	2003	undetermined	2026	Rigorous density estimates at small spatial scale (0.22 km2) extrapolated by habitat	moderate	yes
Nearctic collared lemming	2003	undetermined	2026	Rigorous density estimates at small spatial scale (0.22 km2) extrapolated by habitat	moderate	yes
Snow goose	2003	breeding	33532	Nest monitoring plots extrapolated to mean goose colony area	moderate	yes
Snowy owl	2003	breeding	0	Extrapolation from intensive nest monitoring (111 km2, R2=0.98, p<0.0001, n=10)	high	yes
American ermine	2004	undetermined	49	Indices of relative abundance derived from testimonials converted to abundance using home range size	moderate	yes
Cackling goose	2004	breeding	8	Extrapolation from intensive nest monitoring (111 km2, R2= 0.75, p = 0.06, n= 5)	high	yes
Glaucous gull	2004	breeding	61	Extrapolation from intensive nest monitoring (111 km2, R2=0.7, p=0.16, n=4)	high	yes
Long-tailed jaeger	2004	breeding	270	Intensive nest monitoring (33 km2) extrapolated by habitat	high	yes
Nearctic brown lemming	2004	undetermined	68378	Rigorous density estimates at small spatial scale (0.22 km2) extrapolated by habitat	moderate	yes
Nearctic collared lemming	2004	undetermined	12527	Rigorous density estimates at small spatial scale (0.22 km2) extrapolated by habitat	moderate	yes
Snow goose	2004	breeding	2505	Nest monitoring plots extrapolated to mean goose colony area	moderate	yes
Snowy owl	2004	breeding	58	Extrapolation from intensive nest monitoring (111 km2, R2=0.98, p<0.0001, n=10)	high	yes
American ermine	2005	undetermined	8	Indices of relative abundance derived from testimonials converted to abundance using home range size	moderate	yes
Cackling goose	2005	breeding	8	Extrapolation from intensive nest monitoring (111 km2, R2= 0.75, p = 0.06, n= 5)	high	yes
Glaucous gull	2005	breeding	68	Extrapolation from intensive nest monitoring (111 km2, R2=0.7, p=0.16, n=4)	high	yes
Long-tailed jaeger	2005	breeding	158	Intensive nest monitoring (33 km2) extrapolated by habitat	high	yes
Nearctic brown lemming	2005	undetermined	3276	Rigorous density estimates at small spatial scale (0.22 km2) extrapolated by habitat	moderate	yes
Nearctic collared lemming	2005	undetermined	4089	Rigorous density estimates at small spatial scale (0.22 km2) extrapolated by habitat	moderate	yes
Snow goose	2005	breeding	12773	Nest monitoring plots extrapolated to mean goose colony area	moderate	yes
Snowy owl	2005	breeding	0	Extrapolation from intensive nest monitoring (111 km2, R2=0.98, p<0.0001, n=10)	high	yes
American ermine	2006	undetermined	8	Indices of relative abundance derived from testimonials converted to abundance using home range size	moderate	yes
Cackling goose	2006	breeding	22	Extrapolation from intensive nest monitoring (111 km2, R2= 0.75, p = 0.06, n= 5)	high	yes
Glaucous gull	2006	breeding	73	Extrapolation from intensive nest monitoring (111 km2, R2=0.7, p=0.16, n=4)	high	yes
Long-tailed jaeger	2006	breeding	68	Intensive nest monitoring (33 km2) extrapolated by habitat	high	yes
Nearctic brown lemming	2006	undetermined	4336	Rigorous density estimates at small spatial scale (0.22 km2) extrapolated by habitat	moderate	yes
Nearctic collared lemming	2006	undetermined	13817	Rigorous density estimates at small spatial scale (0.22 km2) extrapolated by habitat	moderate	yes
Snow goose	2006	breeding	7402	Nest monitoring plots extrapolated to mean goose colony area	moderate	yes
Snowy owl	2006	breeding	0	Extrapolation from intensive nest monitoring (111 km2, R2=0.98, p<0.0001, n=10)	high	yes
American ermine	2007	undetermined	59	Indices of relative abundance derived from testimonials converted to abundance using home range size	moderate	yes
Cackling goose	2007	breeding	8	Extrapolation from intensive nest monitoring (111 km2, R2= 0.75, p = 0.06, n= 5)	high	yes
Glaucous gull	2007	breeding	77	Extrapolation from intensive nest monitoring (111 km2, R2=0.7, p=0.16, n=4)	high	yes
Long-tailed jaeger	2007	breeding	293	Intensive nest monitoring (33 km2) extrapolated by habitat	high	yes
Nearctic brown lemming	2007	undetermined	4373	Rigorous density estimates at small spatial scale (0.22 km2) extrapolated by habitat	moderate	yes
Nearctic collared lemming	2007	undetermined	1295	Rigorous density estimates at small spatial scale (0.22 km2) extrapolated by habitat	moderate	yes
Rough-legged hawk	2007	breeding	3	Extrapolation from intensive nest monitoring (111 km2, R2=0.99, p<0.0001, n=8)	high	yes
Snow goose	2007	breeding	10778	Nest monitoring plots extrapolated to mean goose colony area	moderate	yes
Snowy owl	2007	breeding	0	Extrapolation from intensive nest monitoring (111 km2, R2=0.98, p<0.0001, n=10)	high	yes
American ermine	2008	undetermined	59	Indices of relative abundance derived from testimonials converted to abundance using home range size	moderate	yes
Cackling goose	2008	breeding	22	Extrapolation from intensive nest monitoring (111 km2, R2= 0.75, p = 0.06, n= 5)	high	yes
Glaucous gull	2008	breeding	77	Extrapolation from intensive nest monitoring (111 km2, R2=0.7, p=0.16, n=4)	high	yes
Long-tailed jaeger	2008	breeding	900	Intensive nest monitoring (33 km2) extrapolated by habitat	high	yes
Nearctic brown lemming	2008	undetermined	44827	Rigorous density estimates at small spatial scale (0.22 km2) extrapolated by habitat	moderate	yes
Nearctic collared lemming	2008	undetermined	6026	Rigorous density estimates at small spatial scale (0.22 km2) extrapolated by habitat	moderate	yes
Rough-legged hawk	2008	breeding	10	Extrapolation from intensive nest monitoring (111 km2, R2=0.99, p<0.0001, n=8)	high	yes
Snow goose	2008	breeding	21523	Nest monitoring plots extrapolated to mean goose colony area	moderate	yes
Snowy owl	2008	breeding	31	Extrapolation from intensive nest monitoring (111 km2, R2=0.98, p<0.0001, n=10)	high	yes
American ermine	2009	undetermined	30	Indices of relative abundance derived from testimonials converted to abundance using home range size	moderate	yes
Cackling goose	2009	breeding	22	Extrapolation from intensive nest monitoring (111 km2, R2= 0.75, p = 0.06, n= 5)	high	yes
Glaucous gull	2009	breeding	74	Extrapolation from intensive nest monitoring (111 km2, R2=0.7, p=0.16, n=4)	high	yes
Long-tailed jaeger	2009	breeding	0	Intensive nest monitoring (33 km2) extrapolated by habitat	high	yes
Nearctic brown lemming	2009	undetermined	2259	Rigorous density estimates at small spatial scale (0.22 km2) extrapolated by habitat	moderate	yes
Nearctic collared lemming	2009	undetermined	724	Rigorous density estimates at small spatial scale (0.22 km2) extrapolated by habitat	moderate	yes
Rough-legged hawk	2009	breeding	7	Extrapolation from intensive nest monitoring (111 km2, R2=0.99, p<0.0001, n=8)	high	yes
Snow goose	2009	breeding	26199	Nest monitoring plots extrapolated to mean goose colony area	moderate	yes
Snowy owl	2009	breeding	0	Extrapolation from intensive nest monitoring (111 km2, R2=0.98, p<0.0001, n=10)	high	yes
American ermine	2010	undetermined	78	Indices of relative abundance derived from testimonials converted to abundance using home range size	moderate	yes
Cackling goose	2010	breeding	22	Extrapolation from intensive nest monitoring (111 km2, R2= 0.75, p = 0.06, n= 5)	high	yes
Glaucous gull	2010	breeding	76	Extrapolation from intensive nest monitoring (111 km2, R2=0.7, p=0.16, n=4)	high	yes
Long-tailed jaeger	2010	breeding	743	Intensive nest monitoring (33 km2) extrapolated by habitat	high	yes
Nearctic brown lemming	2010	undetermined	95615	Rigorous density estimates at small spatial scale (0.22 km2) extrapolated by habitat	moderate	yes
Nearctic collared lemming	2010	undetermined	39302	Rigorous density estimates at small spatial scale (0.22 km2) extrapolated by habitat	moderate	yes
Rough-legged hawk	2010	breeding	59	Extrapolation from intensive nest monitoring (111 km2, R2=0.99, p<0.0001, n=8)	high	yes
Snow goose	2010	breeding	12313	Intensive study area-wide monitoring based on a combination of methods (transects, point counts and nest monitoring plots) and annual colony outline	high	yes
Snowy owl	2010	breeding	38	Extrapolation from intensive nest monitoring (111 km2, R2=0.98, p<0.0001, n=10)	high	yes
American ermine	2011	undetermined	156	Indices of relative abundance derived from testimonials converted to abundance using home range size	moderate	yes
Cackling goose	2011	breeding	22	Extrapolation from intensive nest monitoring (111 km2, R2= 0.75, p = 0.06, n= 5)	high	yes
Glaucous gull	2011	breeding	80	Extrapolation from intensive nest monitoring (111 km2, R2=0.7, p=0.16, n=4)	high	yes
Long-tailed jaeger	2011	breeding	585	Intensive nest monitoring (33 km2) extrapolated by habitat	high	yes
Nearctic brown lemming	2011	undetermined	154805	Rigorous density estimates at small spatial scale (0.22 km2) extrapolated by habitat	moderate	yes
Nearctic collared lemming	2011	undetermined	724	Rigorous density estimates at small spatial scale (0.22 km2) extrapolated by habitat	moderate	yes
Rough-legged hawk	2011	breeding	35	Extrapolation from intensive nest monitoring (111 km2, R2=0.99, p<0.0001, n=8)	high	yes
Snow goose	2011	breeding	26518	Intensive study area-wide monitoring based on a combination of methods (transects, point counts and nest monitoring plots) and annual colony outline	high	yes
Snowy owl	2011	breeding	0	Extrapolation from intensive nest monitoring (111 km2, R2=0.98, p<0.0001, n=10)	high	yes
American ermine	2012	undetermined	40	Indices of relative abundance derived from testimonials converted to abundance using home range size	moderate	yes
Cackling goose	2012	breeding	29	Extrapolation from intensive nest monitoring (111 km2, R2= 0.75, p = 0.06, n= 5)	high	yes
Glaucous gull	2012	breeding	76	Extrapolation from intensive nest monitoring (111 km2, R2=0.7, p=0.16, n=4)	high	yes
Long-tailed jaeger	2012	breeding	0	Intensive nest monitoring (33 km2) extrapolated by habitat	high	yes
Nearctic brown lemming	2012	undetermined	1194	Rigorous density estimates at small spatial scale (0.22 km2) extrapolated by habitat	moderate	yes
Nearctic collared lemming	2012	undetermined	1377	Rigorous density estimates at small spatial scale (0.22 km2) extrapolated by habitat	moderate	yes
Rough-legged hawk	2012	breeding	21	Extrapolation from intensive nest monitoring (111 km2, R2=0.99, p<0.0001, n=8)	high	yes
Snow goose	2012	breeding	24424	Intensive study area-wide monitoring based on a combination of methods (transects, point counts and nest monitoring plots) and annual colony outline	high	yes
Snowy owl	2012	breeding	0	Intensive study area-wide nest monitoring (389 km2)	high	no
American ermine	2013	undetermined	8	Indices of relative abundance derived from testimonials converted to abundance using home range size	moderate	yes
Cackling goose	2013	breeding	51	Extrapolation from intensive nest monitoring (111 km2, R2= 0.75, p = 0.06, n= 5)	high	yes
Glaucous gull	2013	breeding	59	Extrapolation from intensive nest monitoring (111 km2, R2=0.7, p=0.16, n=4)	high	yes
Long-tailed jaeger	2013	breeding	0	Intensive nest monitoring (33 km2) extrapolated by habitat	high	yes
Nearctic brown lemming	2013	undetermined	724	Rigorous density estimates at small spatial scale (0.22 km2) extrapolated by habitat	moderate	yes
Nearctic collared lemming	2013	undetermined	1377	Rigorous density estimates at small spatial scale (0.22 km2) extrapolated by habitat	moderate	yes
Peregrine falcon	2013	breeding	10	Intensive study area-wide nest monitoring (389 km2)	high	no
Rough-legged hawk	2013	breeding	0	Intensive study area-wide nest monitoring (389 km2)	high	no
Snow goose	2013	breeding	47859	Intensive study area-wide monitoring based on a combination of methods (transects, point counts and nest monitoring plots) and annual colony outline	high	yes
Snowy owl	2013	breeding	0	Intensive study area-wide nest monitoring (389 km2)	high	no
American ermine	2014	undetermined	8	Indices of relative abundance derived from testimonials converted to abundance using home range size	moderate	yes
American golden-plover	2014	breeding	1725	Distance sampling throughout lowland (313 km2)	high	yes
Cackling goose	2014	breeding	66	Extrapolation from intensive nest monitoring (111 km2, R2= 0.75, p = 0.06, n= 5)	high	yes
Glaucous gull	2014	breeding	76	Extrapolation from intensive nest monitoring (111 km2, R2=0.7, p=0.16, n=4)	high	yes
Long-tailed jaeger	2014	breeding	495	Intensive nest monitoring (33 km2) extrapolated by habitat	high	yes
Nearctic brown lemming	2014	undetermined	153753	Rigorous density estimates at small spatial scale (0.22 km2) extrapolated by habitat	moderate	yes
Nearctic collared lemming	2014	undetermined	16924	Rigorous density estimates at small spatial scale (0.22 km2) extrapolated by habitat	moderate	yes
Peregrine falcon	2014	breeding	12	Intensive study area-wide nest monitoring (389 km2)	high	no
Rough-legged hawk	2014	breeding	62	Intensive study area-wide nest monitoring (389 km2)	high	no
Snow goose	2014	breeding	41482	Intensive study area-wide monitoring based on a combination of methods (transects, point counts and nest monitoring plots) and annual colony outline	high	yes
Snowy owl	2014	breeding	144	Intensive study area-wide nest monitoring (389 km2)	high	no
American ermine	2015	undetermined	8	Indices of relative abundance derived from testimonials converted to abundance using home range size	moderate	yes
American golden-plover	2015	breeding	1220	Distance sampling throughout lowland (313 km2)	high	yes
Cackling goose	2015	breeding	73	Extrapolation from intensive nest monitoring (111 km2, R2= 0.75, p = 0.06, n= 5)	high	yes
Common-ringed plover	2015	breeding	58	Nest monitoring on the main breeding sites	moderate	no
Glaucous gull	2015	breeding	77	Extrapolation from intensive nest monitoring (111 km2, R2=0.7, p=0.16, n=4)	high	yes
Long-tailed jaeger	2015	breeding	383	Intensive nest monitoring (33 km2) extrapolated by habitat	high	yes
Nearctic brown lemming	2015	undetermined	88772	Rigorous density estimates at small spatial scale (0.22 km2) extrapolated by habitat	moderate	yes
Nearctic collared lemming	2015	undetermined	11440	Rigorous density estimates at small spatial scale (0.22 km2) extrapolated by habitat	moderate	yes
Peregrine falcon	2015	breeding	8	Intensive study area-wide nest monitoring (389 km2)	high	no
Rough-legged hawk	2015	breeding	40	Intensive study area-wide nest monitoring (389 km2)	high	no
Snow goose	2015	breeding	35507	Intensive study area-wide monitoring based on a combination of methods (transects, point counts and nest monitoring plots) and annual colony outline	high	yes
Snowy owl	2015	breeding	0	Intensive study area-wide nest monitoring (389 km2)	high	no
American ermine	2016	undetermined	104	Indices of relative abundance derived from testimonials converted to abundance using home range size	moderate	yes
American golden-plover	2016	breeding	1211	Distance sampling throughout lowland (313 km2)	high	yes
Cackling goose	2016	breeding	87	Extrapolation from intensive nest monitoring (111 km2, R2= 0.75, p = 0.06, n= 5)	high	yes
Common-ringed plover	2016	breeding	62	Nest monitoring on the main breeding sites	moderate	no
Glaucous gull	2016	breeding	76	Extrapolation from intensive nest monitoring (111 km2, R2=0.7, p=0.16, n=4)	high	yes
Long-tailed jaeger	2016	breeding	428	Intensive nest monitoring (33 km2) extrapolated by habitat	high	yes
Nearctic brown lemming	2016	undetermined	63865	Rigorous density estimates at small spatial scale (0.22 km2) extrapolated by habitat	moderate	yes
Nearctic collared lemming	2016	undetermined	33439	Rigorous density estimates at small spatial scale (0.22 km2) extrapolated by habitat	moderate	yes
Peregrine falcon	2016	breeding	10	Intensive study area-wide nest monitoring (389 km2)	high	no
Rough-legged hawk	2016	breeding	60	Intensive study area-wide nest monitoring (389 km2)	high	no
Snow goose	2016	breeding	38863	Intensive study area-wide monitoring based on a combination of methods (transects, point counts and nest monitoring plots) and annual colony outline	high	yes
Snowy owl	2016	breeding	6	Intensive study area-wide nest monitoring (389 km2)	high	no
American ermine	2017	undetermined	31	Indices of relative abundance derived from testimonials converted to abundance using home range size	moderate	yes
American golden-plover	2017	breeding	1193	Distance sampling throughout lowland (313 km2)	high	yes
Cackling goose	2017	breeding	80	Intensive study area-wide nest monitoring (389 km2)	high	no
Common-ringed plover	2017	breeding	44	Nest monitoring on the main breeding sites	moderate	no
Glaucous gull	2017	breeding	76	Intensive study area-wide nest monitoring (389 km2)	high	no
Long-tailed jaeger	2017	breeding	0	Intensive nest monitoring (33 km2) extrapolated by habitat	high	yes
Nearctic brown lemming	2017	undetermined	6176	Rigorous density estimates at small spatial scale (0.22 km2) extrapolated by habitat	moderate	yes
Nearctic collared lemming	2017	undetermined	818	Rigorous density estimates at small spatial scale (0.22 km2) extrapolated by habitat	moderate	yes
Pacific loon	2017	breeding	0	Intensive study area-wide nest monitoring (389 km2)	high	no
Peregrine falcon	2017	breeding	10	Intensive study area-wide nest monitoring (389 km2)	high	no
Red-throated loon	2017	breeding	42	Intensive study area-wide nest monitoring (389 km2)	high	no
Rough-legged hawk	2017	breeding	8	Intensive study area-wide nest monitoring (389 km2)	high	no
Snow goose	2017	breeding	31147	Intensive study area-wide monitoring based on a combination of methods (transects, point counts and nest monitoring plots) and annual colony outline	high	yes
Snowy owl	2017	breeding	0	Intensive study area-wide nest monitoring (389 km2)	high	no
Tundra swan	2017	breeding	0	Intensive study area-wide nest monitoring (389 km2)	high	no
American ermine	2018	undetermined	8	Indices of relative abundance derived from testimonials converted to abundance using home range size	moderate	yes
American golden-plover	2018	breeding	548	Distance sampling throughout lowland (313 km2)	high	yes
Cackling goose	2018	breeding	122	Intensive study area-wide nest monitoring (389 km2)	high	no
Glaucous gull	2018	breeding	80	Intensive study area-wide nest monitoring (389 km2)	high	no
Long-tailed jaeger	2018	breeding	0	Intensive nest monitoring (33 km2) extrapolated by habitat	high	yes
Nearctic brown lemming	2018	undetermined	800	Rigorous density estimates at small spatial scale (0.22 km2) extrapolated by habitat	moderate	yes
Nearctic collared lemming	2018	undetermined	724	Rigorous density estimates at small spatial scale (0.22 km2) extrapolated by habitat	moderate	yes
Pacific loon	2018	breeding	6	Intensive study area-wide nest monitoring (389 km2)	high	no
Peregrine falcon	2018	breeding	10	Intensive study area-wide nest monitoring (389 km2)	high	no
Red-throated loon	2018	breeding	76	Intensive study area-wide nest monitoring (389 km2)	high	no
Rough-legged hawk	2018	breeding	2	Intensive study area-wide nest monitoring (389 km2)	high	no
Snow goose	2018	breeding	27001	Intensive study area-wide monitoring based on a combination of methods (transects, point counts and nest monitoring plots) and annual colony outline	high	yes
Snowy owl	2018	breeding	0	Intensive study area-wide nest monitoring (389 km2)	high	no
Tundra swan	2018	breeding	2	Intensive study area-wide nest monitoring (389 km2)	high	no
American ermine	2019	undetermined	8	Indices of relative abundance derived from testimonials converted to abundance using home range size	moderate	yes
American golden-plover	2019	breeding	397	Distance sampling throughout lowland (313 km2)	high	yes
Cackling goose	2019	breeding	152	Intensive study area-wide nest monitoring (389 km2)	high	no
Glaucous gull	2019	breeding	68	Intensive study area-wide nest monitoring (389 km2)	high	no
Long-tailed jaeger	2019	breeding	293	Intensive nest monitoring (33 km2) extrapolated by habitat	high	yes
Nearctic brown lemming	2019	undetermined	24844	Rigorous density estimates at small spatial scale (0.22 km2) extrapolated by habitat	moderate	yes
Nearctic collared lemming	2019	undetermined	4686	Rigorous density estimates at small spatial scale (0.22 km2) extrapolated by habitat	moderate	yes
Pacific loon	2019	breeding	6	Intensive study area-wide nest monitoring (389 km2)	high	no
Peregrine falcon	2019	breeding	12	Intensive study area-wide nest monitoring (389 km2)	high	no
Red-throated loon	2019	breeding	70	Intensive study area-wide nest monitoring (389 km2)	high	no
Rough-legged hawk	2019	breeding	66	Intensive study area-wide nest monitoring (389 km2)	high	no
Snow goose	2019	breeding	42535	Intensive study area-wide monitoring based on a combination of methods (transects, point counts and nest monitoring plots) and annual colony outline	high	yes
Snowy owl	2019	breeding	18	Intensive study area-wide nest monitoring (389 km2)	high	no
Tundra swan	2019	breeding	2	Intensive study area-wide nest monitoring (389 km2)	high	no
Nearctic brown lemming	2021	undetermined	447630	Rigorous density estimates at small spatial scale (0.22 km2) extrapolated by habitat	moderate	yes
Nearctic collared lemming	2021	undetermined	4402	Rigorous density estimates at small spatial scale (0.22 km2) extrapolated by habitat	moderate	yes
American golden-plover	2022	breeding	1379	Distance sampling throughout lowland (313 km2)	high	yes
Cackling goose	2022	breeding	120	Intensive study area-wide nest monitoring (389 km2)	high	no
Glaucous gull	2022	breeding	60	Intensive study area-wide nest monitoring (389 km2)	high	no
Long-tailed jaeger	2022	breeding	0	Intensive nest monitoring (33 km2) extrapolated by habitat	high	yes
Nearctic brown lemming	2022	undetermined	787	Rigorous density estimates at small spatial scale (0.22 km2) extrapolated by habitat	moderate	yes
Nearctic collared lemming	2022	undetermined	1364	Rigorous density estimates at small spatial scale (0.22 km2) extrapolated by habitat	moderate	yes
Pacific loon	2022	breeding	4	Intensive study area-wide nest monitoring (389 km2)	high	no
Peregrine falcon	2022	breeding	10	Intensive study area-wide nest monitoring (389 km2)	high	no
Red-throated loon	2022	breeding	66	Intensive study area-wide nest monitoring (389 km2)	high	no
Rough-legged hawk	2022	breeding	6	Intensive study area-wide nest monitoring (389 km2)	high	no
Snow goose	2022	breeding	7982	Intensive study area-wide monitoring based on a combination of methods (transects, point counts and nest monitoring plots) and annual colony outline	high	yes
Snowy owl	2022	breeding	0	Intensive study area-wide nest monitoring (389 km2)	high	no
Tundra swan	2022	breeding	0	Intensive study area-wide nest monitoring (389 km2)	high	no
American golden-plover	2023	breeding	1146	Distance sampling throughout lowland (313 km2)	high	yes
Cackling goose	2023	breeding	214	Intensive study area-wide nest monitoring (389 km2)	high	no
Snow goose	2023	breeding	33626	Intensive study area-wide monitoring based on a combination of methods (transects, point counts and nest monitoring plots) and annual colony outline	high	yes
Snowy owl	2023	breeding	0	Intensive study area-wide nest monitoring (389 km2)	high	no
American pipit	NA	breeding	46	Derived from the abundance estimate of Lapland longspur using transects observations	very low	yes
American pipit	NA	breeding	74	Derived from the abundance estimate of Lapland longspur using incidental observations	low	yes
Arctic fox	NA	undetermined	53	Derived from extensive fox home range size studies (n=109)	moderate	yes
Arctic hare	NA	undetermined	6	Derived from the abundance estimate of Arctic fox using incidental observations	very low	yes
Baird's sandpiper	NA	breeding	2170	Extrapolation from intensive nest monitoring (2 km2) and transects observations	moderate	yes
Black-bellied plover	NA	breeding	29	Derived from the abundance estimate of American golden-plover using transects observations	low	yes
Black-bellied plover	NA	undetermined	87	Derived from the abundance estimate of American golden-plover using incidental observations	very low	no
Buff-breasted sandpiper	NA	breeding	5	Derived from the abundance estimate of Bairds sandpiper using transects observations	low	yes
Buff-breasted sandpiper	NA	undetermined	7	Derived from the abundance estimate of Bairds sandpiper using incidental observations	very low	yes
Common raven	NA	undetermined	14	Derived from the abundance estimate of glaucous gull using transects observations	very low	yes
Common raven	NA	undetermined	18	Derived from the abundance estimate of glaucous gull using incidental observations	very low	yes
Horned lark	NA	breeding	310	Derived from the abundance estimate of Lapland longspur using transects observations	low	yes
Horned lark	NA	breeding	352	Derived from the abundance estimate of Lapland longspur using incidental observations	low	yes
King eider	NA	breeding	25	Intensive, but opportunistic nest monitoring (8 km2) extrapolated by habitat	very low	yes
King eider	NA	undetermined	106	Derived from the abundance estimate of red-throated loon using incidental observations	low	yes
Lapland longspur	NA	breeding	6080	Extrapolation from intensive nest monitoring (2 km2) and transects observations	moderate	yes
Long-tailed duck	NA	breeding	20	Intensive, but opportunistic nest monitoring (8 km2) extrapolated by habitat	very low	yes
Long-tailed duck	NA	undetermined	191	Derived from the abundance estimate of red-throated loon using incidental observations	low	yes
Parasitic jaeger	NA	undetermined	17	Maximum number of individuals banded in a year	low	no
Parasitic jaeger	NA	breeding	8	Maximum number of nest found annually during study area-wide opportunistic nest monitoring	very low	no
Pectoral sandpiper	NA	breeding	71	Derived from the abundance estimate of Bairds sandpiper using transects observations	low	yes
Pectoral sandpiper	NA	undetermined	226	Derived from the abundance estimate of Bairds sandpiper using incidental observations	very low	yes
Red knot	NA	breeding	59	Derived from the abundance estimate of Bairds sandpiper using transects observations	low	yes
Red knot	NA	undetermined	206	Derived from the abundance estimate of Bairds sandpiper using incidental observations	very low	yes
Red phalarope	NA	breeding	124	Derived from the abundance estimate of Bairds sandpiper using transects observations	low	yes
Red phalarope	NA	undetermined	240	Derived from the abundance estimate of Bairds sandpiper using incidental observations	very low	yes
Rock ptarmigan	NA	breeding	24	Intensive, but opportunistic nest monitoring (8 km2) extrapolated to study area	very low	yes
Ruddy turnstone	NA	breeding	36	Derived from the abundance estimate of Bairds sandpiper using transects observations	low	yes
Ruddy turnstone	NA	undetermined	47	Derived from the abundance estimate of Bairds sandpiper using incidental observations	very low	yes
Sandhill crane	NA	breeding	69	Intensive nest monitoring (33 km2) extrapolated to study area	moderate	yes
Snow bunting	NA	breeding	15	Derived from the abundance estimate of Lapland longspur using transects observations	very low	yes
Snow bunting	NA	breeding	236	Derived from the abundance estimate of Lapland longspur using incidental observations	low	yes
White-rumped sandpiper	NA	breeding	878	Derived from the abundance estimate of Bairds sandpiper using transects observations	low	yes
White-rumped sandpiper	NA	undetermined	1005	Derived from the abundance estimate of Bairds sandpiper using incidental observations	very low	yes
