# Supplementary material for: Long‐term abundance time‐series of the High Arctic terrestrial vertebrate community of Bylot Island, Nunavut
Source: Ecology. 2025 Oct 7;106(10):e70223. doi: 10.1002/ecy.70223 (PMC12501677; doi:10.1002/ecy.70223)
Supplement: Supplementary file 1 — Data S1: [file ECY-106-e70223-s001.zip › Data_S1/metadata/summary_methods.csv]

species	period	method	method_description	method_quality	justification
snow goose	1999-2009	nest sampling (extrapolation colony)	Nest monitoring plots extrapolated to mean goose colony area	moderate	Relatively small sample size and uncertainty on goose colony area
snow goose	2010-2019, 2022-2023	combined methods	Intensive study area-wide monitoring based on a combination of methods (transects, point counts and nest monitoring plots) and annual colony outline	high	Multiple independent methods and annual colony outline
snowy owl	1996-2011	nest sampling (extrapolation nests)	Extrapolation from intensive nest monitoring (111 km2, R2=0.98, p<0.0001, n=10)	high	Strong correlation with study area-wide nest density
snowy owl	2012-2019, 2022-2023	nest sampling	Intensive study area-wide nest monitoring (389 km2)	high	No extrapolation
glaucous gull	2004-2016	nest sampling (extrapolation nests)	Extrapolation from intensive nest monitoring (111 km2, R2=0.7, p=0.16, n=4)	high	Strong correlation with study area-wide nest density
glaucous gull	2017-2019, 2022	nest sampling	Intensive study area-wide nest monitoring (389 km2)	high	No extrapolation
peregrine falcon	2013-2019, 2022	nest sampling	Intensive study area-wide nest monitoring (389 km2)	high	No extrapolation
rough legged hawk	2007-2012	nest sampling (extrapolation nests)	Extrapolation from intensive nest monitoring (111 km2, R2=0.99, p<0.0001, n=8)	high	Strong correlation with study area-wide nest density
rough legged hawk	2013-2019, 2022	nest sampling	Intensive study area-wide nest monitoring (389 km2)	high	No extrapolation
american golden plover	2014-2019, 2022-2023	distance sampling	Distance sampling throughout lowland (313 km2)	high	Large sample size
cackling goose	2004-2016	nest sampling (extrapolation nests)	Extrapolation from intensive nest monitoring (111 km2, R2= 0.75, p = 0.06, n= 5)	high	Strong correlation with study area-wide nest density
cackling goose	2017-2019, 2022-2023	nest sampling	Intensive study area-wide nest monitoring (389 km2)	high	No extrapolation
arctic fox	mean	individual home range	Derived from extensive fox home range size studies (n=109)	moderate	Indirect indices, but large sample size
nearctic collared lemming	1995-2019, 2021-2022	trapping	Rigorous density estimates at small spatial scale (0.22 km2) extrapolated by habitat	moderate	Intensive sampling, but small spatial coverage and extrapolation by habitat
nearctic brown lemming	1995-2019, 2021-2022	trapping	Rigorous density estimates at small spatial scale (0.22 km2) extrapolated by habitat	moderate	Intensive sampling, but small spatial coverage and extrapolation by habitat
american ermine	1993-2019	testimonials	Indices of relative abundance derived from testimonials converted to abundance using home range size	moderate	Indirect indices and uncertainty on ermine home range size estimates
long tailed jaeger	2004-2019, 2022	nest sampling (extrapolation habitat)	Intensive nest monitoring (33 km2) extrapolated by habitat	high	Relatively large spatial coverage of sampling
red throated loon	2017-2019, 2022	nest sampling	Intensive study area-wide nest monitoring (389 km2)	high	No extrapolation
pacific loon	2017-2019, 2022	nest sampling	Intensive study area-wide nest monitoring (389 km2)	high	No extrapolation
tundra swan	2017-2019, 2022	nest sampling	Intensive study area-wide nest monitoring (389 km2)	high	No extrapolation
common ringed plover	2015-2017	nest sampling	Nest monitoring on the main breeding sites	moderate	Intensive monitoring, but not exhaustive to study area
black bellied plover	mean	transects (relative abundance)	Derived from the abundance estimate of American golden-plover using transects observations	low	Derived from high quality estimate of another species
black bellied plover	mean	incidental observations (relative abundance)	Derived from the abundance estimate of American golden-plover using incidental observations	very low	Derived from high quality estimate of another species, but potentially includes transient migratory individuals
lapland longspur	mean	nest sampling (extrapolation transects)	Extrapolation from intensive nest monitoring (2 km2) and transects observations	moderate	Uncertain relation between nest density and transects observations
bairds sandpiper	mean	nest sampling (extrapolation transects)	Extrapolation from intensive nest monitoring (2 km2) and transects observations	moderate	Uncertain relation between nest density and transects observations
sandhill crane	mean	nest sampling (extrapolation uniform)	Intensive nest monitoring (33 km2) extrapolated to study area	moderate	Nest density is extrapolated uniformly across the study area
king eider	mean	nest sampling (extrapolation habitat)	Intensive, but opportunistic nest monitoring (8 km2) extrapolated by habitat	very low	Intensive, but opportunistic monitoring at relatively small spatial scale, but does not include potential non-breeding individuals
king eider	mean	incidental observations (relative abundance)	Derived from the abundance estimate of red-throated loon using incidental observations	low	Derived from high quality estimate of another species
long tailed duck	mean	nest sampling (extrapolation habitat)	Intensive, but opportunistic nest monitoring (8 km2) extrapolated by habitat	very low	Intensive, but opportunistic monitoring at relatively small spatial scale, but does not include potential non-breeding individuals
long tailed duck	mean	incidental observations (relative abundance)	Derived from the abundance estimate of red-throated loon using incidental observations	low	Derived from high quality estimate of another species
rock ptarmigan	mean	nest sampling (extrapolation habitat)	Intensive, but opportunistic nest monitoring (8 km2) extrapolated to study area	very low	Intensive, but opportunistic monitoring at relatively small spatial scale and prime nesting habitat not well sampled
horned lark	mean	transects (relative abundance)	Derived from the abundance estimate of Lapland longspur using transects observations	low	Derived from moderate quality estimate of another species
horned lark	mean	incidental observations (relative abundance)	Derived from the abundance estimate of Lapland longspur using incidental observations	low	Derived from moderate quality estimate of another species
ruddy turnstone	mean	transects (relative abundance)	Derived from the abundance estimate of Bairds sandpiper using transects observations	low	Derived from moderate quality estimate of another species
ruddy turnstone	mean	incidental observations (relative abundance)	Derived from the abundance estimate of Bairds sandpiper using incidental observations	very low	Derived from moderate quality estimate of another species, but potentially includes transient migratory individuals
red phalarope	mean	transects (relative abundance)	Derived from the abundance estimate of Bairds sandpiper using transects observations	low	Derived from moderate quality estimate of another species
red phalarope	mean	incidental observations (relative abundance)	Derived from the abundance estimate of Bairds sandpiper using incidental observations	very low	Derived from moderate quality estimate of another species, but potentially includes transient migratory individuals
red knot	mean	transects (relative abundance)	Derived from the abundance estimate of Bairds sandpiper using transects observations	low	Derived from moderate quality estimate of another species
red knot	mean	incidental observations (relative abundance)	Derived from the abundance estimate of Bairds sandpiper using incidental observations	very low	Derived from moderate quality estimate of another species, but potentially includes transient migratory individuals
white rumped sandpiper	mean	transects (relative abundance)	Derived from the abundance estimate of Bairds sandpiper using transects observations	low	Derived from moderate quality estimate of another species
white rumped sandpiper	mean	incidental observations (relative abundance)	Derived from the abundance estimate of Bairds sandpiper using incidental observations	very low	Derived from moderate quality estimate of another species, but potentially includes transient migratory individuals
buff breasted sandpiper	mean	transects (relative abundance)	Derived from the abundance estimate of Bairds sandpiper using transects observations	low	Derived from moderate quality estimate of another species
buff breasted sandpiper	mean	incidental observations (relative abundance)	Derived from the abundance estimate of Bairds sandpiper using incidental observations	very low	Derived from moderate quality estimate of another species, but potentially includes transient migratory individuals
pectoral sandpiper	mean	transects (relative abundance)	Derived from the abundance estimate of Bairds sandpiper using transects observations	low	Derived from moderate quality estimate of another species
pectoral sandpiper	mean	incidental observations (relative abundance)	Derived from the abundance estimate of Bairds sandpiper using incidental observations	very low	Derived from moderate quality estimate of another species, but potentially includes transient migratory individuals
parasitic jaeger	mean	banding	Maximum number of individuals banded in a year	low	Based on a single year and potentially not all individuals were captured
parasitic jaeger	mean	nest sampling	Maximum number of nest found annually during study area-wide opportunistic nest monitoring	very low	Monitoring does not include potential non-breeding individuals
common raven	mean	transects (relative abundance)	Derived from the abundance estimate of glaucous gull using transects observations	very low	Derived from moderate quality estimate of another species, but potential difference in detectability between species
common raven	mean	incidental observations (relative abundance)	Derived from the abundance estimate of glaucous gull using incidental observations	very low	Derived from moderate quality estimate of another species, but potential difference in detectability between species
american pipit	mean	transects (relative abundance)	Derived from the abundance estimate of Lapland longspur using transects observations	very low	Derived from moderate quality estimate of another species and prime nesting habitat not sampled
american pipit	mean	incidental observations (relative abundance)	Derived from the abundance estimate of Lapland longspur using incidental observations	low	Derived from moderate quality estimate of another species and prime nesting habitat not well sampled
snow bunting	mean	transects (relative abundance)	Derived from the abundance estimate of Lapland longspur using transects observations	very low	Derived from moderate quality estimate of another species and prime nesting habitat not sampled
snow bunting	mean	incidental observations (relative abundance)	Derived from the abundance estimate of Lapland longspur using incidental observations	low	Derived from moderate quality estimate of another species and prime nesting habitat not well sampled
arctic hare	mean	incidental observations (relative abundance)	Derived from the abundance estimate of Arctic fox using incidental observations	very low	Derived from moderate quality estimate of another species, prime nesting habitat not well sampled and difference in detectability between species
