# Supplementary material for: Long‐term abundance time‐series of the High Arctic terrestrial vertebrate community of Bylot Island, Nunavut
Source: Ecology. 2025 Oct 7;106(10):e70223. doi: 10.1002/ecy.70223 (PMC12501677; doi:10.1002/ecy.70223)
Supplement: Supplementary file 1 — Data S1: [file ECY-106-e70223-s001.zip › Data_S1/study_area/proportion_goose_colony_zone.csv]

zone	year	prop_overlap_colony
camp 2	2010	0.64
camp 2	2011	0.65
camp 2	2012	0.55
camp 2	2013	0.65
camp 2	2014	0.65
camp 2	2015	0.59
camp 2	2016	0.79
camp 2	2017	0.61
camp 2	2018	0.73
camp 2	2019	0.8
camp 2	2022	0.48
camp 2	2023	0.56
dufour	2010	0.03
dufour	2011	0.03
dufour	2012	0
dufour	2013	0
dufour	2014	0.09
dufour	2015	0
dufour	2016	0
dufour	2017	0
dufour	2018	0
dufour	2019	0
dufour	2022	0
dufour	2023	0.06
goose point	2010	0.29
goose point	2011	0.32
goose point	2012	0.34
goose point	2013	0.34
goose point	2014	0.46
goose point	2015	0.36
goose point	2016	0.46
goose point	2017	0.41
goose point	2018	0.46
goose point	2019	0.46
goose point	2022	0.07
goose point	2023	0.24
malaview	2010	0.2
malaview	2011	0.15
malaview	2012	0.03
malaview	2013	0.03
malaview	2014	0.12
malaview	2015	0.1
malaview	2016	0.17
malaview	2017	0.13
malaview	2018	0.12
malaview	2019	0.17
malaview	2022	0
malaview	2023	0.23
study area	2010	0.2
study area	2011	0.19
study area	2012	0.15
study area	2013	0.17
study area	2014	0.21
study area	2015	0.17
study area	2016	0.23
study area	2017	0.19
study area	2018	0.22
study area	2019	0.24
study area	2022	0.11
study area	2023	0.21
8 km2 plot	2010	0
8 km2 plot	2011	0
8 km2 plot	2012	0
8 km2 plot	2013	0
8 km2 plot	2014	0
8 km2 plot	2015	0
8 km2 plot	2016	0
8 km2 plot	2017	0
8 km2 plot	2018	0
8 km2 plot	2019	0
8 km2 plot	2022	0
8 km2 plot	2023	0.37
camp 3	2010	0
camp 3	2011	0
camp 3	2012	0
camp 3	2013	0
camp 3	2014	0.03
camp 3	2015	0
camp 3	2016	0
camp 3	2017	0
camp 3	2018	0
camp 3	2019	0
camp 3	2022	0
camp 3	2023	0.18
2 km2 plot	2010	0
2 km2 plot	2011	0
2 km2 plot	2012	0
2 km2 plot	2013	0
2 km2 plot	2014	0
2 km2 plot	2015	0
2 km2 plot	2016	0
2 km2 plot	2017	0
2 km2 plot	2018	0
2 km2 plot	2019	0
2 km2 plot	2022	0
2 km2 plot	2023	0.5
qarlikturvik valley	2010	0
qarlikturvik valley	2011	0
qarlikturvik valley	2012	0
qarlikturvik valley	2013	0
qarlikturvik valley	2014	0
qarlikturvik valley	2015	0
qarlikturvik valley	2016	0
qarlikturvik valley	2017	0
qarlikturvik valley	2018	0
qarlikturvik valley	2019	0
qarlikturvik valley	2022	0
qarlikturvik valley	2023	0.05
south qarlikturvik	2010	0
south qarlikturvik	2011	0
south qarlikturvik	2012	0
south qarlikturvik	2013	0
south qarlikturvik	2014	0
south qarlikturvik	2015	0
south qarlikturvik	2016	0
south qarlikturvik	2017	0
south qarlikturvik	2018	0
south qarlikturvik	2019	0
south qarlikturvik	2022	0
south qarlikturvik	2023	0.09
