# Supplementary material for: Long‐term abundance time‐series of the High Arctic terrestrial vertebrate community of Bylot Island, Nunavut
Source: Ecology. 2025 Oct 7;106(10):e70223. doi: 10.1002/ecy.70223 (PMC12501677; doi:10.1002/ecy.70223)
Supplement: Supplementary file 1 — Data S1: [file ECY-106-e70223-s001.zip › Data_S1/study_area/rivers.qmd]

<!DOCTYPE qgis PUBLIC 'http://mrcc.com/qgis.dtd' 'SYSTEM'>
<qgis version="3.22.4-Białowieża">
  <identifier></identifier>
  <parentidentifier></parentidentifier>
  <language></language>
  <type></type>
  <title></title>
  <abstract></abstract>
  <contact>
    <name></name>
    <organization></organization>
    <position></position>
    <voice></voice>
    <fax></fax>
    <email></email>
    <role></role>
  </contact>
  <links/>
  <fees></fees>
  <encoding></encoding>
  <crs>
    <spatialrefsys>
      <wkt></wkt>
      <proj4></proj4>
      <srsid>0</srsid>
      <srid>0</srid>
      <authid></authid>
      <description></description>
      <projectionacronym></projectionacronym>
      <ellipsoidacronym></ellipsoidacronym>
      <geographicflag>false</geographicflag>
    </spatialrefsys>
  </crs>
  <extent>
    <spatial maxz="0" dimensions="2" minz="0" minx="0" maxy="0" maxx="0" crs="" miny="0"/>
    <temporal>
      <period>
        <start></start>
        <end></end>
      </period>
    </temporal>
  </extent>
</qgis>
