# Supplementary material for: Long‐term abundance time‐series of the High Arctic terrestrial vertebrate community of Bylot Island, Nunavut
Source: Ecology. 2025 Oct 7;106(10):e70223. doi: 10.1002/ecy.70223 (PMC12501677; doi:10.1002/ecy.70223)
Supplement: Supplementary file 1 — Data S1: [file ECY-106-e70223-s001.zip › Data_S1/raw/body_mass/body_mass_measurements_bylot.csv]

species	age	site	year	body_mass_g	reference
american golden plover	adult	bylot	2011	178	J.-F. Lamarre and J. Bêty, unpublished data
american golden plover	adult	bylot	2011	172	J.-F. Lamarre and J. Bêty, unpublished data
american golden plover	adult	bylot	2011	164	J.-F. Lamarre and J. Bêty, unpublished data
american golden plover	adult	bylot	2011	192	J.-F. Lamarre and J. Bêty, unpublished data
american golden plover	adult	bylot	2011	180	J.-F. Lamarre and J. Bêty, unpublished data
american golden plover	adult	bylot	2011	153	J.-F. Lamarre and J. Bêty, unpublished data
american golden plover	adult	bylot	2011	176	J.-F. Lamarre and J. Bêty, unpublished data
american golden plover	adult	bylot	2011	172	J.-F. Lamarre and J. Bêty, unpublished data
american golden plover	adult	bylot	2011	182	J.-F. Lamarre and J. Bêty, unpublished data
american golden plover	adult	bylot	2011	171	J.-F. Lamarre and J. Bêty, unpublished data
american golden plover	adult	bylot	2011	184	J.-F. Lamarre and J. Bêty, unpublished data
american golden plover	adult	bylot	2011	177	J.-F. Lamarre and J. Bêty, unpublished data
american golden plover	adult	bylot	2011	182	J.-F. Lamarre and J. Bêty, unpublished data
american golden plover	adult	bylot	2011	177	J.-F. Lamarre and J. Bêty, unpublished data
american golden plover	adult	bylot	2011	199	J.-F. Lamarre and J. Bêty, unpublished data
american golden plover	adult	bylot	2011	173	J.-F. Lamarre and J. Bêty, unpublished data
american golden plover	adult	bylot	2011	177	J.-F. Lamarre and J. Bêty, unpublished data
american golden plover	adult	bylot	2011	178	J.-F. Lamarre and J. Bêty, unpublished data
american golden plover	adult	bylot	2011	173	J.-F. Lamarre and J. Bêty, unpublished data
american golden plover	adult	bylot	2011	188	J.-F. Lamarre and J. Bêty, unpublished data
american golden plover	adult	bylot	2011	180	J.-F. Lamarre and J. Bêty, unpublished data
american golden plover	adult	bylot	2011	185	J.-F. Lamarre and J. Bêty, unpublished data
american golden plover	adult	bylot	2011	189	J.-F. Lamarre and J. Bêty, unpublished data
american golden plover	adult	bylot	2011	174	J.-F. Lamarre and J. Bêty, unpublished data
american golden plover	adult	bylot	2011	183	J.-F. Lamarre and J. Bêty, unpublished data
american golden plover	adult	bylot	2011	162	J.-F. Lamarre and J. Bêty, unpublished data
american golden plover	adult	bylot	2011	174	J.-F. Lamarre and J. Bêty, unpublished data
american golden plover	adult	bylot	2011	173	J.-F. Lamarre and J. Bêty, unpublished data
american golden plover	adult	bylot	2011	160	J.-F. Lamarre and J. Bêty, unpublished data
american golden plover	adult	bylot	2011	172	J.-F. Lamarre and J. Bêty, unpublished data
american golden plover	adult	bylot	2011	189	J.-F. Lamarre and J. Bêty, unpublished data
american golden plover	adult	bylot	2011	173	J.-F. Lamarre and J. Bêty, unpublished data
american golden plover	adult	bylot	2011	172	J.-F. Lamarre and J. Bêty, unpublished data
american golden plover	adult	bylot	2011	169	J.-F. Lamarre and J. Bêty, unpublished data
american golden plover	adult	bylot	2011	174	J.-F. Lamarre and J. Bêty, unpublished data
american golden plover	adult	bylot	2011	188	J.-F. Lamarre and J. Bêty, unpublished data
american golden plover	adult	bylot	2011	169	J.-F. Lamarre and J. Bêty, unpublished data
american golden plover	adult	bylot	2011	171	J.-F. Lamarre and J. Bêty, unpublished data
american golden plover	adult	bylot	2011	177	J.-F. Lamarre and J. Bêty, unpublished data
american golden plover	adult	bylot	2011	178	J.-F. Lamarre and J. Bêty, unpublished data
american golden plover	adult	bylot	2011	163	J.-F. Lamarre and J. Bêty, unpublished data
black bellied plover	adult	bylot	2011	226	J.-F. Lamarre and J. Bêty, unpublished data
black bellied plover	adult	bylot	2011	232	J.-F. Lamarre and J. Bêty, unpublished data
black bellied plover	adult	bylot	2011	195	J.-F. Lamarre and J. Bêty, unpublished data
black bellied plover	adult	bylot	2011	205	J.-F. Lamarre and J. Bêty, unpublished data
black bellied plover	adult	bylot	2011	217	J.-F. Lamarre and J. Bêty, unpublished data
american golden plover	adult	bylot	2012	187	J.-F. Lamarre and J. Bêty, unpublished data
american golden plover	adult	bylot	2012	155	J.-F. Lamarre and J. Bêty, unpublished data
american golden plover	adult	bylot	2012	166	J.-F. Lamarre and J. Bêty, unpublished data
american golden plover	adult	bylot	2012	172	J.-F. Lamarre and J. Bêty, unpublished data
american golden plover	adult	bylot	2012	184	J.-F. Lamarre and J. Bêty, unpublished data
american golden plover	adult	bylot	2012	167	J.-F. Lamarre and J. Bêty, unpublished data
american golden plover	adult	bylot	2012	172	J.-F. Lamarre and J. Bêty, unpublished data
american golden plover	adult	bylot	2012	176	J.-F. Lamarre and J. Bêty, unpublished data
american golden plover	adult	bylot	2012	166	J.-F. Lamarre and J. Bêty, unpublished data
american golden plover	adult	bylot	2012	172	J.-F. Lamarre and J. Bêty, unpublished data
american golden plover	adult	bylot	2012	171	J.-F. Lamarre and J. Bêty, unpublished data
american golden plover	adult	bylot	2012	166	J.-F. Lamarre and J. Bêty, unpublished data
american golden plover	adult	bylot	2012	171	J.-F. Lamarre and J. Bêty, unpublished data
american golden plover	adult	bylot	2012	160	J.-F. Lamarre and J. Bêty, unpublished data
american golden plover	adult	bylot	2012	162	J.-F. Lamarre and J. Bêty, unpublished data
american golden plover	adult	bylot	2012	156	J.-F. Lamarre and J. Bêty, unpublished data
american golden plover	adult	bylot	2012	170	J.-F. Lamarre and J. Bêty, unpublished data
american golden plover	adult	bylot	2012	172	J.-F. Lamarre and J. Bêty, unpublished data
american golden plover	adult	bylot	2012	179	J.-F. Lamarre and J. Bêty, unpublished data
american golden plover	adult	bylot	2012	155	J.-F. Lamarre and J. Bêty, unpublished data
american golden plover	adult	bylot	2012	172	J.-F. Lamarre and J. Bêty, unpublished data
american golden plover	adult	bylot	2012	174	J.-F. Lamarre and J. Bêty, unpublished data
american golden plover	adult	bylot	2012	172	J.-F. Lamarre and J. Bêty, unpublished data
american golden plover	adult	bylot	2012	164	J.-F. Lamarre and J. Bêty, unpublished data
american golden plover	adult	bylot	2012	156	J.-F. Lamarre and J. Bêty, unpublished data
american golden plover	adult	bylot	2012	171	J.-F. Lamarre and J. Bêty, unpublished data
american golden plover	adult	bylot	2012	174	J.-F. Lamarre and J. Bêty, unpublished data
american golden plover	adult	bylot	2013	174	J.-F. Lamarre and J. Bêty, unpublished data
american golden plover	adult	bylot	2013	153	J.-F. Lamarre and J. Bêty, unpublished data
american golden plover	adult	bylot	2013	162	J.-F. Lamarre and J. Bêty, unpublished data
american golden plover	adult	bylot	2013	159	J.-F. Lamarre and J. Bêty, unpublished data
american golden plover	adult	bylot	2013	165	J.-F. Lamarre and J. Bêty, unpublished data
american golden plover	adult	bylot	2013	158	J.-F. Lamarre and J. Bêty, unpublished data
american golden plover	adult	bylot	2013	165	J.-F. Lamarre and J. Bêty, unpublished data
american golden plover	adult	bylot	2013	164	J.-F. Lamarre and J. Bêty, unpublished data
american golden plover	adult	bylot	2013	154	J.-F. Lamarre and J. Bêty, unpublished data
bairds sandpiper	adult	bylot	2016	65	J. Bêty, unpublished data
american golden plover	adult	bylot	2013	164	J.-F. Lamarre and J. Bêty, unpublished data
american golden plover	adult	bylot	2013	163	J.-F. Lamarre and J. Bêty, unpublished data
american golden plover	adult	bylot	2013	161	J.-F. Lamarre and J. Bêty, unpublished data
american golden plover	adult	bylot	2013	157	J.-F. Lamarre and J. Bêty, unpublished data
american golden plover	adult	bylot	2013	152	J.-F. Lamarre and J. Bêty, unpublished data
american golden plover	adult	bylot	2013	150	J.-F. Lamarre and J. Bêty, unpublished data
american golden plover	adult	bylot	2013	164	J.-F. Lamarre and J. Bêty, unpublished data
american golden plover	adult	bylot	2013	159	J.-F. Lamarre and J. Bêty, unpublished data
american golden plover	adult	bylot	2013	150	J.-F. Lamarre and J. Bêty, unpublished data
american golden plover	adult	bylot	2013	170	J.-F. Lamarre and J. Bêty, unpublished data
american golden plover	adult	bylot	2013	166	J.-F. Lamarre and J. Bêty, unpublished data
american golden plover	adult	bylot	2013	161	J.-F. Lamarre and J. Bêty, unpublished data
american golden plover	adult	bylot	2013	165	J.-F. Lamarre and J. Bêty, unpublished data
american golden plover	adult	bylot	2013	154	J.-F. Lamarre and J. Bêty, unpublished data
american golden plover	adult	bylot	2013	169	J.-F. Lamarre and J. Bêty, unpublished data
american golden plover	adult	bylot	2013	153	J.-F. Lamarre and J. Bêty, unpublished data
american golden plover	adult	bylot	2013	165	J.-F. Lamarre and J. Bêty, unpublished data
american golden plover	adult	bylot	2013	151	J.-F. Lamarre and J. Bêty, unpublished data
pectoral sandpiper	adult	bylot	2013	81	J. Bêty, unpublished data
american golden plover	adult	bylot	2014	171	J.-F. Lamarre and J. Bêty, unpublished data
american golden plover	adult	bylot	2014	188	J.-F. Lamarre and J. Bêty, unpublished data
american golden plover	adult	bylot	2014	180	J.-F. Lamarre and J. Bêty, unpublished data
american golden plover	adult	bylot	2014	169	J.-F. Lamarre and J. Bêty, unpublished data
american golden plover	adult	bylot	2014	168	J.-F. Lamarre and J. Bêty, unpublished data
american golden plover	adult	bylot	2014	169	J.-F. Lamarre and J. Bêty, unpublished data
american golden plover	adult	bylot	2014	187	J.-F. Lamarre and J. Bêty, unpublished data
american golden plover	adult	bylot	2014	182	J.-F. Lamarre and J. Bêty, unpublished data
american golden plover	adult	bylot	2014	180	J.-F. Lamarre and J. Bêty, unpublished data
american golden plover	adult	bylot	2014	178	J.-F. Lamarre and J. Bêty, unpublished data
american golden plover	adult	bylot	2014	179	J.-F. Lamarre and J. Bêty, unpublished data
american golden plover	adult	bylot	2014	162	J.-F. Lamarre and J. Bêty, unpublished data
american golden plover	adult	bylot	2014	180	J.-F. Lamarre and J. Bêty, unpublished data
american golden plover	adult	bylot	2014	168	J.-F. Lamarre and J. Bêty, unpublished data
american golden plover	adult	bylot	2014	164	J.-F. Lamarre and J. Bêty, unpublished data
american golden plover	adult	bylot	2014	170	J.-F. Lamarre and J. Bêty, unpublished data
american golden plover	adult	bylot	2014	172	J.-F. Lamarre and J. Bêty, unpublished data
american golden plover	adult	bylot	2014	168	J.-F. Lamarre and J. Bêty, unpublished data
american golden plover	adult	bylot	2014	184	J.-F. Lamarre and J. Bêty, unpublished data
american golden plover	adult	bylot	2014	161	J.-F. Lamarre and J. Bêty, unpublished data
american golden plover	adult	bylot	2014	179	J.-F. Lamarre and J. Bêty, unpublished data
american golden plover	adult	bylot	2014	166	J.-F. Lamarre and J. Bêty, unpublished data
american golden plover	adult	bylot	2014	175	J.-F. Lamarre and J. Bêty, unpublished data
american golden plover	adult	bylot	2014	173	J.-F. Lamarre and J. Bêty, unpublished data
american golden plover	adult	bylot	2014	185	J.-F. Lamarre and J. Bêty, unpublished data
american golden plover	adult	bylot	2014	158	J.-F. Lamarre and J. Bêty, unpublished data
american golden plover	adult	bylot	2014	176	J.-F. Lamarre and J. Bêty, unpublished data
american golden plover	adult	bylot	2014	172	J.-F. Lamarre and J. Bêty, unpublished data
american golden plover	adult	bylot	2014	168	J.-F. Lamarre and J. Bêty, unpublished data
american golden plover	adult	bylot	2014	173	J.-F. Lamarre and J. Bêty, unpublished data
american golden plover	adult	bylot	2014	178	J.-F. Lamarre and J. Bêty, unpublished data
american golden plover	adult	bylot	2014	170	J.-F. Lamarre and J. Bêty, unpublished data
american golden plover	adult	bylot	2014	162	J.-F. Lamarre and J. Bêty, unpublished data
american golden plover	adult	bylot	2014	178	J.-F. Lamarre and J. Bêty, unpublished data
american golden plover	adult	bylot	2014	171	J.-F. Lamarre and J. Bêty, unpublished data
american golden plover	adult	bylot	2014	179	J.-F. Lamarre and J. Bêty, unpublished data
american golden plover	adult	bylot	2014	174	J.-F. Lamarre and J. Bêty, unpublished data
american golden plover	adult	bylot	2014	167	J.-F. Lamarre and J. Bêty, unpublished data
american golden plover	adult	bylot	2014	165	J.-F. Lamarre and J. Bêty, unpublished data
american golden plover	adult	bylot	2014	170	J.-F. Lamarre and J. Bêty, unpublished data
american golden plover	adult	bylot	2014	179	J.-F. Lamarre and J. Bêty, unpublished data
american golden plover	adult	bylot	2014	168	J.-F. Lamarre and J. Bêty, unpublished data
american golden plover	adult	bylot	2014	168	J.-F. Lamarre and J. Bêty, unpublished data
american golden plover	adult	bylot	2014	190	J.-F. Lamarre and J. Bêty, unpublished data
american golden plover	adult	bylot	2014	161	J.-F. Lamarre and J. Bêty, unpublished data
buff breasted sandpiper	adult	bylot	2014	86	J. Bêty, unpublished data
buff breasted sandpiper	adult	bylot	2014	99	J. Bêty, unpublished data
common ringed plover	adult	bylot	2014	93	D.-J. Léandri-Breton and J. Bêty, unpublished data
common ringed plover	adult	bylot	2014	97	D.-J. Léandri-Breton and J. Bêty, unpublished data
common ringed plover	adult	bylot	2014	89	D.-J. Léandri-Breton and J. Bêty, unpublished data
common ringed plover	adult	bylot	2014	95	D.-J. Léandri-Breton and J. Bêty, unpublished data
common ringed plover	adult	bylot	2014	94	D.-J. Léandri-Breton and J. Bêty, unpublished data
common ringed plover	adult	bylot	2014	93	D.-J. Léandri-Breton and J. Bêty, unpublished data
common ringed plover	adult	bylot	2014	92	D.-J. Léandri-Breton and J. Bêty, unpublished data
common ringed plover	adult	bylot	2014	89	D.-J. Léandri-Breton and J. Bêty, unpublished data
common ringed plover	adult	bylot	2014	95	D.-J. Léandri-Breton and J. Bêty, unpublished data
common ringed plover	adult	bylot	2014	86	D.-J. Léandri-Breton and J. Bêty, unpublished data
common ringed plover	adult	bylot	2014	84	D.-J. Léandri-Breton and J. Bêty, unpublished data
common ringed plover	adult	bylot	2014	91	D.-J. Léandri-Breton and J. Bêty, unpublished data
common ringed plover	adult	bylot	2014	90	D.-J. Léandri-Breton and J. Bêty, unpublished data
common ringed plover	adult	bylot	2014	90	D.-J. Léandri-Breton and J. Bêty, unpublished data
common ringed plover	adult	bylot	2014	75	D.-J. Léandri-Breton and J. Bêty, unpublished data
common ringed plover	adult	bylot	2014	78	D.-J. Léandri-Breton and J. Bêty, unpublished data
common ringed plover	adult	bylot	2014	81	D.-J. Léandri-Breton and J. Bêty, unpublished data
common ringed plover	adult	bylot	2014	81	D.-J. Léandri-Breton and J. Bêty, unpublished data
common ringed plover	adult	bylot	2014	91	D.-J. Léandri-Breton and J. Bêty, unpublished data
common ringed plover	adult	bylot	2014	82	D.-J. Léandri-Breton and J. Bêty, unpublished data
red knot	adult	bylot	2014	145	J. Bêty, unpublished data
common ringed plover	adult	bylot	2015	88	D.-J. Léandri-Breton and J. Bêty, unpublished data
common ringed plover	adult	bylot	2015	92	D.-J. Léandri-Breton and J. Bêty, unpublished data
common ringed plover	adult	bylot	2015	91	D.-J. Léandri-Breton and J. Bêty, unpublished data
common ringed plover	adult	bylot	2015	85	D.-J. Léandri-Breton and J. Bêty, unpublished data
common ringed plover	adult	bylot	2015	88	D.-J. Léandri-Breton and J. Bêty, unpublished data
common ringed plover	adult	bylot	2015	88	D.-J. Léandri-Breton and J. Bêty, unpublished data
common ringed plover	adult	bylot	2015	88	D.-J. Léandri-Breton and J. Bêty, unpublished data
common ringed plover	adult	bylot	2015	87	D.-J. Léandri-Breton and J. Bêty, unpublished data
common ringed plover	adult	bylot	2015	88	D.-J. Léandri-Breton and J. Bêty, unpublished data
common ringed plover	adult	bylot	2015	86	D.-J. Léandri-Breton and J. Bêty, unpublished data
common ringed plover	adult	bylot	2015	90	D.-J. Léandri-Breton and J. Bêty, unpublished data
common ringed plover	adult	bylot	2015	90	D.-J. Léandri-Breton and J. Bêty, unpublished data
common ringed plover	adult	bylot	2015	90	D.-J. Léandri-Breton and J. Bêty, unpublished data
common ringed plover	adult	bylot	2015	88	D.-J. Léandri-Breton and J. Bêty, unpublished data
common ringed plover	adult	bylot	2015	82	D.-J. Léandri-Breton and J. Bêty, unpublished data
common ringed plover	adult	bylot	2015	88	D.-J. Léandri-Breton and J. Bêty, unpublished data
common ringed plover	adult	bylot	2015	90	D.-J. Léandri-Breton and J. Bêty, unpublished data
common ringed plover	adult	bylot	2015	89	D.-J. Léandri-Breton and J. Bêty, unpublished data
common ringed plover	adult	bylot	2015	80	D.-J. Léandri-Breton and J. Bêty, unpublished data
common ringed plover	adult	bylot	2015	90	D.-J. Léandri-Breton and J. Bêty, unpublished data
common ringed plover	adult	bylot	2015	88	D.-J. Léandri-Breton and J. Bêty, unpublished data
common ringed plover	adult	bylot	2015	83	D.-J. Léandri-Breton and J. Bêty, unpublished data
common ringed plover	adult	bylot	2015	88	D.-J. Léandri-Breton and J. Bêty, unpublished data
common ringed plover	adult	bylot	2015	90	D.-J. Léandri-Breton and J. Bêty, unpublished data
common ringed plover	adult	bylot	2015	94	D.-J. Léandri-Breton and J. Bêty, unpublished data
common ringed plover	adult	bylot	2015	96	D.-J. Léandri-Breton and J. Bêty, unpublished data
common ringed plover	adult	bylot	2015	86	D.-J. Léandri-Breton and J. Bêty, unpublished data
common ringed plover	adult	bylot	2015	90	D.-J. Léandri-Breton and J. Bêty, unpublished data
common ringed plover	adult	bylot	2015	85	D.-J. Léandri-Breton and J. Bêty, unpublished data
common ringed plover	adult	bylot	2015	92	D.-J. Léandri-Breton and J. Bêty, unpublished data
common ringed plover	adult	bylot	2015	89	D.-J. Léandri-Breton and J. Bêty, unpublished data
common ringed plover	adult	bylot	2015	90	D.-J. Léandri-Breton and J. Bêty, unpublished data
american golden plover	adult	bylot	2015	163	J.-F. Lamarre and J. Bêty, unpublished data
american golden plover	adult	bylot	2015	179	J.-F. Lamarre and J. Bêty, unpublished data
american golden plover	adult	bylot	2015	189	J.-F. Lamarre and J. Bêty, unpublished data
american golden plover	adult	bylot	2015	174	J.-F. Lamarre and J. Bêty, unpublished data
common ringed plover	adult	bylot	2015	90	D.-J. Léandri-Breton and J. Bêty, unpublished data
common ringed plover	adult	bylot	2015	87	D.-J. Léandri-Breton and J. Bêty, unpublished data
american golden plover	adult	bylot	2015	163	J.-F. Lamarre and J. Bêty, unpublished data
american golden plover	adult	bylot	2015	168	J.-F. Lamarre and J. Bêty, unpublished data
american golden plover	adult	bylot	2015	165	J.-F. Lamarre and J. Bêty, unpublished data
common ringed plover	adult	bylot	2015	85	D.-J. Léandri-Breton and J. Bêty, unpublished data
american golden plover	adult	bylot	2015	167	J.-F. Lamarre and J. Bêty, unpublished data
american golden plover	adult	bylot	2015	162	J.-F. Lamarre and J. Bêty, unpublished data
american golden plover	adult	bylot	2015	184	J.-F. Lamarre and J. Bêty, unpublished data
american golden plover	adult	bylot	2015	174	J.-F. Lamarre and J. Bêty, unpublished data
american golden plover	adult	bylot	2015	166	J.-F. Lamarre and J. Bêty, unpublished data
american golden plover	adult	bylot	2015	160	J.-F. Lamarre and J. Bêty, unpublished data
american golden plover	adult	bylot	2015	167	J.-F. Lamarre and J. Bêty, unpublished data
common ringed plover	adult	bylot	2015	90	D.-J. Léandri-Breton and J. Bêty, unpublished data
common ringed plover	adult	bylot	2015	89	D.-J. Léandri-Breton and J. Bêty, unpublished data
common ringed plover	adult	bylot	2016	78	D.-J. Léandri-Breton and J. Bêty, unpublished data
common ringed plover	adult	bylot	2016	85	D.-J. Léandri-Breton and J. Bêty, unpublished data
common ringed plover	adult	bylot	2016	132	D.-J. Léandri-Breton and J. Bêty, unpublished data
common ringed plover	adult	bylot	2016	76	D.-J. Léandri-Breton and J. Bêty, unpublished data
common ringed plover	adult	bylot	2016	72	D.-J. Léandri-Breton and J. Bêty, unpublished data
common ringed plover	adult	bylot	2016	83	D.-J. Léandri-Breton and J. Bêty, unpublished data
common ringed plover	adult	bylot	2016	74	D.-J. Léandri-Breton and J. Bêty, unpublished data
common ringed plover	adult	bylot	2016	76	D.-J. Léandri-Breton and J. Bêty, unpublished data
common ringed plover	adult	bylot	2016	71	D.-J. Léandri-Breton and J. Bêty, unpublished data
common ringed plover	adult	bylot	2016	79	D.-J. Léandri-Breton and J. Bêty, unpublished data
common ringed plover	adult	bylot	2016	74	D.-J. Léandri-Breton and J. Bêty, unpublished data
common ringed plover	adult	bylot	2015	89	D.-J. Léandri-Breton and J. Bêty, unpublished data
common ringed plover	adult	bylot	2015	85	D.-J. Léandri-Breton and J. Bêty, unpublished data
common ringed plover	adult	bylot	2016	94	D.-J. Léandri-Breton and J. Bêty, unpublished data
common ringed plover	adult	bylot	2016	71	D.-J. Léandri-Breton and J. Bêty, unpublished data
common ringed plover	adult	bylot	2016	75	D.-J. Léandri-Breton and J. Bêty, unpublished data
common ringed plover	adult	bylot	2016	72	D.-J. Léandri-Breton and J. Bêty, unpublished data
common ringed plover	adult	bylot	2016	76	D.-J. Léandri-Breton and J. Bêty, unpublished data
common ringed plover	adult	bylot	2016	79	D.-J. Léandri-Breton and J. Bêty, unpublished data
common ringed plover	adult	bylot	2016	89	D.-J. Léandri-Breton and J. Bêty, unpublished data
common ringed plover	adult	bylot	2016	69	D.-J. Léandri-Breton and J. Bêty, unpublished data
common ringed plover	adult	bylot	2016	70	D.-J. Léandri-Breton and J. Bêty, unpublished data
common ringed plover	adult	bylot	2016	76	D.-J. Léandri-Breton and J. Bêty, unpublished data
common ringed plover	adult	bylot	2016	73	D.-J. Léandri-Breton and J. Bêty, unpublished data
common ringed plover	adult	bylot	2016	74	D.-J. Léandri-Breton and J. Bêty, unpublished data
common ringed plover	adult	bylot	2016	77	D.-J. Léandri-Breton and J. Bêty, unpublished data
common ringed plover	adult	bylot	2016	69	D.-J. Léandri-Breton and J. Bêty, unpublished data
common ringed plover	adult	bylot	2016	76	D.-J. Léandri-Breton and J. Bêty, unpublished data
common ringed plover	adult	bylot	2016	75	D.-J. Léandri-Breton and J. Bêty, unpublished data
common ringed plover	adult	bylot	2016	73	D.-J. Léandri-Breton and J. Bêty, unpublished data
common ringed plover	adult	bylot	2016	76	D.-J. Léandri-Breton and J. Bêty, unpublished data
common ringed plover	adult	bylot	2016	74	D.-J. Léandri-Breton and J. Bêty, unpublished data
common ringed plover	adult	bylot	2016	74	D.-J. Léandri-Breton and J. Bêty, unpublished data
common ringed plover	adult	bylot	2016	74	D.-J. Léandri-Breton and J. Bêty, unpublished data
common ringed plover	adult	bylot	2016	73	D.-J. Léandri-Breton and J. Bêty, unpublished data
common ringed plover	adult	bylot	2016	78	D.-J. Léandri-Breton and J. Bêty, unpublished data
common ringed plover	adult	bylot	2016	80	D.-J. Léandri-Breton and J. Bêty, unpublished data
black bellied plover	adult	bylot	2016	185	J.-F. Lamarre and J. Bêty, unpublished data
american golden plover	adult	bylot	2016	158	J.-F. Lamarre and J. Bêty, unpublished data
american golden plover	adult	bylot	2016	158	J.-F. Lamarre and J. Bêty, unpublished data
american golden plover	adult	bylot	2016	152	J.-F. Lamarre and J. Bêty, unpublished data
common ringed plover	adult	bylot	2016	72	D.-J. Léandri-Breton and J. Bêty, unpublished data
bairds sandpiper	adult	bylot	2016	70	J. Bêty, unpublished data
bairds sandpiper	adult	bylot	2016	75	J. Bêty, unpublished data
white rumped sandpiper	adult	bylot	2016	94	J. Bêty, unpublished data
bairds sandpiper	adult	bylot	2016	77	J. Bêty, unpublished data
bairds sandpiper	adult	bylot	2016	77	J. Bêty, unpublished data
bairds sandpiper	adult	bylot	2016	67	J. Bêty, unpublished data
common ringed plover	adult	bylot	2016	72	D.-J. Léandri-Breton and J. Bêty, unpublished data
american golden plover	adult	bylot	2016	161	J.-F. Lamarre and J. Bêty, unpublished data
common ringed plover	adult	bylot	2015	83	D.-J. Léandri-Breton and J. Bêty, unpublished data
common ringed plover	adult	bylot	2015	83	D.-J. Léandri-Breton and J. Bêty, unpublished data
common ringed plover	adult	bylot	2015	79	D.-J. Léandri-Breton and J. Bêty, unpublished data
common ringed plover	adult	bylot	2015	86	D.-J. Léandri-Breton and J. Bêty, unpublished data
common ringed plover	adult	bylot	2016	86	D.-J. Léandri-Breton and J. Bêty, unpublished data
common ringed plover	adult	bylot	2017	106	D.-J. Léandri-Breton and J. Bêty, unpublished data
american golden plover	adult	bylot	2017	188	J.-F. Lamarre and J. Bêty, unpublished data
common ringed plover	adult	bylot	2017	95	D.-J. Léandri-Breton and J. Bêty, unpublished data
common ringed plover	adult	bylot	2017	92	D.-J. Léandri-Breton and J. Bêty, unpublished data
common ringed plover	adult	bylot	2017	106	D.-J. Léandri-Breton and J. Bêty, unpublished data
common ringed plover	adult	bylot	2017	102	D.-J. Léandri-Breton and J. Bêty, unpublished data
common ringed plover	adult	bylot	2017	104	D.-J. Léandri-Breton and J. Bêty, unpublished data
common ringed plover	adult	bylot	2017	106	D.-J. Léandri-Breton and J. Bêty, unpublished data
common ringed plover	adult	bylot	2017	96	D.-J. Léandri-Breton and J. Bêty, unpublished data
common ringed plover	adult	bylot	2017	96	D.-J. Léandri-Breton and J. Bêty, unpublished data
common ringed plover	adult	bylot	2017	102	D.-J. Léandri-Breton and J. Bêty, unpublished data
common ringed plover	adult	bylot	2017	104	D.-J. Léandri-Breton and J. Bêty, unpublished data
pectoral sandpiper	adult	bylot	2017	94	J. Bêty, unpublished data
common ringed plover	adult	bylot	2017	86	D.-J. Léandri-Breton and J. Bêty, unpublished data
common ringed plover	adult	bylot	2017	102	D.-J. Léandri-Breton and J. Bêty, unpublished data
common ringed plover	adult	bylot	2017	102	D.-J. Léandri-Breton and J. Bêty, unpublished data
common ringed plover	adult	bylot	2017	94	D.-J. Léandri-Breton and J. Bêty, unpublished data
common ringed plover	adult	bylot	2017	99	D.-J. Léandri-Breton and J. Bêty, unpublished data
common ringed plover	adult	bylot	2015	89	D.-J. Léandri-Breton and J. Bêty, unpublished data
american golden plover	adult	bylot	2019	160	J.-F. Lamarre and J. Bêty, unpublished data
american golden plover	adult	bylot	2019	172	J.-F. Lamarre and J. Bêty, unpublished data
american golden plover	adult	bylot	2019	164	J.-F. Lamarre and J. Bêty, unpublished data
american golden plover	adult	bylot	2019	162	J.-F. Lamarre and J. Bêty, unpublished data
american golden plover	adult	bylot	2019	170	J.-F. Lamarre and J. Bêty, unpublished data
parasitic jaeger	adult	bylot	2009	463	J.-F. Therrien and G. Gauthier, unpublished data
parasitic jaeger	adult	bylot	2009	464	J.-F. Therrien and G. Gauthier, unpublished data
parasitic jaeger	adult	bylot	2009	523	J.-F. Therrien and G. Gauthier, unpublished data
parasitic jaeger	adult	bylot	2009	435	J.-F. Therrien and G. Gauthier, unpublished data
parasitic jaeger	adult	bylot	2009	448	J.-F. Therrien and G. Gauthier, unpublished data
parasitic jaeger	adult	bylot	2009	454	J.-F. Therrien and G. Gauthier, unpublished data
parasitic jaeger	adult	bylot	2009	428	J.-F. Therrien and G. Gauthier, unpublished data
parasitic jaeger	adult	bylot	2009	473	J.-F. Therrien and G. Gauthier, unpublished data
parasitic jaeger	adult	bylot	2009	454	J.-F. Therrien and G. Gauthier, unpublished data
parasitic jaeger	adult	bylot	2009	519	J.-F. Therrien and G. Gauthier, unpublished data
parasitic jaeger	adult	bylot	2009	433	J.-F. Therrien and G. Gauthier, unpublished data
parasitic jaeger	adult	bylot	2009	483	J.-F. Therrien and G. Gauthier, unpublished data
parasitic jaeger	adult	bylot	2009	419	J.-F. Therrien and G. Gauthier, unpublished data
parasitic jaeger	adult	bylot	2009	439	J.-F. Therrien and G. Gauthier, unpublished data
parasitic jaeger	adult	bylot	2009	473	J.-F. Therrien and G. Gauthier, unpublished data
parasitic jaeger	adult	bylot	2009	464	J.-F. Therrien and G. Gauthier, unpublished data
parasitic jaeger	adult	bylot	2017	450	J.-F. Therrien and G. Gauthier, unpublished data
parasitic jaeger	adult	bylot	2017	452.5	J.-F. Therrien and G. Gauthier, unpublished data
parasitic jaeger	adult	bylot	2017	397.5	J.-F. Therrien and G. Gauthier, unpublished data
parasitic jaeger	adult	bylot	2017	437.5	J.-F. Therrien and G. Gauthier, unpublished data
parasitic jaeger	adult	bylot	2018	485	J.-F. Therrien and G. Gauthier, unpublished data
parasitic jaeger	adult	bylot	2018	420	J.-F. Therrien and G. Gauthier, unpublished data
parasitic jaeger	adult	bylot	2018	515	J.-F. Therrien and G. Gauthier, unpublished data
parasitic jaeger	adult	bylot	2019	535	J.-F. Therrien and G. Gauthier, unpublished data
glaucous gull	adult	bylot	2007	1325	G. Gauthier, unpublished data
glaucous gull	adult	bylot	2007	1705	G. Gauthier, unpublished data
glaucous gull	adult	bylot	2007	1210	G. Gauthier, unpublished data
glaucous gull	adult	bylot	2007	1270	G. Gauthier, unpublished data
glaucous gull	adult	bylot	2008	1470	G. Gauthier, unpublished data
glaucous gull	adult	bylot	2008	1493	G. Gauthier, unpublished data
glaucous gull	adult	bylot	2008	1767	G. Gauthier, unpublished data
glaucous gull	adult	bylot	2008	1762	G. Gauthier, unpublished data
glaucous gull	adult	bylot	2008	1350	G. Gauthier, unpublished data
glaucous gull	adult	bylot	2008	1651	G. Gauthier, unpublished data
lapland longspur	adult	bylot	2006	28.1	J. Bêty and G. Gauthier, unpublished data
lapland longspur	adult	bylot	2006	33.9	J. Bêty and G. Gauthier, unpublished data
lapland longspur	adult	bylot	2009	27.33	J. Bêty and G. Gauthier, unpublished data
lapland longspur	adult	bylot	2009	28.33	J. Bêty and G. Gauthier, unpublished data
lapland longspur	adult	bylot	2009	28.75	J. Bêty and G. Gauthier, unpublished data
lapland longspur	adult	bylot	2009	28	J. Bêty and G. Gauthier, unpublished data
lapland longspur	adult	bylot	2009	31.5	J. Bêty and G. Gauthier, unpublished data
lapland longspur	adult	bylot	2010	25.79	J. Bêty and G. Gauthier, unpublished data
lapland longspur	adult	bylot	2010	25.05	J. Bêty and G. Gauthier, unpublished data
lapland longspur	adult	bylot	2010	23.22	J. Bêty and G. Gauthier, unpublished data
lapland longspur	adult	bylot	2010	25.91	J. Bêty and G. Gauthier, unpublished data
lapland longspur	adult	bylot	2010	26.44	J. Bêty and G. Gauthier, unpublished data
lapland longspur	adult	bylot	2010	26.94	J. Bêty and G. Gauthier, unpublished data
lapland longspur	adult	bylot	2010	26.34	J. Bêty and G. Gauthier, unpublished data
lapland longspur	adult	bylot	2011	26.29	J. Bêty and G. Gauthier, unpublished data
lapland longspur	adult	bylot	2011	33.19	J. Bêty and G. Gauthier, unpublished data
lapland longspur	adult	bylot	2011	26.22	J. Bêty and G. Gauthier, unpublished data
lapland longspur	adult	bylot	2011	29.28	J. Bêty and G. Gauthier, unpublished data
lapland longspur	adult	bylot	2011	28.11	J. Bêty and G. Gauthier, unpublished data
lapland longspur	adult	bylot	2011	30.28	J. Bêty and G. Gauthier, unpublished data
lapland longspur	adult	bylot	2011	31.04	J. Bêty and G. Gauthier, unpublished data
lapland longspur	adult	bylot	2011	34.75	J. Bêty and G. Gauthier, unpublished data
lapland longspur	adult	bylot	2011	23.09	J. Bêty and G. Gauthier, unpublished data
lapland longspur	adult	bylot	2011	26.63	J. Bêty and G. Gauthier, unpublished data
lapland longspur	adult	bylot	2011	26.21	J. Bêty and G. Gauthier, unpublished data
lapland longspur	adult	bylot	2011	26.97	J. Bêty and G. Gauthier, unpublished data
lapland longspur	adult	bylot	2011	24.93	J. Bêty and G. Gauthier, unpublished data
lapland longspur	adult	bylot	2011	25.94	J. Bêty and G. Gauthier, unpublished data
lapland longspur	adult	bylot	2011	27.52	J. Bêty and G. Gauthier, unpublished data
lapland longspur	adult	bylot	2011	29.6	J. Bêty and G. Gauthier, unpublished data
lapland longspur	adult	bylot	2011	27.27	J. Bêty and G. Gauthier, unpublished data
lapland longspur	adult	bylot	2011	25.14	J. Bêty and G. Gauthier, unpublished data
lapland longspur	adult	bylot	2011	27.46	J. Bêty and G. Gauthier, unpublished data
lapland longspur	adult	bylot	2011	31.08	J. Bêty and G. Gauthier, unpublished data
lapland longspur	adult	bylot	2011	26.7	J. Bêty and G. Gauthier, unpublished data
lapland longspur	adult	bylot	2011	29.27	J. Bêty and G. Gauthier, unpublished data
lapland longspur	adult	bylot	2011	35.88	J. Bêty and G. Gauthier, unpublished data
lapland longspur	adult	bylot	2011	25.15	J. Bêty and G. Gauthier, unpublished data
lapland longspur	adult	bylot	2011	25.03	J. Bêty and G. Gauthier, unpublished data
lapland longspur	adult	bylot	2011	29.84	J. Bêty and G. Gauthier, unpublished data
lapland longspur	adult	bylot	2012	27.49	J. Bêty and G. Gauthier, unpublished data
lapland longspur	adult	bylot	2012	27.27	J. Bêty and G. Gauthier, unpublished data
lapland longspur	adult	bylot	2012	28.8	J. Bêty and G. Gauthier, unpublished data
lapland longspur	adult	bylot	2012	30.19	J. Bêty and G. Gauthier, unpublished data
lapland longspur	adult	bylot	2012	27.85	J. Bêty and G. Gauthier, unpublished data
lapland longspur	adult	bylot	2012	40.7	J. Bêty and G. Gauthier, unpublished data
lapland longspur	adult	bylot	2012	30.51	J. Bêty and G. Gauthier, unpublished data
lapland longspur	adult	bylot	2012	34.43	J. Bêty and G. Gauthier, unpublished data
lapland longspur	adult	bylot	2012	29.34	J. Bêty and G. Gauthier, unpublished data
lapland longspur	adult	bylot	2012	27.24	J. Bêty and G. Gauthier, unpublished data
lapland longspur	adult	bylot	2012	27.9	J. Bêty and G. Gauthier, unpublished data
lapland longspur	adult	bylot	2012	23.61	J. Bêty and G. Gauthier, unpublished data
lapland longspur	adult	bylot	2012	27.68	J. Bêty and G. Gauthier, unpublished data
lapland longspur	adult	bylot	2012	28.78	J. Bêty and G. Gauthier, unpublished data
lapland longspur	adult	bylot	2012	31.1	J. Bêty and G. Gauthier, unpublished data
lapland longspur	adult	bylot	2012	26.96	J. Bêty and G. Gauthier, unpublished data
lapland longspur	adult	bylot	2012	26.71	J. Bêty and G. Gauthier, unpublished data
lapland longspur	adult	bylot	2012	29.34	J. Bêty and G. Gauthier, unpublished data
lapland longspur	adult	bylot	2012	28.35	J. Bêty and G. Gauthier, unpublished data
lapland longspur	adult	bylot	2012	29.73	J. Bêty and G. Gauthier, unpublished data
lapland longspur	adult	bylot	2012	24.8	J. Bêty and G. Gauthier, unpublished data
lapland longspur	adult	bylot	2012	27.41	J. Bêty and G. Gauthier, unpublished data
lapland longspur	adult	bylot	2012	30.46	J. Bêty and G. Gauthier, unpublished data
lapland longspur	adult	bylot	2012	28.63	J. Bêty and G. Gauthier, unpublished data
lapland longspur	adult	bylot	2012	24.77	J. Bêty and G. Gauthier, unpublished data
lapland longspur	adult	bylot	2012	28.16	J. Bêty and G. Gauthier, unpublished data
lapland longspur	adult	bylot	2012	29.48	J. Bêty and G. Gauthier, unpublished data
lapland longspur	adult	bylot	2012	23.68	J. Bêty and G. Gauthier, unpublished data
lapland longspur	adult	bylot	2012	24.4	J. Bêty and G. Gauthier, unpublished data
lapland longspur	adult	bylot	2012	28.66	J. Bêty and G. Gauthier, unpublished data
lapland longspur	adult	bylot	2012	28.5	J. Bêty and G. Gauthier, unpublished data
lapland longspur	adult	bylot	2013	29	J. Bêty and G. Gauthier, unpublished data
lapland longspur	adult	bylot	2013	31	J. Bêty and G. Gauthier, unpublished data
lapland longspur	adult	bylot	2013	28.5	J. Bêty and G. Gauthier, unpublished data
lapland longspur	adult	bylot	2013	30	J. Bêty and G. Gauthier, unpublished data
lapland longspur	adult	bylot	2013	31	J. Bêty and G. Gauthier, unpublished data
lapland longspur	adult	bylot	2013	30	J. Bêty and G. Gauthier, unpublished data
lapland longspur	adult	bylot	2013	23	J. Bêty and G. Gauthier, unpublished data
lapland longspur	adult	bylot	2014	32	J. Bêty and G. Gauthier, unpublished data
lapland longspur	adult	bylot	2014	28	J. Bêty and G. Gauthier, unpublished data
lapland longspur	adult	bylot	2014	32	J. Bêty and G. Gauthier, unpublished data
lapland longspur	adult	bylot	2014	34	J. Bêty and G. Gauthier, unpublished data
lapland longspur	adult	bylot	2014	30	J. Bêty and G. Gauthier, unpublished data
lapland longspur	adult	bylot	2014	29	J. Bêty and G. Gauthier, unpublished data
lapland longspur	adult	bylot	2014	30	J. Bêty and G. Gauthier, unpublished data
lapland longspur	adult	bylot	2015	26	J. Bêty and G. Gauthier, unpublished data
snow goose	adult	bylot	2010	1810	G. Gauthier, M.-C. Cadieux and J. Lefebvre, unpublished data
snow goose	adult	bylot	2011	1344	G. Gauthier, M.-C. Cadieux and J. Lefebvre, unpublished data
snow goose	adult	bylot	2011	954	G. Gauthier, M.-C. Cadieux and J. Lefebvre, unpublished data
snow goose	adult	bylot	2011	1266	G. Gauthier, M.-C. Cadieux and J. Lefebvre, unpublished data
snow goose	adult	bylot	2011	1117	G. Gauthier, M.-C. Cadieux and J. Lefebvre, unpublished data
snow goose	adult	bylot	2011	1112	G. Gauthier, M.-C. Cadieux and J. Lefebvre, unpublished data
snow goose	adult	bylot	2011	1613	G. Gauthier, M.-C. Cadieux and J. Lefebvre, unpublished data
snow goose	adult	bylot	2011	1102	G. Gauthier, M.-C. Cadieux and J. Lefebvre, unpublished data
snow goose	adult	bylot	2011	1076	G. Gauthier, M.-C. Cadieux and J. Lefebvre, unpublished data
snow goose	adult	bylot	2011	1347	G. Gauthier, M.-C. Cadieux and J. Lefebvre, unpublished data
snow goose	adult	bylot	2011	1258	G. Gauthier, M.-C. Cadieux and J. Lefebvre, unpublished data
snow goose	adult	bylot	2011	1114	G. Gauthier, M.-C. Cadieux and J. Lefebvre, unpublished data
snow goose	adult	bylot	2011	1247	G. Gauthier, M.-C. Cadieux and J. Lefebvre, unpublished data
snow goose	adult	bylot	2011	999	G. Gauthier, M.-C. Cadieux and J. Lefebvre, unpublished data
snow goose	adult	bylot	2011	1198	G. Gauthier, M.-C. Cadieux and J. Lefebvre, unpublished data
snow goose	adult	bylot	2011	1341	G. Gauthier, M.-C. Cadieux and J. Lefebvre, unpublished data
snow goose	adult	bylot	2011	1363	G. Gauthier, M.-C. Cadieux and J. Lefebvre, unpublished data
snow goose	adult	bylot	2011	1362	G. Gauthier, M.-C. Cadieux and J. Lefebvre, unpublished data
snow goose	adult	bylot	2011	1338	G. Gauthier, M.-C. Cadieux and J. Lefebvre, unpublished data
snow goose	adult	bylot	2011	1150	G. Gauthier, M.-C. Cadieux and J. Lefebvre, unpublished data
snow goose	adult	bylot	2011	1690	G. Gauthier, M.-C. Cadieux and J. Lefebvre, unpublished data
snow goose	adult	bylot	2011	1253	G. Gauthier, M.-C. Cadieux and J. Lefebvre, unpublished data
snow goose	adult	bylot	2011	834	G. Gauthier, M.-C. Cadieux and J. Lefebvre, unpublished data
snow goose	adult	bylot	2011	1271	G. Gauthier, M.-C. Cadieux and J. Lefebvre, unpublished data
snow goose	adult	bylot	2011	1515	G. Gauthier, M.-C. Cadieux and J. Lefebvre, unpublished data
snow goose	adult	bylot	2011	1315	G. Gauthier, M.-C. Cadieux and J. Lefebvre, unpublished data
snow goose	adult	bylot	2011	1568	G. Gauthier, M.-C. Cadieux and J. Lefebvre, unpublished data
snow goose	adult	bylot	2011	1239	G. Gauthier, M.-C. Cadieux and J. Lefebvre, unpublished data
snow goose	adult	bylot	2011	1103	G. Gauthier, M.-C. Cadieux and J. Lefebvre, unpublished data
snow goose	adult	bylot	2011	1570	G. Gauthier, M.-C. Cadieux and J. Lefebvre, unpublished data
snow goose	adult	bylot	2011	979	G. Gauthier, M.-C. Cadieux and J. Lefebvre, unpublished data
snow goose	adult	bylot	2011	1200	G. Gauthier, M.-C. Cadieux and J. Lefebvre, unpublished data
snow goose	adult	bylot	2011	1130	G. Gauthier, M.-C. Cadieux and J. Lefebvre, unpublished data
snow goose	adult	bylot	2011	1380	G. Gauthier, M.-C. Cadieux and J. Lefebvre, unpublished data
snow goose	adult	bylot	2011	1260	G. Gauthier, M.-C. Cadieux and J. Lefebvre, unpublished data
snow goose	adult	bylot	2011	1000	G. Gauthier, M.-C. Cadieux and J. Lefebvre, unpublished data
snow goose	adult	bylot	2011	1039	G. Gauthier, M.-C. Cadieux and J. Lefebvre, unpublished data
snow goose	adult	bylot	2011	1222	G. Gauthier, M.-C. Cadieux and J. Lefebvre, unpublished data
snow goose	adult	bylot	2011	1415	G. Gauthier, M.-C. Cadieux and J. Lefebvre, unpublished data
snow goose	adult	bylot	2011	1470	G. Gauthier, M.-C. Cadieux and J. Lefebvre, unpublished data
snow goose	adult	bylot	2011	1200	G. Gauthier, M.-C. Cadieux and J. Lefebvre, unpublished data
snow goose	adult	bylot	2011	1409	G. Gauthier, M.-C. Cadieux and J. Lefebvre, unpublished data
snow goose	adult	bylot	2011	814	G. Gauthier, M.-C. Cadieux and J. Lefebvre, unpublished data
snow goose	adult	bylot	2011	1345	G. Gauthier, M.-C. Cadieux and J. Lefebvre, unpublished data
snow goose	adult	bylot	2011	1603	G. Gauthier, M.-C. Cadieux and J. Lefebvre, unpublished data
snow goose	adult	bylot	2011	1685	G. Gauthier, M.-C. Cadieux and J. Lefebvre, unpublished data
snow goose	adult	bylot	2011	1142	G. Gauthier, M.-C. Cadieux and J. Lefebvre, unpublished data
snow goose	adult	bylot	2011	951	G. Gauthier, M.-C. Cadieux and J. Lefebvre, unpublished data
snow goose	adult	bylot	2011	1287	G. Gauthier, M.-C. Cadieux and J. Lefebvre, unpublished data
snow goose	adult	bylot	2011	1235	G. Gauthier, M.-C. Cadieux and J. Lefebvre, unpublished data
snow goose	adult	bylot	2011	1543	G. Gauthier, M.-C. Cadieux and J. Lefebvre, unpublished data
snow goose	adult	bylot	2011	1049	G. Gauthier, M.-C. Cadieux and J. Lefebvre, unpublished data
snow goose	adult	bylot	2011	1168	G. Gauthier, M.-C. Cadieux and J. Lefebvre, unpublished data
snow goose	adult	bylot	2011	1256	G. Gauthier, M.-C. Cadieux and J. Lefebvre, unpublished data
snow goose	adult	bylot	2011	1581	G. Gauthier, M.-C. Cadieux and J. Lefebvre, unpublished data
snow goose	adult	bylot	2011	1432	G. Gauthier, M.-C. Cadieux and J. Lefebvre, unpublished data
snow goose	adult	bylot	2011	1514	G. Gauthier, M.-C. Cadieux and J. Lefebvre, unpublished data
snow goose	adult	bylot	2011	1603	G. Gauthier, M.-C. Cadieux and J. Lefebvre, unpublished data
snow goose	adult	bylot	2011	1381	G. Gauthier, M.-C. Cadieux and J. Lefebvre, unpublished data
snow goose	adult	bylot	2011	1186	G. Gauthier, M.-C. Cadieux and J. Lefebvre, unpublished data
snow goose	adult	bylot	2011	1364	G. Gauthier, M.-C. Cadieux and J. Lefebvre, unpublished data
snow goose	adult	bylot	2011	1368	G. Gauthier, M.-C. Cadieux and J. Lefebvre, unpublished data
snow goose	adult	bylot	2011	1056	G. Gauthier, M.-C. Cadieux and J. Lefebvre, unpublished data
snow goose	adult	bylot	2011	1270	G. Gauthier, M.-C. Cadieux and J. Lefebvre, unpublished data
snow goose	adult	bylot	2011	1195	G. Gauthier, M.-C. Cadieux and J. Lefebvre, unpublished data
snow goose	adult	bylot	2011	1372	G. Gauthier, M.-C. Cadieux and J. Lefebvre, unpublished data
snow goose	adult	bylot	2011	1618	G. Gauthier, M.-C. Cadieux and J. Lefebvre, unpublished data
snow goose	adult	bylot	2011	1142	G. Gauthier, M.-C. Cadieux and J. Lefebvre, unpublished data
snow goose	adult	bylot	2011	1345	G. Gauthier, M.-C. Cadieux and J. Lefebvre, unpublished data
snow goose	adult	bylot	2011	1275	G. Gauthier, M.-C. Cadieux and J. Lefebvre, unpublished data
snow goose	adult	bylot	2011	1362	G. Gauthier, M.-C. Cadieux and J. Lefebvre, unpublished data
snow goose	adult	bylot	2011	1051	G. Gauthier, M.-C. Cadieux and J. Lefebvre, unpublished data
snow goose	adult	bylot	2011	1410	G. Gauthier, M.-C. Cadieux and J. Lefebvre, unpublished data
snow goose	adult	bylot	2011	1267	G. Gauthier, M.-C. Cadieux and J. Lefebvre, unpublished data
snow goose	adult	bylot	2011	1331	G. Gauthier, M.-C. Cadieux and J. Lefebvre, unpublished data
snow goose	adult	bylot	2011	1247	G. Gauthier, M.-C. Cadieux and J. Lefebvre, unpublished data
snow goose	adult	bylot	2011	1500	G. Gauthier, M.-C. Cadieux and J. Lefebvre, unpublished data
snow goose	adult	bylot	2011	1684	G. Gauthier, M.-C. Cadieux and J. Lefebvre, unpublished data
snow goose	adult	bylot	2011	1376	G. Gauthier, M.-C. Cadieux and J. Lefebvre, unpublished data
snow goose	adult	bylot	2011	1414	G. Gauthier, M.-C. Cadieux and J. Lefebvre, unpublished data
snow goose	adult	bylot	2011	1313	G. Gauthier, M.-C. Cadieux and J. Lefebvre, unpublished data
snow goose	adult	bylot	2011	1214	G. Gauthier, M.-C. Cadieux and J. Lefebvre, unpublished data
snow goose	adult	bylot	2011	1323	G. Gauthier, M.-C. Cadieux and J. Lefebvre, unpublished data
snow goose	adult	bylot	2011	1035	G. Gauthier, M.-C. Cadieux and J. Lefebvre, unpublished data
snow goose	adult	bylot	2011	1293	G. Gauthier, M.-C. Cadieux and J. Lefebvre, unpublished data
snow goose	adult	bylot	2011	1235	G. Gauthier, M.-C. Cadieux and J. Lefebvre, unpublished data
snow goose	adult	bylot	2011	813	G. Gauthier, M.-C. Cadieux and J. Lefebvre, unpublished data
snow goose	adult	bylot	2011	1182	G. Gauthier, M.-C. Cadieux and J. Lefebvre, unpublished data
snow goose	adult	bylot	2011	1406	G. Gauthier, M.-C. Cadieux and J. Lefebvre, unpublished data
snow goose	adult	bylot	2011	1355	G. Gauthier, M.-C. Cadieux and J. Lefebvre, unpublished data
snow goose	adult	bylot	2011	1157	G. Gauthier, M.-C. Cadieux and J. Lefebvre, unpublished data
snow goose	adult	bylot	2011	1388	G. Gauthier, M.-C. Cadieux and J. Lefebvre, unpublished data
snow goose	adult	bylot	2011	1231	G. Gauthier, M.-C. Cadieux and J. Lefebvre, unpublished data
snow goose	adult	bylot	2011	1346	G. Gauthier, M.-C. Cadieux and J. Lefebvre, unpublished data
snow goose	adult	bylot	2011	1608	G. Gauthier, M.-C. Cadieux and J. Lefebvre, unpublished data
snow goose	adult	bylot	2011	1233	G. Gauthier, M.-C. Cadieux and J. Lefebvre, unpublished data
snow goose	adult	bylot	2011	1146	G. Gauthier, M.-C. Cadieux and J. Lefebvre, unpublished data
snow goose	adult	bylot	2011	1193	G. Gauthier, M.-C. Cadieux and J. Lefebvre, unpublished data
snow goose	adult	bylot	2011	973	G. Gauthier, M.-C. Cadieux and J. Lefebvre, unpublished data
snow goose	adult	bylot	2011	1241	G. Gauthier, M.-C. Cadieux and J. Lefebvre, unpublished data
snow goose	adult	bylot	2011	1283	G. Gauthier, M.-C. Cadieux and J. Lefebvre, unpublished data
snow goose	adult	bylot	2011	1226	G. Gauthier, M.-C. Cadieux and J. Lefebvre, unpublished data
snow goose	adult	bylot	2011	1062	G. Gauthier, M.-C. Cadieux and J. Lefebvre, unpublished data
snow goose	adult	bylot	2011	1217	G. Gauthier, M.-C. Cadieux and J. Lefebvre, unpublished data
snow goose	adult	bylot	2011	1305	G. Gauthier, M.-C. Cadieux and J. Lefebvre, unpublished data
snow goose	adult	bylot	2011	1349	G. Gauthier, M.-C. Cadieux and J. Lefebvre, unpublished data
snow goose	adult	bylot	2011	1171	G. Gauthier, M.-C. Cadieux and J. Lefebvre, unpublished data
snow goose	adult	bylot	2011	1510	G. Gauthier, M.-C. Cadieux and J. Lefebvre, unpublished data
snow goose	adult	bylot	2011	1180	G. Gauthier, M.-C. Cadieux and J. Lefebvre, unpublished data
snow goose	adult	bylot	2011	1140	G. Gauthier, M.-C. Cadieux and J. Lefebvre, unpublished data
snow goose	adult	bylot	2011	1223	G. Gauthier, M.-C. Cadieux and J. Lefebvre, unpublished data
snow goose	adult	bylot	2011	1248	G. Gauthier, M.-C. Cadieux and J. Lefebvre, unpublished data
snow goose	adult	bylot	2011	1147	G. Gauthier, M.-C. Cadieux and J. Lefebvre, unpublished data
snow goose	adult	bylot	2011	1253	G. Gauthier, M.-C. Cadieux and J. Lefebvre, unpublished data
snow goose	adult	bylot	2011	1295	G. Gauthier, M.-C. Cadieux and J. Lefebvre, unpublished data
snow goose	adult	bylot	2011	1480	G. Gauthier, M.-C. Cadieux and J. Lefebvre, unpublished data
snow goose	adult	bylot	2011	1661	G. Gauthier, M.-C. Cadieux and J. Lefebvre, unpublished data
snow goose	adult	bylot	2011	1128	G. Gauthier, M.-C. Cadieux and J. Lefebvre, unpublished data
snow goose	adult	bylot	2011	1711	G. Gauthier, M.-C. Cadieux and J. Lefebvre, unpublished data
snow goose	adult	bylot	2011	1254	G. Gauthier, M.-C. Cadieux and J. Lefebvre, unpublished data
snow goose	adult	bylot	2011	1334	G. Gauthier, M.-C. Cadieux and J. Lefebvre, unpublished data
snow goose	adult	bylot	2011	1262	G. Gauthier, M.-C. Cadieux and J. Lefebvre, unpublished data
snow goose	adult	bylot	2011	1751	G. Gauthier, M.-C. Cadieux and J. Lefebvre, unpublished data
snow goose	adult	bylot	2011	1531	G. Gauthier, M.-C. Cadieux and J. Lefebvre, unpublished data
snow goose	adult	bylot	2011	1640	G. Gauthier, M.-C. Cadieux and J. Lefebvre, unpublished data
snow goose	adult	bylot	2011	1510	G. Gauthier, M.-C. Cadieux and J. Lefebvre, unpublished data
snow goose	adult	bylot	2011	1446	G. Gauthier, M.-C. Cadieux and J. Lefebvre, unpublished data
snow goose	adult	bylot	2011	1011	G. Gauthier, M.-C. Cadieux and J. Lefebvre, unpublished data
snow goose	adult	bylot	2011	1001	G. Gauthier, M.-C. Cadieux and J. Lefebvre, unpublished data
snow goose	adult	bylot	2011	1478	G. Gauthier, M.-C. Cadieux and J. Lefebvre, unpublished data
snow goose	adult	bylot	2011	1283	G. Gauthier, M.-C. Cadieux and J. Lefebvre, unpublished data
snow goose	adult	bylot	2011	1291	G. Gauthier, M.-C. Cadieux and J. Lefebvre, unpublished data
snow goose	adult	bylot	2011	1410	G. Gauthier, M.-C. Cadieux and J. Lefebvre, unpublished data
snow goose	adult	bylot	2011	1336	G. Gauthier, M.-C. Cadieux and J. Lefebvre, unpublished data
snow goose	adult	bylot	2011	1308	G. Gauthier, M.-C. Cadieux and J. Lefebvre, unpublished data
snow goose	adult	bylot	2011	1508	G. Gauthier, M.-C. Cadieux and J. Lefebvre, unpublished data
snow goose	adult	bylot	2011	1313	G. Gauthier, M.-C. Cadieux and J. Lefebvre, unpublished data
snow goose	adult	bylot	2011	1173	G. Gauthier, M.-C. Cadieux and J. Lefebvre, unpublished data
snow goose	adult	bylot	2011	1308	G. Gauthier, M.-C. Cadieux and J. Lefebvre, unpublished data
snow goose	adult	bylot	2011	1483	G. Gauthier, M.-C. Cadieux and J. Lefebvre, unpublished data
snow goose	adult	bylot	2011	1768	G. Gauthier, M.-C. Cadieux and J. Lefebvre, unpublished data
snow goose	adult	bylot	2011	1448	G. Gauthier, M.-C. Cadieux and J. Lefebvre, unpublished data
snow goose	adult	bylot	2011	1471	G. Gauthier, M.-C. Cadieux and J. Lefebvre, unpublished data
snow goose	adult	bylot	2011	1409	G. Gauthier, M.-C. Cadieux and J. Lefebvre, unpublished data
snow goose	adult	bylot	2011	1509	G. Gauthier, M.-C. Cadieux and J. Lefebvre, unpublished data
snow goose	adult	bylot	2011	1010	G. Gauthier, M.-C. Cadieux and J. Lefebvre, unpublished data
snow goose	adult	bylot	2011	1593	G. Gauthier, M.-C. Cadieux and J. Lefebvre, unpublished data
snow goose	adult	bylot	2011	1300	G. Gauthier, M.-C. Cadieux and J. Lefebvre, unpublished data
snow goose	adult	bylot	2011	1189	G. Gauthier, M.-C. Cadieux and J. Lefebvre, unpublished data
snow goose	adult	bylot	2011	1208	G. Gauthier, M.-C. Cadieux and J. Lefebvre, unpublished data
snow goose	adult	bylot	2011	1303	G. Gauthier, M.-C. Cadieux and J. Lefebvre, unpublished data
snow goose	adult	bylot	2011	1284	G. Gauthier, M.-C. Cadieux and J. Lefebvre, unpublished data
snow goose	adult	bylot	2011	1309	G. Gauthier, M.-C. Cadieux and J. Lefebvre, unpublished data
snow goose	adult	bylot	2011	1292	G. Gauthier, M.-C. Cadieux and J. Lefebvre, unpublished data
snow goose	adult	bylot	2011	1701	G. Gauthier, M.-C. Cadieux and J. Lefebvre, unpublished data
snow goose	adult	bylot	2011	1323	G. Gauthier, M.-C. Cadieux and J. Lefebvre, unpublished data
snow goose	adult	bylot	2011	1690	G. Gauthier, M.-C. Cadieux and J. Lefebvre, unpublished data
snow goose	adult	bylot	2011	1631	G. Gauthier, M.-C. Cadieux and J. Lefebvre, unpublished data
snow goose	adult	bylot	2011	1296	G. Gauthier, M.-C. Cadieux and J. Lefebvre, unpublished data
snow goose	adult	bylot	2011	1208	G. Gauthier, M.-C. Cadieux and J. Lefebvre, unpublished data
snow goose	adult	bylot	2011	1233	G. Gauthier, M.-C. Cadieux and J. Lefebvre, unpublished data
snow goose	adult	bylot	2011	1163	G. Gauthier, M.-C. Cadieux and J. Lefebvre, unpublished data
snow goose	adult	bylot	2011	1456	G. Gauthier, M.-C. Cadieux and J. Lefebvre, unpublished data
snow goose	adult	bylot	2011	1176	G. Gauthier, M.-C. Cadieux and J. Lefebvre, unpublished data
snow goose	adult	bylot	2011	1152	G. Gauthier, M.-C. Cadieux and J. Lefebvre, unpublished data
snow goose	adult	bylot	2011	1245	G. Gauthier, M.-C. Cadieux and J. Lefebvre, unpublished data
snow goose	adult	bylot	2011	821	G. Gauthier, M.-C. Cadieux and J. Lefebvre, unpublished data
snow goose	adult	bylot	2011	1572	G. Gauthier, M.-C. Cadieux and J. Lefebvre, unpublished data
snow goose	adult	bylot	2011	1392	G. Gauthier, M.-C. Cadieux and J. Lefebvre, unpublished data
snow goose	adult	bylot	2011	1596	G. Gauthier, M.-C. Cadieux and J. Lefebvre, unpublished data
snow goose	adult	bylot	2011	1183	G. Gauthier, M.-C. Cadieux and J. Lefebvre, unpublished data
snow goose	adult	bylot	2011	1335	G. Gauthier, M.-C. Cadieux and J. Lefebvre, unpublished data
snow goose	adult	bylot	2011	1069	G. Gauthier, M.-C. Cadieux and J. Lefebvre, unpublished data
snow goose	adult	bylot	2011	1501	G. Gauthier, M.-C. Cadieux and J. Lefebvre, unpublished data
snow goose	adult	bylot	2011	1649	G. Gauthier, M.-C. Cadieux and J. Lefebvre, unpublished data
snow goose	adult	bylot	2011	1268	G. Gauthier, M.-C. Cadieux and J. Lefebvre, unpublished data
snow goose	adult	bylot	2011	1239	G. Gauthier, M.-C. Cadieux and J. Lefebvre, unpublished data
snow goose	adult	bylot	2011	1256	G. Gauthier, M.-C. Cadieux and J. Lefebvre, unpublished data
snow goose	adult	bylot	2011	1187	G. Gauthier, M.-C. Cadieux and J. Lefebvre, unpublished data
snow goose	adult	bylot	2011	1097	G. Gauthier, M.-C. Cadieux and J. Lefebvre, unpublished data
snow goose	adult	bylot	2011	1152	G. Gauthier, M.-C. Cadieux and J. Lefebvre, unpublished data
snow goose	adult	bylot	2011	1276	G. Gauthier, M.-C. Cadieux and J. Lefebvre, unpublished data
snow goose	adult	bylot	2011	1483	G. Gauthier, M.-C. Cadieux and J. Lefebvre, unpublished data
snow goose	adult	bylot	2011	1621	G. Gauthier, M.-C. Cadieux and J. Lefebvre, unpublished data
snow goose	adult	bylot	2011	1525	G. Gauthier, M.-C. Cadieux and J. Lefebvre, unpublished data
snow goose	adult	bylot	2011	1206	G. Gauthier, M.-C. Cadieux and J. Lefebvre, unpublished data
snow goose	adult	bylot	2011	1265	G. Gauthier, M.-C. Cadieux and J. Lefebvre, unpublished data
snow goose	adult	bylot	2011	1100	G. Gauthier, M.-C. Cadieux and J. Lefebvre, unpublished data
snow goose	adult	bylot	2011	1340	G. Gauthier, M.-C. Cadieux and J. Lefebvre, unpublished data
snow goose	adult	bylot	2011	1172	G. Gauthier, M.-C. Cadieux and J. Lefebvre, unpublished data
snow goose	adult	bylot	2011	1229	G. Gauthier, M.-C. Cadieux and J. Lefebvre, unpublished data
snow goose	adult	bylot	2011	1013	G. Gauthier, M.-C. Cadieux and J. Lefebvre, unpublished data
snow goose	adult	bylot	2011	1362	G. Gauthier, M.-C. Cadieux and J. Lefebvre, unpublished data
snow goose	adult	bylot	2011	1220	G. Gauthier, M.-C. Cadieux and J. Lefebvre, unpublished data
snow goose	adult	bylot	2011	1348	G. Gauthier, M.-C. Cadieux and J. Lefebvre, unpublished data
snow goose	adult	bylot	2011	1512	G. Gauthier, M.-C. Cadieux and J. Lefebvre, unpublished data
snow goose	adult	bylot	2011	1343	G. Gauthier, M.-C. Cadieux and J. Lefebvre, unpublished data
snow goose	adult	bylot	2011	1432	G. Gauthier, M.-C. Cadieux and J. Lefebvre, unpublished data
snow goose	adult	bylot	2011	990	G. Gauthier, M.-C. Cadieux and J. Lefebvre, unpublished data
snow goose	adult	bylot	2011	1416	G. Gauthier, M.-C. Cadieux and J. Lefebvre, unpublished data
snow goose	adult	bylot	2011	929	G. Gauthier, M.-C. Cadieux and J. Lefebvre, unpublished data
snow goose	adult	bylot	2011	1330	G. Gauthier, M.-C. Cadieux and J. Lefebvre, unpublished data
snow goose	adult	bylot	2011	1745	G. Gauthier, M.-C. Cadieux and J. Lefebvre, unpublished data
snow goose	adult	bylot	2011	1397	G. Gauthier, M.-C. Cadieux and J. Lefebvre, unpublished data
snow goose	adult	bylot	2011	1245	G. Gauthier, M.-C. Cadieux and J. Lefebvre, unpublished data
snow goose	adult	bylot	2011	1415	G. Gauthier, M.-C. Cadieux and J. Lefebvre, unpublished data
snow goose	adult	bylot	2011	1062	G. Gauthier, M.-C. Cadieux and J. Lefebvre, unpublished data
snow goose	adult	bylot	2011	1110	G. Gauthier, M.-C. Cadieux and J. Lefebvre, unpublished data
snow goose	adult	bylot	2011	1215	G. Gauthier, M.-C. Cadieux and J. Lefebvre, unpublished data
snow goose	adult	bylot	2011	1074	G. Gauthier, M.-C. Cadieux and J. Lefebvre, unpublished data
snow goose	adult	bylot	2011	1462	G. Gauthier, M.-C. Cadieux and J. Lefebvre, unpublished data
snow goose	adult	bylot	2011	1363	G. Gauthier, M.-C. Cadieux and J. Lefebvre, unpublished data
snow goose	adult	bylot	2011	1500	G. Gauthier, M.-C. Cadieux and J. Lefebvre, unpublished data
snow goose	adult	bylot	2011	1254	G. Gauthier, M.-C. Cadieux and J. Lefebvre, unpublished data
snow goose	adult	bylot	2011	1506	G. Gauthier, M.-C. Cadieux and J. Lefebvre, unpublished data
snow goose	adult	bylot	2011	1366	G. Gauthier, M.-C. Cadieux and J. Lefebvre, unpublished data
snow goose	adult	bylot	2011	1285	G. Gauthier, M.-C. Cadieux and J. Lefebvre, unpublished data
snow goose	adult	bylot	2011	1098	G. Gauthier, M.-C. Cadieux and J. Lefebvre, unpublished data
snow goose	adult	bylot	2011	1230	G. Gauthier, M.-C. Cadieux and J. Lefebvre, unpublished data
snow goose	adult	bylot	2011	1379	G. Gauthier, M.-C. Cadieux and J. Lefebvre, unpublished data
snow goose	adult	bylot	2011	1033	G. Gauthier, M.-C. Cadieux and J. Lefebvre, unpublished data
snow goose	adult	bylot	2011	1437	G. Gauthier, M.-C. Cadieux and J. Lefebvre, unpublished data
snow goose	adult	bylot	2011	1426	G. Gauthier, M.-C. Cadieux and J. Lefebvre, unpublished data
snow goose	adult	bylot	2011	1122	G. Gauthier, M.-C. Cadieux and J. Lefebvre, unpublished data
snow goose	adult	bylot	2011	1393	G. Gauthier, M.-C. Cadieux and J. Lefebvre, unpublished data
snow goose	adult	bylot	2011	1317	G. Gauthier, M.-C. Cadieux and J. Lefebvre, unpublished data
snow goose	adult	bylot	2011	1346	G. Gauthier, M.-C. Cadieux and J. Lefebvre, unpublished data
snow goose	adult	bylot	2011	1194	G. Gauthier, M.-C. Cadieux and J. Lefebvre, unpublished data
snow goose	adult	bylot	2011	1198	G. Gauthier, M.-C. Cadieux and J. Lefebvre, unpublished data
snow goose	adult	bylot	2011	1563	G. Gauthier, M.-C. Cadieux and J. Lefebvre, unpublished data
snow goose	adult	bylot	2011	1209	G. Gauthier, M.-C. Cadieux and J. Lefebvre, unpublished data
snow goose	adult	bylot	2011	917	G. Gauthier, M.-C. Cadieux and J. Lefebvre, unpublished data
snow goose	adult	bylot	2011	1339	G. Gauthier, M.-C. Cadieux and J. Lefebvre, unpublished data
snow goose	adult	bylot	2011	1330	G. Gauthier, M.-C. Cadieux and J. Lefebvre, unpublished data
snow goose	adult	bylot	2011	1314	G. Gauthier, M.-C. Cadieux and J. Lefebvre, unpublished data
snow goose	adult	bylot	2011	1818	G. Gauthier, M.-C. Cadieux and J. Lefebvre, unpublished data
snow goose	adult	bylot	2011	1489	G. Gauthier, M.-C. Cadieux and J. Lefebvre, unpublished data
snow goose	adult	bylot	2011	1087	G. Gauthier, M.-C. Cadieux and J. Lefebvre, unpublished data
snow goose	adult	bylot	2011	1059	G. Gauthier, M.-C. Cadieux and J. Lefebvre, unpublished data
snow goose	adult	bylot	2011	1701	G. Gauthier, M.-C. Cadieux and J. Lefebvre, unpublished data
snow goose	adult	bylot	2011	1523	G. Gauthier, M.-C. Cadieux and J. Lefebvre, unpublished data
snow goose	adult	bylot	2011	1153	G. Gauthier, M.-C. Cadieux and J. Lefebvre, unpublished data
snow goose	adult	bylot	2011	1179	G. Gauthier, M.-C. Cadieux and J. Lefebvre, unpublished data
snow goose	adult	bylot	2011	1250	G. Gauthier, M.-C. Cadieux and J. Lefebvre, unpublished data
snow goose	adult	bylot	2011	1408	G. Gauthier, M.-C. Cadieux and J. Lefebvre, unpublished data
snow goose	adult	bylot	2011	1378	G. Gauthier, M.-C. Cadieux and J. Lefebvre, unpublished data
snow goose	adult	bylot	2011	1264	G. Gauthier, M.-C. Cadieux and J. Lefebvre, unpublished data
snow goose	adult	bylot	2011	1004	G. Gauthier, M.-C. Cadieux and J. Lefebvre, unpublished data
snow goose	adult	bylot	2011	1248	G. Gauthier, M.-C. Cadieux and J. Lefebvre, unpublished data
snow goose	adult	bylot	2011	1386	G. Gauthier, M.-C. Cadieux and J. Lefebvre, unpublished data
snow goose	adult	bylot	2011	1109	G. Gauthier, M.-C. Cadieux and J. Lefebvre, unpublished data
snow goose	adult	bylot	2011	1195	G. Gauthier, M.-C. Cadieux and J. Lefebvre, unpublished data
snow goose	adult	bylot	2011	1148	G. Gauthier, M.-C. Cadieux and J. Lefebvre, unpublished data
snow goose	adult	bylot	2011	1484	G. Gauthier, M.-C. Cadieux and J. Lefebvre, unpublished data
snow goose	adult	bylot	2011	1483	G. Gauthier, M.-C. Cadieux and J. Lefebvre, unpublished data
snow goose	adult	bylot	2011	1501	G. Gauthier, M.-C. Cadieux and J. Lefebvre, unpublished data
snow goose	adult	bylot	2011	1189	G. Gauthier, M.-C. Cadieux and J. Lefebvre, unpublished data
snow goose	adult	bylot	2011	1643	G. Gauthier, M.-C. Cadieux and J. Lefebvre, unpublished data
snow goose	adult	bylot	2011	1312	G. Gauthier, M.-C. Cadieux and J. Lefebvre, unpublished data
snow goose	adult	bylot	2011	1174	G. Gauthier, M.-C. Cadieux and J. Lefebvre, unpublished data
snow goose	adult	bylot	2011	1541	G. Gauthier, M.-C. Cadieux and J. Lefebvre, unpublished data
snow goose	adult	bylot	2011	1532	G. Gauthier, M.-C. Cadieux and J. Lefebvre, unpublished data
snow goose	adult	bylot	2011	1625	G. Gauthier, M.-C. Cadieux and J. Lefebvre, unpublished data
snow goose	adult	bylot	2011	1366	G. Gauthier, M.-C. Cadieux and J. Lefebvre, unpublished data
snow goose	adult	bylot	2011	1647	G. Gauthier, M.-C. Cadieux and J. Lefebvre, unpublished data
snow goose	adult	bylot	2011	1472	G. Gauthier, M.-C. Cadieux and J. Lefebvre, unpublished data
snow goose	adult	bylot	2011	1382	G. Gauthier, M.-C. Cadieux and J. Lefebvre, unpublished data
snow goose	adult	bylot	2011	1446	G. Gauthier, M.-C. Cadieux and J. Lefebvre, unpublished data
snow goose	adult	bylot	2011	1334	G. Gauthier, M.-C. Cadieux and J. Lefebvre, unpublished data
snow goose	adult	bylot	2011	1429	G. Gauthier, M.-C. Cadieux and J. Lefebvre, unpublished data
snow goose	adult	bylot	2011	1135	G. Gauthier, M.-C. Cadieux and J. Lefebvre, unpublished data
snow goose	adult	bylot	2011	1699	G. Gauthier, M.-C. Cadieux and J. Lefebvre, unpublished data
snow goose	adult	bylot	2011	1403	G. Gauthier, M.-C. Cadieux and J. Lefebvre, unpublished data
snow goose	adult	bylot	2011	1366	G. Gauthier, M.-C. Cadieux and J. Lefebvre, unpublished data
snow goose	adult	bylot	2011	1299	G. Gauthier, M.-C. Cadieux and J. Lefebvre, unpublished data
snow goose	adult	bylot	2011	1388	G. Gauthier, M.-C. Cadieux and J. Lefebvre, unpublished data
snow goose	adult	bylot	2011	1363	G. Gauthier, M.-C. Cadieux and J. Lefebvre, unpublished data
snow goose	adult	bylot	2011	1290	G. Gauthier, M.-C. Cadieux and J. Lefebvre, unpublished data
snow goose	adult	bylot	2011	1292	G. Gauthier, M.-C. Cadieux and J. Lefebvre, unpublished data
snow goose	adult	bylot	2011	1189	G. Gauthier, M.-C. Cadieux and J. Lefebvre, unpublished data
snow goose	adult	bylot	2011	1369	G. Gauthier, M.-C. Cadieux and J. Lefebvre, unpublished data
snow goose	adult	bylot	2011	1349	G. Gauthier, M.-C. Cadieux and J. Lefebvre, unpublished data
snow goose	adult	bylot	2011	1367	G. Gauthier, M.-C. Cadieux and J. Lefebvre, unpublished data
snow goose	adult	bylot	2011	1342	G. Gauthier, M.-C. Cadieux and J. Lefebvre, unpublished data
snow goose	adult	bylot	2011	1296	G. Gauthier, M.-C. Cadieux and J. Lefebvre, unpublished data
snow goose	adult	bylot	2011	1371	G. Gauthier, M.-C. Cadieux and J. Lefebvre, unpublished data
snow goose	adult	bylot	2011	1802	G. Gauthier, M.-C. Cadieux and J. Lefebvre, unpublished data
snow goose	adult	bylot	2011	1054	G. Gauthier, M.-C. Cadieux and J. Lefebvre, unpublished data
snow goose	adult	bylot	2011	1361	G. Gauthier, M.-C. Cadieux and J. Lefebvre, unpublished data
snow goose	adult	bylot	2011	1666	G. Gauthier, M.-C. Cadieux and J. Lefebvre, unpublished data
snow goose	adult	bylot	2011	1540	G. Gauthier, M.-C. Cadieux and J. Lefebvre, unpublished data
snow goose	adult	bylot	2011	1004	G. Gauthier, M.-C. Cadieux and J. Lefebvre, unpublished data
snow goose	adult	bylot	2011	1544	G. Gauthier, M.-C. Cadieux and J. Lefebvre, unpublished data
snow goose	adult	bylot	2011	975	G. Gauthier, M.-C. Cadieux and J. Lefebvre, unpublished data
snow goose	adult	bylot	2011	1436	G. Gauthier, M.-C. Cadieux and J. Lefebvre, unpublished data
snow goose	adult	bylot	2011	1701	G. Gauthier, M.-C. Cadieux and J. Lefebvre, unpublished data
snow goose	adult	bylot	2011	1322	G. Gauthier, M.-C. Cadieux and J. Lefebvre, unpublished data
snow goose	adult	bylot	2011	1440	G. Gauthier, M.-C. Cadieux and J. Lefebvre, unpublished data
snow goose	adult	bylot	2011	1459	G. Gauthier, M.-C. Cadieux and J. Lefebvre, unpublished data
snow goose	adult	bylot	2011	773	G. Gauthier, M.-C. Cadieux and J. Lefebvre, unpublished data
snow goose	adult	bylot	2011	1327	G. Gauthier, M.-C. Cadieux and J. Lefebvre, unpublished data
snow goose	adult	bylot	2011	1290	G. Gauthier, M.-C. Cadieux and J. Lefebvre, unpublished data
snow goose	adult	bylot	2011	1388	G. Gauthier, M.-C. Cadieux and J. Lefebvre, unpublished data
snow goose	adult	bylot	2011	1140	G. Gauthier, M.-C. Cadieux and J. Lefebvre, unpublished data
snow goose	adult	bylot	2011	1846	G. Gauthier, M.-C. Cadieux and J. Lefebvre, unpublished data
snow goose	adult	bylot	2011	1286	G. Gauthier, M.-C. Cadieux and J. Lefebvre, unpublished data
snow goose	adult	bylot	2011	1531	G. Gauthier, M.-C. Cadieux and J. Lefebvre, unpublished data
snow goose	adult	bylot	2011	1358	G. Gauthier, M.-C. Cadieux and J. Lefebvre, unpublished data
snow goose	adult	bylot	2011	1236	G. Gauthier, M.-C. Cadieux and J. Lefebvre, unpublished data
snow goose	adult	bylot	2011	1502	G. Gauthier, M.-C. Cadieux and J. Lefebvre, unpublished data
snow goose	adult	bylot	2011	1429	G. Gauthier, M.-C. Cadieux and J. Lefebvre, unpublished data
snow goose	adult	bylot	2011	1522	G. Gauthier, M.-C. Cadieux and J. Lefebvre, unpublished data
snow goose	adult	bylot	2011	1579	G. Gauthier, M.-C. Cadieux and J. Lefebvre, unpublished data
snow goose	adult	bylot	2011	1347	G. Gauthier, M.-C. Cadieux and J. Lefebvre, unpublished data
snow goose	adult	bylot	2011	1485	G. Gauthier, M.-C. Cadieux and J. Lefebvre, unpublished data
snow goose	adult	bylot	2011	1585	G. Gauthier, M.-C. Cadieux and J. Lefebvre, unpublished data
snow goose	adult	bylot	2011	1398	G. Gauthier, M.-C. Cadieux and J. Lefebvre, unpublished data
snow goose	adult	bylot	2011	1164	G. Gauthier, M.-C. Cadieux and J. Lefebvre, unpublished data
snow goose	adult	bylot	2011	1643	G. Gauthier, M.-C. Cadieux and J. Lefebvre, unpublished data
snow goose	adult	bylot	2011	1589	G. Gauthier, M.-C. Cadieux and J. Lefebvre, unpublished data
snow goose	adult	bylot	2011	1154	G. Gauthier, M.-C. Cadieux and J. Lefebvre, unpublished data
snow goose	adult	bylot	2011	1303	G. Gauthier, M.-C. Cadieux and J. Lefebvre, unpublished data
snow goose	adult	bylot	2011	1387	G. Gauthier, M.-C. Cadieux and J. Lefebvre, unpublished data
snow goose	adult	bylot	2011	1570	G. Gauthier, M.-C. Cadieux and J. Lefebvre, unpublished data
snow goose	adult	bylot	2011	1787	G. Gauthier, M.-C. Cadieux and J. Lefebvre, unpublished data
snow goose	adult	bylot	2011	1479	G. Gauthier, M.-C. Cadieux and J. Lefebvre, unpublished data
snow goose	adult	bylot	2011	1223	G. Gauthier, M.-C. Cadieux and J. Lefebvre, unpublished data
snow goose	adult	bylot	2011	1607	G. Gauthier, M.-C. Cadieux and J. Lefebvre, unpublished data
snow goose	adult	bylot	2011	1461	G. Gauthier, M.-C. Cadieux and J. Lefebvre, unpublished data
snow goose	adult	bylot	2011	1505	G. Gauthier, M.-C. Cadieux and J. Lefebvre, unpublished data
snow goose	adult	bylot	2011	1425	G. Gauthier, M.-C. Cadieux and J. Lefebvre, unpublished data
snow goose	adult	bylot	2011	1532	G. Gauthier, M.-C. Cadieux and J. Lefebvre, unpublished data
snow goose	adult	bylot	2011	1390	G. Gauthier, M.-C. Cadieux and J. Lefebvre, unpublished data
snow goose	adult	bylot	2011	949	G. Gauthier, M.-C. Cadieux and J. Lefebvre, unpublished data
snow goose	adult	bylot	2011	1284	G. Gauthier, M.-C. Cadieux and J. Lefebvre, unpublished data
snow goose	adult	bylot	2011	1198	G. Gauthier, M.-C. Cadieux and J. Lefebvre, unpublished data
snow goose	adult	bylot	2011	1487	G. Gauthier, M.-C. Cadieux and J. Lefebvre, unpublished data
snow goose	adult	bylot	2011	1432	G. Gauthier, M.-C. Cadieux and J. Lefebvre, unpublished data
snow goose	adult	bylot	2011	1366	G. Gauthier, M.-C. Cadieux and J. Lefebvre, unpublished data
snow goose	adult	bylot	2011	1335	G. Gauthier, M.-C. Cadieux and J. Lefebvre, unpublished data
snow goose	adult	bylot	2011	1389	G. Gauthier, M.-C. Cadieux and J. Lefebvre, unpublished data
snow goose	adult	bylot	2011	1152	G. Gauthier, M.-C. Cadieux and J. Lefebvre, unpublished data
snow goose	adult	bylot	2011	1432	G. Gauthier, M.-C. Cadieux and J. Lefebvre, unpublished data
snow goose	adult	bylot	2011	1641	G. Gauthier, M.-C. Cadieux and J. Lefebvre, unpublished data
snow goose	adult	bylot	2011	1404	G. Gauthier, M.-C. Cadieux and J. Lefebvre, unpublished data
snow goose	adult	bylot	2011	1667	G. Gauthier, M.-C. Cadieux and J. Lefebvre, unpublished data
snow goose	adult	bylot	2011	1312	G. Gauthier, M.-C. Cadieux and J. Lefebvre, unpublished data
snow goose	adult	bylot	2011	1431	G. Gauthier, M.-C. Cadieux and J. Lefebvre, unpublished data
snow goose	adult	bylot	2011	1302	G. Gauthier, M.-C. Cadieux and J. Lefebvre, unpublished data
snow goose	adult	bylot	2011	1064	G. Gauthier, M.-C. Cadieux and J. Lefebvre, unpublished data
snow goose	adult	bylot	2011	1695	G. Gauthier, M.-C. Cadieux and J. Lefebvre, unpublished data
snow goose	adult	bylot	2011	1401	G. Gauthier, M.-C. Cadieux and J. Lefebvre, unpublished data
snow goose	adult	bylot	2011	993	G. Gauthier, M.-C. Cadieux and J. Lefebvre, unpublished data
snow goose	adult	bylot	2011	1386	G. Gauthier, M.-C. Cadieux and J. Lefebvre, unpublished data
snow goose	adult	bylot	2011	1178	G. Gauthier, M.-C. Cadieux and J. Lefebvre, unpublished data
snow goose	adult	bylot	2011	1286	G. Gauthier, M.-C. Cadieux and J. Lefebvre, unpublished data
snow goose	adult	bylot	2011	1492	G. Gauthier, M.-C. Cadieux and J. Lefebvre, unpublished data
snow goose	adult	bylot	2011	1638	G. Gauthier, M.-C. Cadieux and J. Lefebvre, unpublished data
snow goose	adult	bylot	2011	1623	G. Gauthier, M.-C. Cadieux and J. Lefebvre, unpublished data
snow goose	adult	bylot	2011	1361	G. Gauthier, M.-C. Cadieux and J. Lefebvre, unpublished data
snow goose	adult	bylot	2011	1215	G. Gauthier, M.-C. Cadieux and J. Lefebvre, unpublished data
snow goose	adult	bylot	2011	1994	G. Gauthier, M.-C. Cadieux and J. Lefebvre, unpublished data
snow goose	adult	bylot	2011	1416	G. Gauthier, M.-C. Cadieux and J. Lefebvre, unpublished data
snow goose	adult	bylot	2011	1676	G. Gauthier, M.-C. Cadieux and J. Lefebvre, unpublished data
snow goose	adult	bylot	2011	1431	G. Gauthier, M.-C. Cadieux and J. Lefebvre, unpublished data
snow goose	adult	bylot	2011	1372	G. Gauthier, M.-C. Cadieux and J. Lefebvre, unpublished data
snow goose	adult	bylot	2011	1587	G. Gauthier, M.-C. Cadieux and J. Lefebvre, unpublished data
snow goose	adult	bylot	2011	1438	G. Gauthier, M.-C. Cadieux and J. Lefebvre, unpublished data
snow goose	adult	bylot	2011	1355	G. Gauthier, M.-C. Cadieux and J. Lefebvre, unpublished data
snow goose	adult	bylot	2011	1546	G. Gauthier, M.-C. Cadieux and J. Lefebvre, unpublished data
snow goose	adult	bylot	2011	1515	G. Gauthier, M.-C. Cadieux and J. Lefebvre, unpublished data
snow goose	adult	bylot	2011	1403	G. Gauthier, M.-C. Cadieux and J. Lefebvre, unpublished data
snow goose	adult	bylot	2011	1412	G. Gauthier, M.-C. Cadieux and J. Lefebvre, unpublished data
snow goose	adult	bylot	2011	1582	G. Gauthier, M.-C. Cadieux and J. Lefebvre, unpublished data
snow goose	adult	bylot	2011	1596	G. Gauthier, M.-C. Cadieux and J. Lefebvre, unpublished data
snow goose	adult	bylot	2011	1512	G. Gauthier, M.-C. Cadieux and J. Lefebvre, unpublished data
snow goose	adult	bylot	2011	1527	G. Gauthier, M.-C. Cadieux and J. Lefebvre, unpublished data
snow goose	adult	bylot	2011	1809	G. Gauthier, M.-C. Cadieux and J. Lefebvre, unpublished data
snow goose	adult	bylot	2011	1525	G. Gauthier, M.-C. Cadieux and J. Lefebvre, unpublished data
snow goose	adult	bylot	2011	1625	G. Gauthier, M.-C. Cadieux and J. Lefebvre, unpublished data
snow goose	adult	bylot	2011	1194	G. Gauthier, M.-C. Cadieux and J. Lefebvre, unpublished data
snow goose	adult	bylot	2011	1355	G. Gauthier, M.-C. Cadieux and J. Lefebvre, unpublished data
snow goose	adult	bylot	2011	1908	G. Gauthier, M.-C. Cadieux and J. Lefebvre, unpublished data
snow goose	adult	bylot	2011	1477	G. Gauthier, M.-C. Cadieux and J. Lefebvre, unpublished data
snow goose	adult	bylot	2011	1232	G. Gauthier, M.-C. Cadieux and J. Lefebvre, unpublished data
snow goose	adult	bylot	2011	1186	G. Gauthier, M.-C. Cadieux and J. Lefebvre, unpublished data
snow goose	adult	bylot	2011	1792	G. Gauthier, M.-C. Cadieux and J. Lefebvre, unpublished data
snow goose	adult	bylot	2011	1797	G. Gauthier, M.-C. Cadieux and J. Lefebvre, unpublished data
snow goose	adult	bylot	2011	1876	G. Gauthier, M.-C. Cadieux and J. Lefebvre, unpublished data
snow goose	adult	bylot	2011	1504	G. Gauthier, M.-C. Cadieux and J. Lefebvre, unpublished data
snow goose	adult	bylot	2011	1432	G. Gauthier, M.-C. Cadieux and J. Lefebvre, unpublished data
snow goose	adult	bylot	2011	1649	G. Gauthier, M.-C. Cadieux and J. Lefebvre, unpublished data
snow goose	adult	bylot	2011	1529	G. Gauthier, M.-C. Cadieux and J. Lefebvre, unpublished data
snow goose	adult	bylot	2011	1347	G. Gauthier, M.-C. Cadieux and J. Lefebvre, unpublished data
snow goose	adult	bylot	2011	1721	G. Gauthier, M.-C. Cadieux and J. Lefebvre, unpublished data
snow goose	adult	bylot	2011	1581	G. Gauthier, M.-C. Cadieux and J. Lefebvre, unpublished data
snow goose	adult	bylot	2011	1390	G. Gauthier, M.-C. Cadieux and J. Lefebvre, unpublished data
snow goose	adult	bylot	2011	1370	G. Gauthier, M.-C. Cadieux and J. Lefebvre, unpublished data
snow goose	adult	bylot	2011	1420	G. Gauthier, M.-C. Cadieux and J. Lefebvre, unpublished data
snow goose	adult	bylot	2011	1560	G. Gauthier, M.-C. Cadieux and J. Lefebvre, unpublished data
snow goose	adult	bylot	2011	1312	G. Gauthier, M.-C. Cadieux and J. Lefebvre, unpublished data
snow goose	adult	bylot	2011	1683	G. Gauthier, M.-C. Cadieux and J. Lefebvre, unpublished data
snow goose	adult	bylot	2011	1077	G. Gauthier, M.-C. Cadieux and J. Lefebvre, unpublished data
snow goose	adult	bylot	2011	1971	G. Gauthier, M.-C. Cadieux and J. Lefebvre, unpublished data
snow goose	adult	bylot	2011	1395	G. Gauthier, M.-C. Cadieux and J. Lefebvre, unpublished data
snow goose	adult	bylot	2011	1397	G. Gauthier, M.-C. Cadieux and J. Lefebvre, unpublished data
snow goose	adult	bylot	2011	1091	G. Gauthier, M.-C. Cadieux and J. Lefebvre, unpublished data
snow goose	adult	bylot	2011	1639	G. Gauthier, M.-C. Cadieux and J. Lefebvre, unpublished data
snow goose	adult	bylot	2011	1329	G. Gauthier, M.-C. Cadieux and J. Lefebvre, unpublished data
snow goose	adult	bylot	2011	1121	G. Gauthier, M.-C. Cadieux and J. Lefebvre, unpublished data
snow goose	adult	bylot	2011	1746	G. Gauthier, M.-C. Cadieux and J. Lefebvre, unpublished data
snow goose	adult	bylot	2011	1568	G. Gauthier, M.-C. Cadieux and J. Lefebvre, unpublished data
snow goose	adult	bylot	2011	1286	G. Gauthier, M.-C. Cadieux and J. Lefebvre, unpublished data
snow goose	adult	bylot	2011	1683	G. Gauthier, M.-C. Cadieux and J. Lefebvre, unpublished data
snow goose	adult	bylot	2011	1083	G. Gauthier, M.-C. Cadieux and J. Lefebvre, unpublished data
snow goose	adult	bylot	2011	1584	G. Gauthier, M.-C. Cadieux and J. Lefebvre, unpublished data
snow goose	adult	bylot	2011	1332	G. Gauthier, M.-C. Cadieux and J. Lefebvre, unpublished data
snow goose	adult	bylot	2011	1476	G. Gauthier, M.-C. Cadieux and J. Lefebvre, unpublished data
snow goose	adult	bylot	2011	1545	G. Gauthier, M.-C. Cadieux and J. Lefebvre, unpublished data
snow goose	adult	bylot	2011	1417	G. Gauthier, M.-C. Cadieux and J. Lefebvre, unpublished data
snow goose	adult	bylot	2011	1336	G. Gauthier, M.-C. Cadieux and J. Lefebvre, unpublished data
snow goose	adult	bylot	2011	1574	G. Gauthier, M.-C. Cadieux and J. Lefebvre, unpublished data
snow goose	adult	bylot	2011	1421	G. Gauthier, M.-C. Cadieux and J. Lefebvre, unpublished data
snow goose	adult	bylot	2011	1426	G. Gauthier, M.-C. Cadieux and J. Lefebvre, unpublished data
snow goose	adult	bylot	2011	1540	G. Gauthier, M.-C. Cadieux and J. Lefebvre, unpublished data
snow goose	adult	bylot	2011	1447	G. Gauthier, M.-C. Cadieux and J. Lefebvre, unpublished data
snow goose	adult	bylot	2011	1444	G. Gauthier, M.-C. Cadieux and J. Lefebvre, unpublished data
snow goose	adult	bylot	2011	1418	G. Gauthier, M.-C. Cadieux and J. Lefebvre, unpublished data
snow goose	adult	bylot	2010	1667	G. Gauthier, M.-C. Cadieux and J. Lefebvre, unpublished data
snow goose	adult	bylot	2010	1345	G. Gauthier, M.-C. Cadieux and J. Lefebvre, unpublished data
snow goose	adult	bylot	2010	1820	G. Gauthier, M.-C. Cadieux and J. Lefebvre, unpublished data
snow goose	adult	bylot	2010	1476	G. Gauthier, M.-C. Cadieux and J. Lefebvre, unpublished data
snow goose	adult	bylot	2010	1498	G. Gauthier, M.-C. Cadieux and J. Lefebvre, unpublished data
snow goose	adult	bylot	2010	1571	G. Gauthier, M.-C. Cadieux and J. Lefebvre, unpublished data
snow goose	adult	bylot	2010	1255	G. Gauthier, M.-C. Cadieux and J. Lefebvre, unpublished data
snow goose	adult	bylot	2010	1627	G. Gauthier, M.-C. Cadieux and J. Lefebvre, unpublished data
snow goose	adult	bylot	2010	1252	G. Gauthier, M.-C. Cadieux and J. Lefebvre, unpublished data
snow goose	adult	bylot	2010	1969	G. Gauthier, M.-C. Cadieux and J. Lefebvre, unpublished data
snow goose	adult	bylot	2010	1705	G. Gauthier, M.-C. Cadieux and J. Lefebvre, unpublished data
snow goose	adult	bylot	2010	1597	G. Gauthier, M.-C. Cadieux and J. Lefebvre, unpublished data
snow goose	adult	bylot	2010	1392	G. Gauthier, M.-C. Cadieux and J. Lefebvre, unpublished data
snow goose	adult	bylot	2010	1588	G. Gauthier, M.-C. Cadieux and J. Lefebvre, unpublished data
snow goose	adult	bylot	2010	2209	G. Gauthier, M.-C. Cadieux and J. Lefebvre, unpublished data
snow goose	adult	bylot	2010	1071	G. Gauthier, M.-C. Cadieux and J. Lefebvre, unpublished data
snow goose	adult	bylot	2010	1316	G. Gauthier, M.-C. Cadieux and J. Lefebvre, unpublished data
snow goose	adult	bylot	2010	1598	G. Gauthier, M.-C. Cadieux and J. Lefebvre, unpublished data
snow goose	adult	bylot	2010	1537	G. Gauthier, M.-C. Cadieux and J. Lefebvre, unpublished data
snow goose	adult	bylot	2010	1322	G. Gauthier, M.-C. Cadieux and J. Lefebvre, unpublished data
snow goose	adult	bylot	2010	1894	G. Gauthier, M.-C. Cadieux and J. Lefebvre, unpublished data
snow goose	adult	bylot	2010	1781	G. Gauthier, M.-C. Cadieux and J. Lefebvre, unpublished data
snow goose	adult	bylot	2010	1441	G. Gauthier, M.-C. Cadieux and J. Lefebvre, unpublished data
snow goose	adult	bylot	2010	1579	G. Gauthier, M.-C. Cadieux and J. Lefebvre, unpublished data
snow goose	adult	bylot	2010	1873	G. Gauthier, M.-C. Cadieux and J. Lefebvre, unpublished data
snow goose	adult	bylot	2010	1865	G. Gauthier, M.-C. Cadieux and J. Lefebvre, unpublished data
snow goose	adult	bylot	2010	1839	G. Gauthier, M.-C. Cadieux and J. Lefebvre, unpublished data
snow goose	adult	bylot	2010	1695	G. Gauthier, M.-C. Cadieux and J. Lefebvre, unpublished data
snow goose	adult	bylot	2010	2150	G. Gauthier, M.-C. Cadieux and J. Lefebvre, unpublished data
snow goose	adult	bylot	2010	1343	G. Gauthier, M.-C. Cadieux and J. Lefebvre, unpublished data
snow goose	adult	bylot	2010	1174	G. Gauthier, M.-C. Cadieux and J. Lefebvre, unpublished data
snow goose	adult	bylot	2010	1342	G. Gauthier, M.-C. Cadieux and J. Lefebvre, unpublished data
snow goose	adult	bylot	2010	1478	G. Gauthier, M.-C. Cadieux and J. Lefebvre, unpublished data
snow goose	adult	bylot	2010	1784	G. Gauthier, M.-C. Cadieux and J. Lefebvre, unpublished data
snow goose	adult	bylot	2010	1708	G. Gauthier, M.-C. Cadieux and J. Lefebvre, unpublished data
snow goose	adult	bylot	2010	1810	G. Gauthier, M.-C. Cadieux and J. Lefebvre, unpublished data
snow goose	adult	bylot	2010	2067	G. Gauthier, M.-C. Cadieux and J. Lefebvre, unpublished data
snow goose	adult	bylot	2010	1898	G. Gauthier, M.-C. Cadieux and J. Lefebvre, unpublished data
snow goose	adult	bylot	2010	1658	G. Gauthier, M.-C. Cadieux and J. Lefebvre, unpublished data
snow goose	adult	bylot	2010	1557	G. Gauthier, M.-C. Cadieux and J. Lefebvre, unpublished data
snow goose	adult	bylot	2010	1293	G. Gauthier, M.-C. Cadieux and J. Lefebvre, unpublished data
snow goose	adult	bylot	2010	1519	G. Gauthier, M.-C. Cadieux and J. Lefebvre, unpublished data
snow goose	adult	bylot	2010	1636	G. Gauthier, M.-C. Cadieux and J. Lefebvre, unpublished data
snow goose	adult	bylot	2010	1427	G. Gauthier, M.-C. Cadieux and J. Lefebvre, unpublished data
snow goose	adult	bylot	2010	1827	G. Gauthier, M.-C. Cadieux and J. Lefebvre, unpublished data
snow goose	adult	bylot	2010	2076	G. Gauthier, M.-C. Cadieux and J. Lefebvre, unpublished data
snow goose	adult	bylot	2010	1385	G. Gauthier, M.-C. Cadieux and J. Lefebvre, unpublished data
snow goose	adult	bylot	2010	1869	G. Gauthier, M.-C. Cadieux and J. Lefebvre, unpublished data
snow goose	adult	bylot	2010	1399	G. Gauthier, M.-C. Cadieux and J. Lefebvre, unpublished data
snow goose	adult	bylot	2010	1316	G. Gauthier, M.-C. Cadieux and J. Lefebvre, unpublished data
snow goose	adult	bylot	2010	1441	G. Gauthier, M.-C. Cadieux and J. Lefebvre, unpublished data
snow goose	adult	bylot	2010	1560	G. Gauthier, M.-C. Cadieux and J. Lefebvre, unpublished data
snow goose	adult	bylot	2010	1580	G. Gauthier, M.-C. Cadieux and J. Lefebvre, unpublished data
snow goose	adult	bylot	2010	1902	G. Gauthier, M.-C. Cadieux and J. Lefebvre, unpublished data
snow goose	adult	bylot	2010	1271	G. Gauthier, M.-C. Cadieux and J. Lefebvre, unpublished data
snow goose	adult	bylot	2010	1693	G. Gauthier, M.-C. Cadieux and J. Lefebvre, unpublished data
snow goose	adult	bylot	2010	1516	G. Gauthier, M.-C. Cadieux and J. Lefebvre, unpublished data
snow goose	adult	bylot	2010	1454	G. Gauthier, M.-C. Cadieux and J. Lefebvre, unpublished data
snow goose	adult	bylot	2010	1486	G. Gauthier, M.-C. Cadieux and J. Lefebvre, unpublished data
snow goose	adult	bylot	2010	1883	G. Gauthier, M.-C. Cadieux and J. Lefebvre, unpublished data
snow goose	adult	bylot	2010	1414	G. Gauthier, M.-C. Cadieux and J. Lefebvre, unpublished data
snow goose	adult	bylot	2010	1370	G. Gauthier, M.-C. Cadieux and J. Lefebvre, unpublished data
snow goose	adult	bylot	2010	1767	G. Gauthier, M.-C. Cadieux and J. Lefebvre, unpublished data
snow goose	adult	bylot	2010	1862	G. Gauthier, M.-C. Cadieux and J. Lefebvre, unpublished data
snow goose	adult	bylot	2010	1807	G. Gauthier, M.-C. Cadieux and J. Lefebvre, unpublished data
snow goose	adult	bylot	2010	1622	G. Gauthier, M.-C. Cadieux and J. Lefebvre, unpublished data
snow goose	adult	bylot	2010	1682	G. Gauthier, M.-C. Cadieux and J. Lefebvre, unpublished data
snow goose	adult	bylot	2010	1861	G. Gauthier, M.-C. Cadieux and J. Lefebvre, unpublished data
snow goose	adult	bylot	2010	1914	G. Gauthier, M.-C. Cadieux and J. Lefebvre, unpublished data
snow goose	adult	bylot	2010	1598	G. Gauthier, M.-C. Cadieux and J. Lefebvre, unpublished data
snow goose	adult	bylot	2010	1736	G. Gauthier, M.-C. Cadieux and J. Lefebvre, unpublished data
snow goose	adult	bylot	2010	1668	G. Gauthier, M.-C. Cadieux and J. Lefebvre, unpublished data
snow goose	adult	bylot	2010	1674	G. Gauthier, M.-C. Cadieux and J. Lefebvre, unpublished data
snow goose	adult	bylot	2010	1782	G. Gauthier, M.-C. Cadieux and J. Lefebvre, unpublished data
snow goose	adult	bylot	2010	1240	G. Gauthier, M.-C. Cadieux and J. Lefebvre, unpublished data
snow goose	adult	bylot	2010	1872	G. Gauthier, M.-C. Cadieux and J. Lefebvre, unpublished data
snow goose	adult	bylot	2010	1533	G. Gauthier, M.-C. Cadieux and J. Lefebvre, unpublished data
snow goose	adult	bylot	2010	1244	G. Gauthier, M.-C. Cadieux and J. Lefebvre, unpublished data
snow goose	adult	bylot	2010	1688	G. Gauthier, M.-C. Cadieux and J. Lefebvre, unpublished data
snow goose	adult	bylot	2010	1806	G. Gauthier, M.-C. Cadieux and J. Lefebvre, unpublished data
snow goose	adult	bylot	2010	1259	G. Gauthier, M.-C. Cadieux and J. Lefebvre, unpublished data
snow goose	adult	bylot	2010	1685	G. Gauthier, M.-C. Cadieux and J. Lefebvre, unpublished data
snow goose	adult	bylot	2010	1654	G. Gauthier, M.-C. Cadieux and J. Lefebvre, unpublished data
snow goose	adult	bylot	2010	1844	G. Gauthier, M.-C. Cadieux and J. Lefebvre, unpublished data
snow goose	adult	bylot	2010	1545	G. Gauthier, M.-C. Cadieux and J. Lefebvre, unpublished data
snow goose	adult	bylot	2010	1246	G. Gauthier, M.-C. Cadieux and J. Lefebvre, unpublished data
snow goose	adult	bylot	2010	1604	G. Gauthier, M.-C. Cadieux and J. Lefebvre, unpublished data
snow goose	adult	bylot	2010	1602	G. Gauthier, M.-C. Cadieux and J. Lefebvre, unpublished data
snow goose	adult	bylot	2010	1536	G. Gauthier, M.-C. Cadieux and J. Lefebvre, unpublished data
snow goose	adult	bylot	2010	1334	G. Gauthier, M.-C. Cadieux and J. Lefebvre, unpublished data
snow goose	adult	bylot	2010	1396	G. Gauthier, M.-C. Cadieux and J. Lefebvre, unpublished data
snow goose	adult	bylot	2010	1906	G. Gauthier, M.-C. Cadieux and J. Lefebvre, unpublished data
snow goose	adult	bylot	2010	2214	G. Gauthier, M.-C. Cadieux and J. Lefebvre, unpublished data
snow goose	adult	bylot	2010	1668	G. Gauthier, M.-C. Cadieux and J. Lefebvre, unpublished data
snow goose	adult	bylot	2010	1533	G. Gauthier, M.-C. Cadieux and J. Lefebvre, unpublished data
snow goose	adult	bylot	2010	1935	G. Gauthier, M.-C. Cadieux and J. Lefebvre, unpublished data
snow goose	adult	bylot	2010	1505	G. Gauthier, M.-C. Cadieux and J. Lefebvre, unpublished data
snow goose	adult	bylot	2010	1859	G. Gauthier, M.-C. Cadieux and J. Lefebvre, unpublished data
snow goose	adult	bylot	2010	1807	G. Gauthier, M.-C. Cadieux and J. Lefebvre, unpublished data
snow goose	adult	bylot	2010	1963	G. Gauthier, M.-C. Cadieux and J. Lefebvre, unpublished data
snow goose	adult	bylot	2010	1786	G. Gauthier, M.-C. Cadieux and J. Lefebvre, unpublished data
snow goose	adult	bylot	2010	1825	G. Gauthier, M.-C. Cadieux and J. Lefebvre, unpublished data
snow goose	adult	bylot	2010	1483	G. Gauthier, M.-C. Cadieux and J. Lefebvre, unpublished data
snow goose	adult	bylot	2010	1608	G. Gauthier, M.-C. Cadieux and J. Lefebvre, unpublished data
snow goose	adult	bylot	2010	1910	G. Gauthier, M.-C. Cadieux and J. Lefebvre, unpublished data
snow goose	adult	bylot	2010	1988	G. Gauthier, M.-C. Cadieux and J. Lefebvre, unpublished data
snow goose	adult	bylot	2010	1728	G. Gauthier, M.-C. Cadieux and J. Lefebvre, unpublished data
snow goose	adult	bylot	2010	1551	G. Gauthier, M.-C. Cadieux and J. Lefebvre, unpublished data
snow goose	adult	bylot	2010	1737	G. Gauthier, M.-C. Cadieux and J. Lefebvre, unpublished data
snow goose	adult	bylot	2010	1672	G. Gauthier, M.-C. Cadieux and J. Lefebvre, unpublished data
snow goose	adult	bylot	2010	1796	G. Gauthier, M.-C. Cadieux and J. Lefebvre, unpublished data
snow goose	adult	bylot	2010	1646	G. Gauthier, M.-C. Cadieux and J. Lefebvre, unpublished data
snow goose	adult	bylot	2010	1929	G. Gauthier, M.-C. Cadieux and J. Lefebvre, unpublished data
snow goose	adult	bylot	2010	1707	G. Gauthier, M.-C. Cadieux and J. Lefebvre, unpublished data
snow goose	adult	bylot	2010	1443	G. Gauthier, M.-C. Cadieux and J. Lefebvre, unpublished data
snow goose	adult	bylot	2010	1976	G. Gauthier, M.-C. Cadieux and J. Lefebvre, unpublished data
snow goose	adult	bylot	2010	1527	G. Gauthier, M.-C. Cadieux and J. Lefebvre, unpublished data
snow goose	adult	bylot	2010	1545	G. Gauthier, M.-C. Cadieux and J. Lefebvre, unpublished data
snow goose	adult	bylot	2010	1626	G. Gauthier, M.-C. Cadieux and J. Lefebvre, unpublished data
snow goose	adult	bylot	2010	1688	G. Gauthier, M.-C. Cadieux and J. Lefebvre, unpublished data
snow goose	adult	bylot	2010	1952	G. Gauthier, M.-C. Cadieux and J. Lefebvre, unpublished data
snow goose	adult	bylot	2010	1680	G. Gauthier, M.-C. Cadieux and J. Lefebvre, unpublished data
snow goose	adult	bylot	2010	1648	G. Gauthier, M.-C. Cadieux and J. Lefebvre, unpublished data
snow goose	adult	bylot	2010	1572	G. Gauthier, M.-C. Cadieux and J. Lefebvre, unpublished data
snow goose	adult	bylot	2010	1689	G. Gauthier, M.-C. Cadieux and J. Lefebvre, unpublished data
snow goose	adult	bylot	2010	1826	G. Gauthier, M.-C. Cadieux and J. Lefebvre, unpublished data
snow goose	adult	bylot	2010	1652	G. Gauthier, M.-C. Cadieux and J. Lefebvre, unpublished data
snow goose	adult	bylot	2010	1753	G. Gauthier, M.-C. Cadieux and J. Lefebvre, unpublished data
snow goose	adult	bylot	2010	1678	G. Gauthier, M.-C. Cadieux and J. Lefebvre, unpublished data
snow goose	adult	bylot	2010	1925	G. Gauthier, M.-C. Cadieux and J. Lefebvre, unpublished data
snow goose	adult	bylot	2010	1839	G. Gauthier, M.-C. Cadieux and J. Lefebvre, unpublished data
snow goose	adult	bylot	2010	1629	G. Gauthier, M.-C. Cadieux and J. Lefebvre, unpublished data
snow goose	adult	bylot	2010	1898	G. Gauthier, M.-C. Cadieux and J. Lefebvre, unpublished data
snow goose	adult	bylot	2010	1969	G. Gauthier, M.-C. Cadieux and J. Lefebvre, unpublished data
snow goose	adult	bylot	2010	1716	G. Gauthier, M.-C. Cadieux and J. Lefebvre, unpublished data
snow goose	adult	bylot	2010	1909	G. Gauthier, M.-C. Cadieux and J. Lefebvre, unpublished data
snow goose	adult	bylot	2010	1546	G. Gauthier, M.-C. Cadieux and J. Lefebvre, unpublished data
snow goose	adult	bylot	2010	1090	G. Gauthier, M.-C. Cadieux and J. Lefebvre, unpublished data
snow goose	adult	bylot	2010	1787	G. Gauthier, M.-C. Cadieux and J. Lefebvre, unpublished data
snow goose	adult	bylot	2010	1420	G. Gauthier, M.-C. Cadieux and J. Lefebvre, unpublished data
snow goose	adult	bylot	2010	1472	G. Gauthier, M.-C. Cadieux and J. Lefebvre, unpublished data
snow goose	adult	bylot	2010	1352	G. Gauthier, M.-C. Cadieux and J. Lefebvre, unpublished data
snow goose	adult	bylot	2010	1658	G. Gauthier, M.-C. Cadieux and J. Lefebvre, unpublished data
snow goose	adult	bylot	2010	1814	G. Gauthier, M.-C. Cadieux and J. Lefebvre, unpublished data
snow goose	adult	bylot	2010	1736	G. Gauthier, M.-C. Cadieux and J. Lefebvre, unpublished data
snow goose	adult	bylot	2010	1735	G. Gauthier, M.-C. Cadieux and J. Lefebvre, unpublished data
snow goose	adult	bylot	2010	1703	G. Gauthier, M.-C. Cadieux and J. Lefebvre, unpublished data
snow goose	adult	bylot	2010	1838	G. Gauthier, M.-C. Cadieux and J. Lefebvre, unpublished data
snow goose	adult	bylot	2010	1578	G. Gauthier, M.-C. Cadieux and J. Lefebvre, unpublished data
snow goose	adult	bylot	2010	1735	G. Gauthier, M.-C. Cadieux and J. Lefebvre, unpublished data
snow goose	adult	bylot	2010	1782	G. Gauthier, M.-C. Cadieux and J. Lefebvre, unpublished data
snow goose	adult	bylot	2010	1695	G. Gauthier, M.-C. Cadieux and J. Lefebvre, unpublished data
snow goose	adult	bylot	2010	1708	G. Gauthier, M.-C. Cadieux and J. Lefebvre, unpublished data
snow goose	adult	bylot	2010	1655	G. Gauthier, M.-C. Cadieux and J. Lefebvre, unpublished data
snow goose	adult	bylot	2010	1800	G. Gauthier, M.-C. Cadieux and J. Lefebvre, unpublished data
snow goose	adult	bylot	2010	1697	G. Gauthier, M.-C. Cadieux and J. Lefebvre, unpublished data
snow goose	adult	bylot	2010	1347	G. Gauthier, M.-C. Cadieux and J. Lefebvre, unpublished data
snow goose	adult	bylot	2010	1474	G. Gauthier, M.-C. Cadieux and J. Lefebvre, unpublished data
snow goose	adult	bylot	2010	1686	G. Gauthier, M.-C. Cadieux and J. Lefebvre, unpublished data
snow goose	adult	bylot	2010	1776	G. Gauthier, M.-C. Cadieux and J. Lefebvre, unpublished data
snow goose	adult	bylot	2010	2104	G. Gauthier, M.-C. Cadieux and J. Lefebvre, unpublished data
snow goose	adult	bylot	2010	1498	G. Gauthier, M.-C. Cadieux and J. Lefebvre, unpublished data
snow goose	adult	bylot	2010	1408	G. Gauthier, M.-C. Cadieux and J. Lefebvre, unpublished data
snow goose	adult	bylot	2010	1902	G. Gauthier, M.-C. Cadieux and J. Lefebvre, unpublished data
snow goose	adult	bylot	2010	2232	G. Gauthier, M.-C. Cadieux and J. Lefebvre, unpublished data
snow goose	adult	bylot	2010	1779	G. Gauthier, M.-C. Cadieux and J. Lefebvre, unpublished data
snow goose	adult	bylot	2010	1968	G. Gauthier, M.-C. Cadieux and J. Lefebvre, unpublished data
snow goose	adult	bylot	2010	1603	G. Gauthier, M.-C. Cadieux and J. Lefebvre, unpublished data
snow goose	adult	bylot	2010	1853	G. Gauthier, M.-C. Cadieux and J. Lefebvre, unpublished data
snow goose	adult	bylot	2010	1393	G. Gauthier, M.-C. Cadieux and J. Lefebvre, unpublished data
snow goose	adult	bylot	2010	1333	G. Gauthier, M.-C. Cadieux and J. Lefebvre, unpublished data
snow goose	adult	bylot	2010	1340	G. Gauthier, M.-C. Cadieux and J. Lefebvre, unpublished data
snow goose	adult	bylot	2010	1955	G. Gauthier, M.-C. Cadieux and J. Lefebvre, unpublished data
snow goose	adult	bylot	2010	1733	G. Gauthier, M.-C. Cadieux and J. Lefebvre, unpublished data
snow goose	adult	bylot	2010	1772	G. Gauthier, M.-C. Cadieux and J. Lefebvre, unpublished data
snow goose	adult	bylot	2010	1604	G. Gauthier, M.-C. Cadieux and J. Lefebvre, unpublished data
snow goose	adult	bylot	2010	1654	G. Gauthier, M.-C. Cadieux and J. Lefebvre, unpublished data
snow goose	adult	bylot	2010	1846	G. Gauthier, M.-C. Cadieux and J. Lefebvre, unpublished data
snow goose	adult	bylot	2010	1513	G. Gauthier, M.-C. Cadieux and J. Lefebvre, unpublished data
snow goose	adult	bylot	2010	1509	G. Gauthier, M.-C. Cadieux and J. Lefebvre, unpublished data
snow goose	adult	bylot	2010	1554	G. Gauthier, M.-C. Cadieux and J. Lefebvre, unpublished data
snow goose	adult	bylot	2010	1332	G. Gauthier, M.-C. Cadieux and J. Lefebvre, unpublished data
snow goose	adult	bylot	2010	1841	G. Gauthier, M.-C. Cadieux and J. Lefebvre, unpublished data
snow goose	adult	bylot	2010	1582	G. Gauthier, M.-C. Cadieux and J. Lefebvre, unpublished data
snow goose	adult	bylot	2010	1623	G. Gauthier, M.-C. Cadieux and J. Lefebvre, unpublished data
snow goose	adult	bylot	2010	1818	G. Gauthier, M.-C. Cadieux and J. Lefebvre, unpublished data
snow goose	adult	bylot	2010	1612	G. Gauthier, M.-C. Cadieux and J. Lefebvre, unpublished data
snow goose	adult	bylot	2010	1595	G. Gauthier, M.-C. Cadieux and J. Lefebvre, unpublished data
snow goose	adult	bylot	2010	1812	G. Gauthier, M.-C. Cadieux and J. Lefebvre, unpublished data
snow goose	adult	bylot	2010	1519	G. Gauthier, M.-C. Cadieux and J. Lefebvre, unpublished data
snow goose	adult	bylot	2010	1504	G. Gauthier, M.-C. Cadieux and J. Lefebvre, unpublished data
snow goose	adult	bylot	2010	1767	G. Gauthier, M.-C. Cadieux and J. Lefebvre, unpublished data
snow goose	adult	bylot	2010	1280	G. Gauthier, M.-C. Cadieux and J. Lefebvre, unpublished data
snow goose	adult	bylot	2010	1837	G. Gauthier, M.-C. Cadieux and J. Lefebvre, unpublished data
snow goose	adult	bylot	2010	1605	G. Gauthier, M.-C. Cadieux and J. Lefebvre, unpublished data
snow goose	adult	bylot	2010	1976	G. Gauthier, M.-C. Cadieux and J. Lefebvre, unpublished data
snow goose	adult	bylot	2010	2066	G. Gauthier, M.-C. Cadieux and J. Lefebvre, unpublished data
snow goose	adult	bylot	2010	1891	G. Gauthier, M.-C. Cadieux and J. Lefebvre, unpublished data
snow goose	adult	bylot	2010	1708	G. Gauthier, M.-C. Cadieux and J. Lefebvre, unpublished data
snow goose	adult	bylot	2010	1738	G. Gauthier, M.-C. Cadieux and J. Lefebvre, unpublished data
snow goose	adult	bylot	2010	1598	G. Gauthier, M.-C. Cadieux and J. Lefebvre, unpublished data
snow goose	adult	bylot	2010	1723	G. Gauthier, M.-C. Cadieux and J. Lefebvre, unpublished data
snow goose	adult	bylot	2010	2053	G. Gauthier, M.-C. Cadieux and J. Lefebvre, unpublished data
snow goose	adult	bylot	2010	2256	G. Gauthier, M.-C. Cadieux and J. Lefebvre, unpublished data
snow goose	adult	bylot	2010	1647	G. Gauthier, M.-C. Cadieux and J. Lefebvre, unpublished data
snow goose	adult	bylot	2010	1293	G. Gauthier, M.-C. Cadieux and J. Lefebvre, unpublished data
snow goose	adult	bylot	2010	1589	G. Gauthier, M.-C. Cadieux and J. Lefebvre, unpublished data
snow goose	adult	bylot	2010	1535	G. Gauthier, M.-C. Cadieux and J. Lefebvre, unpublished data
snow goose	adult	bylot	2010	1842	G. Gauthier, M.-C. Cadieux and J. Lefebvre, unpublished data
snow goose	adult	bylot	2010	1789	G. Gauthier, M.-C. Cadieux and J. Lefebvre, unpublished data
snow goose	adult	bylot	2010	1896	G. Gauthier, M.-C. Cadieux and J. Lefebvre, unpublished data
snow goose	adult	bylot	2010	1564	G. Gauthier, M.-C. Cadieux and J. Lefebvre, unpublished data
snow goose	adult	bylot	2010	1819	G. Gauthier, M.-C. Cadieux and J. Lefebvre, unpublished data
snow goose	adult	bylot	2010	1795	G. Gauthier, M.-C. Cadieux and J. Lefebvre, unpublished data
snow goose	adult	bylot	2010	2036	G. Gauthier, M.-C. Cadieux and J. Lefebvre, unpublished data
snow goose	adult	bylot	2010	1752	G. Gauthier, M.-C. Cadieux and J. Lefebvre, unpublished data
snow goose	adult	bylot	2010	1552	G. Gauthier, M.-C. Cadieux and J. Lefebvre, unpublished data
snow goose	adult	bylot	2010	1938	G. Gauthier, M.-C. Cadieux and J. Lefebvre, unpublished data
snow goose	adult	bylot	2010	2146	G. Gauthier, M.-C. Cadieux and J. Lefebvre, unpublished data
snow goose	adult	bylot	2010	1828	G. Gauthier, M.-C. Cadieux and J. Lefebvre, unpublished data
snow goose	adult	bylot	2010	1867	G. Gauthier, M.-C. Cadieux and J. Lefebvre, unpublished data
snow goose	adult	bylot	2010	1442	G. Gauthier, M.-C. Cadieux and J. Lefebvre, unpublished data
snow goose	adult	bylot	2010	1166	G. Gauthier, M.-C. Cadieux and J. Lefebvre, unpublished data
snow goose	adult	bylot	2010	1568	G. Gauthier, M.-C. Cadieux and J. Lefebvre, unpublished data
snow goose	adult	bylot	2010	1583	G. Gauthier, M.-C. Cadieux and J. Lefebvre, unpublished data
snow goose	adult	bylot	2010	1769	G. Gauthier, M.-C. Cadieux and J. Lefebvre, unpublished data
snow goose	adult	bylot	2010	1394	G. Gauthier, M.-C. Cadieux and J. Lefebvre, unpublished data
snow goose	adult	bylot	2010	1722	G. Gauthier, M.-C. Cadieux and J. Lefebvre, unpublished data
snow goose	adult	bylot	2010	1522	G. Gauthier, M.-C. Cadieux and J. Lefebvre, unpublished data
snow goose	adult	bylot	2010	1245	G. Gauthier, M.-C. Cadieux and J. Lefebvre, unpublished data
snow goose	adult	bylot	2010	1289	G. Gauthier, M.-C. Cadieux and J. Lefebvre, unpublished data
snow goose	adult	bylot	2010	1563	G. Gauthier, M.-C. Cadieux and J. Lefebvre, unpublished data
snow goose	adult	bylot	2010	1557	G. Gauthier, M.-C. Cadieux and J. Lefebvre, unpublished data
snow goose	adult	bylot	2010	1389	G. Gauthier, M.-C. Cadieux and J. Lefebvre, unpublished data
snow goose	adult	bylot	2010	1602	G. Gauthier, M.-C. Cadieux and J. Lefebvre, unpublished data
snow goose	adult	bylot	2010	1583	G. Gauthier, M.-C. Cadieux and J. Lefebvre, unpublished data
snow goose	adult	bylot	2010	1326	G. Gauthier, M.-C. Cadieux and J. Lefebvre, unpublished data
snow goose	adult	bylot	2010	1428	G. Gauthier, M.-C. Cadieux and J. Lefebvre, unpublished data
snow goose	adult	bylot	2010	1385	G. Gauthier, M.-C. Cadieux and J. Lefebvre, unpublished data
snow goose	adult	bylot	2010	1306	G. Gauthier, M.-C. Cadieux and J. Lefebvre, unpublished data
snow goose	adult	bylot	2010	2028	G. Gauthier, M.-C. Cadieux and J. Lefebvre, unpublished data
snow goose	adult	bylot	2010	1650	G. Gauthier, M.-C. Cadieux and J. Lefebvre, unpublished data
snow goose	adult	bylot	2010	1942	G. Gauthier, M.-C. Cadieux and J. Lefebvre, unpublished data
snow goose	adult	bylot	2010	1372	G. Gauthier, M.-C. Cadieux and J. Lefebvre, unpublished data
snow goose	adult	bylot	2010	1428	G. Gauthier, M.-C. Cadieux and J. Lefebvre, unpublished data
snow goose	adult	bylot	2010	1592	G. Gauthier, M.-C. Cadieux and J. Lefebvre, unpublished data
snow goose	adult	bylot	2010	1054	G. Gauthier, M.-C. Cadieux and J. Lefebvre, unpublished data
snow goose	adult	bylot	2010	1400	G. Gauthier, M.-C. Cadieux and J. Lefebvre, unpublished data
snow goose	adult	bylot	2010	1797	G. Gauthier, M.-C. Cadieux and J. Lefebvre, unpublished data
snow goose	adult	bylot	2010	1668	G. Gauthier, M.-C. Cadieux and J. Lefebvre, unpublished data
snow goose	adult	bylot	2010	1271	G. Gauthier, M.-C. Cadieux and J. Lefebvre, unpublished data
snow goose	adult	bylot	2010	2008	G. Gauthier, M.-C. Cadieux and J. Lefebvre, unpublished data
snow goose	adult	bylot	2010	1335	G. Gauthier, M.-C. Cadieux and J. Lefebvre, unpublished data
snow goose	adult	bylot	2010	1501	G. Gauthier, M.-C. Cadieux and J. Lefebvre, unpublished data
snow goose	adult	bylot	2010	1270	G. Gauthier, M.-C. Cadieux and J. Lefebvre, unpublished data
snow goose	adult	bylot	2010	1590	G. Gauthier, M.-C. Cadieux and J. Lefebvre, unpublished data
snow goose	adult	bylot	2010	1385	G. Gauthier, M.-C. Cadieux and J. Lefebvre, unpublished data
snow goose	adult	bylot	2010	1621	G. Gauthier, M.-C. Cadieux and J. Lefebvre, unpublished data
snow goose	adult	bylot	2010	1602	G. Gauthier, M.-C. Cadieux and J. Lefebvre, unpublished data
snow goose	adult	bylot	2010	1690	G. Gauthier, M.-C. Cadieux and J. Lefebvre, unpublished data
snow goose	adult	bylot	2010	1391	G. Gauthier, M.-C. Cadieux and J. Lefebvre, unpublished data
snow goose	adult	bylot	2010	1964	G. Gauthier, M.-C. Cadieux and J. Lefebvre, unpublished data
snow goose	adult	bylot	2010	1471	G. Gauthier, M.-C. Cadieux and J. Lefebvre, unpublished data
snow goose	adult	bylot	2010	1709	G. Gauthier, M.-C. Cadieux and J. Lefebvre, unpublished data
snow goose	adult	bylot	2010	1485	G. Gauthier, M.-C. Cadieux and J. Lefebvre, unpublished data
snow goose	adult	bylot	2010	1920	G. Gauthier, M.-C. Cadieux and J. Lefebvre, unpublished data
snow goose	adult	bylot	2010	1269	G. Gauthier, M.-C. Cadieux and J. Lefebvre, unpublished data
snow goose	adult	bylot	2010	1259	G. Gauthier, M.-C. Cadieux and J. Lefebvre, unpublished data
snow goose	adult	bylot	2010	1455	G. Gauthier, M.-C. Cadieux and J. Lefebvre, unpublished data
snow goose	adult	bylot	2010	1496	G. Gauthier, M.-C. Cadieux and J. Lefebvre, unpublished data
snow goose	adult	bylot	2010	1304	G. Gauthier, M.-C. Cadieux and J. Lefebvre, unpublished data
snow goose	adult	bylot	2010	1411	G. Gauthier, M.-C. Cadieux and J. Lefebvre, unpublished data
snow goose	adult	bylot	2010	1762	G. Gauthier, M.-C. Cadieux and J. Lefebvre, unpublished data
snow goose	adult	bylot	2010	1400	G. Gauthier, M.-C. Cadieux and J. Lefebvre, unpublished data
snow goose	adult	bylot	2010	1348	G. Gauthier, M.-C. Cadieux and J. Lefebvre, unpublished data
snow goose	adult	bylot	2010	1251	G. Gauthier, M.-C. Cadieux and J. Lefebvre, unpublished data
snow goose	adult	bylot	2010	1785	G. Gauthier, M.-C. Cadieux and J. Lefebvre, unpublished data
snow goose	adult	bylot	2010	1833	G. Gauthier, M.-C. Cadieux and J. Lefebvre, unpublished data
snow goose	adult	bylot	2010	1398	G. Gauthier, M.-C. Cadieux and J. Lefebvre, unpublished data
snow goose	adult	bylot	2010	1448	G. Gauthier, M.-C. Cadieux and J. Lefebvre, unpublished data
snow goose	adult	bylot	2010	902	G. Gauthier, M.-C. Cadieux and J. Lefebvre, unpublished data
snow goose	adult	bylot	2010	1705	G. Gauthier, M.-C. Cadieux and J. Lefebvre, unpublished data
snow goose	adult	bylot	2010	1422	G. Gauthier, M.-C. Cadieux and J. Lefebvre, unpublished data
snow goose	adult	bylot	2010	1689	G. Gauthier, M.-C. Cadieux and J. Lefebvre, unpublished data
snow goose	adult	bylot	2010	1512	G. Gauthier, M.-C. Cadieux and J. Lefebvre, unpublished data
snow goose	adult	bylot	2010	1545	G. Gauthier, M.-C. Cadieux and J. Lefebvre, unpublished data
snow goose	adult	bylot	2010	1609	G. Gauthier, M.-C. Cadieux and J. Lefebvre, unpublished data
snow goose	adult	bylot	2010	1725	G. Gauthier, M.-C. Cadieux and J. Lefebvre, unpublished data
snow goose	adult	bylot	2010	1956	G. Gauthier, M.-C. Cadieux and J. Lefebvre, unpublished data
snow goose	adult	bylot	2010	1838	G. Gauthier, M.-C. Cadieux and J. Lefebvre, unpublished data
snow goose	adult	bylot	2010	1763	G. Gauthier, M.-C. Cadieux and J. Lefebvre, unpublished data
snow goose	adult	bylot	2010	1488	G. Gauthier, M.-C. Cadieux and J. Lefebvre, unpublished data
snow goose	adult	bylot	2010	1878	G. Gauthier, M.-C. Cadieux and J. Lefebvre, unpublished data
snow goose	adult	bylot	2010	1359	G. Gauthier, M.-C. Cadieux and J. Lefebvre, unpublished data
snow goose	adult	bylot	2010	2031	G. Gauthier, M.-C. Cadieux and J. Lefebvre, unpublished data
snow goose	adult	bylot	2010	1517	G. Gauthier, M.-C. Cadieux and J. Lefebvre, unpublished data
snow goose	adult	bylot	2010	1518	G. Gauthier, M.-C. Cadieux and J. Lefebvre, unpublished data
snow goose	adult	bylot	2010	1347	G. Gauthier, M.-C. Cadieux and J. Lefebvre, unpublished data
snow goose	adult	bylot	2010	1803	G. Gauthier, M.-C. Cadieux and J. Lefebvre, unpublished data
snow goose	adult	bylot	2010	1534	G. Gauthier, M.-C. Cadieux and J. Lefebvre, unpublished data
snow goose	adult	bylot	2010	1869	G. Gauthier, M.-C. Cadieux and J. Lefebvre, unpublished data
snow goose	adult	bylot	2010	1713	G. Gauthier, M.-C. Cadieux and J. Lefebvre, unpublished data
snow goose	adult	bylot	2010	2059	G. Gauthier, M.-C. Cadieux and J. Lefebvre, unpublished data
snow goose	adult	bylot	2010	1807	G. Gauthier, M.-C. Cadieux and J. Lefebvre, unpublished data
snow goose	adult	bylot	2010	1567	G. Gauthier, M.-C. Cadieux and J. Lefebvre, unpublished data
snow goose	adult	bylot	2010	1748	G. Gauthier, M.-C. Cadieux and J. Lefebvre, unpublished data
snow goose	adult	bylot	2010	1642	G. Gauthier, M.-C. Cadieux and J. Lefebvre, unpublished data
snow goose	adult	bylot	2010	1816	G. Gauthier, M.-C. Cadieux and J. Lefebvre, unpublished data
snow goose	adult	bylot	2010	1491	G. Gauthier, M.-C. Cadieux and J. Lefebvre, unpublished data
snow goose	adult	bylot	2010	1544	G. Gauthier, M.-C. Cadieux and J. Lefebvre, unpublished data
snow goose	adult	bylot	2010	1323	G. Gauthier, M.-C. Cadieux and J. Lefebvre, unpublished data
snow goose	adult	bylot	2010	1558	G. Gauthier, M.-C. Cadieux and J. Lefebvre, unpublished data
snow goose	adult	bylot	2010	1827	G. Gauthier, M.-C. Cadieux and J. Lefebvre, unpublished data
snow goose	adult	bylot	2010	2053	G. Gauthier, M.-C. Cadieux and J. Lefebvre, unpublished data
snow goose	adult	bylot	2010	1846	G. Gauthier, M.-C. Cadieux and J. Lefebvre, unpublished data
snow goose	adult	bylot	2010	1764	G. Gauthier, M.-C. Cadieux and J. Lefebvre, unpublished data
snow goose	adult	bylot	2010	1728	G. Gauthier, M.-C. Cadieux and J. Lefebvre, unpublished data
snow goose	adult	bylot	2010	1619	G. Gauthier, M.-C. Cadieux and J. Lefebvre, unpublished data
snow goose	adult	bylot	2010	1768	G. Gauthier, M.-C. Cadieux and J. Lefebvre, unpublished data
snow goose	adult	bylot	2010	1566	G. Gauthier, M.-C. Cadieux and J. Lefebvre, unpublished data
snow goose	adult	bylot	2010	1511	G. Gauthier, M.-C. Cadieux and J. Lefebvre, unpublished data
snow goose	adult	bylot	2010	1812	G. Gauthier, M.-C. Cadieux and J. Lefebvre, unpublished data
snow goose	adult	bylot	2010	2029	G. Gauthier, M.-C. Cadieux and J. Lefebvre, unpublished data
snow goose	adult	bylot	2010	1569	G. Gauthier, M.-C. Cadieux and J. Lefebvre, unpublished data
snow goose	adult	bylot	2010	1546	G. Gauthier, M.-C. Cadieux and J. Lefebvre, unpublished data
snow goose	adult	bylot	2010	1681	G. Gauthier, M.-C. Cadieux and J. Lefebvre, unpublished data
snow goose	adult	bylot	2010	1812	G. Gauthier, M.-C. Cadieux and J. Lefebvre, unpublished data
snow goose	adult	bylot	2010	1775	G. Gauthier, M.-C. Cadieux and J. Lefebvre, unpublished data
snow goose	adult	bylot	2010	1612	G. Gauthier, M.-C. Cadieux and J. Lefebvre, unpublished data
snow goose	adult	bylot	2010	1880	G. Gauthier, M.-C. Cadieux and J. Lefebvre, unpublished data
snow goose	adult	bylot	2010	1772	G. Gauthier, M.-C. Cadieux and J. Lefebvre, unpublished data
snow goose	adult	bylot	2010	1643	G. Gauthier, M.-C. Cadieux and J. Lefebvre, unpublished data
snow goose	adult	bylot	2010	1530	G. Gauthier, M.-C. Cadieux and J. Lefebvre, unpublished data
snow goose	adult	bylot	2010	1930	G. Gauthier, M.-C. Cadieux and J. Lefebvre, unpublished data
snow goose	adult	bylot	2010	1814	G. Gauthier, M.-C. Cadieux and J. Lefebvre, unpublished data
snow goose	adult	bylot	2010	1703	G. Gauthier, M.-C. Cadieux and J. Lefebvre, unpublished data
snow goose	adult	bylot	2010	1555	G. Gauthier, M.-C. Cadieux and J. Lefebvre, unpublished data
snow goose	adult	bylot	2010	1700	G. Gauthier, M.-C. Cadieux and J. Lefebvre, unpublished data
snow goose	adult	bylot	2010	1377	G. Gauthier, M.-C. Cadieux and J. Lefebvre, unpublished data
snow goose	adult	bylot	2010	1745	G. Gauthier, M.-C. Cadieux and J. Lefebvre, unpublished data
snow goose	adult	bylot	2010	1457	G. Gauthier, M.-C. Cadieux and J. Lefebvre, unpublished data
snow goose	adult	bylot	2010	2091	G. Gauthier, M.-C. Cadieux and J. Lefebvre, unpublished data
snow goose	adult	bylot	2010	2044	G. Gauthier, M.-C. Cadieux and J. Lefebvre, unpublished data
snow goose	adult	bylot	2010	1956	G. Gauthier, M.-C. Cadieux and J. Lefebvre, unpublished data
snow goose	adult	bylot	2010	1853	G. Gauthier, M.-C. Cadieux and J. Lefebvre, unpublished data
snow goose	adult	bylot	2010	1209	G. Gauthier, M.-C. Cadieux and J. Lefebvre, unpublished data
snow goose	adult	bylot	2010	1500	G. Gauthier, M.-C. Cadieux and J. Lefebvre, unpublished data
snow goose	adult	bylot	2010	1500	G. Gauthier, M.-C. Cadieux and J. Lefebvre, unpublished data
snow goose	adult	bylot	2010	1868	G. Gauthier, M.-C. Cadieux and J. Lefebvre, unpublished data
snow goose	adult	bylot	2010	1596	G. Gauthier, M.-C. Cadieux and J. Lefebvre, unpublished data
snow goose	adult	bylot	2010	1366	G. Gauthier, M.-C. Cadieux and J. Lefebvre, unpublished data
snow goose	adult	bylot	2010	1712	G. Gauthier, M.-C. Cadieux and J. Lefebvre, unpublished data
snow goose	adult	bylot	2010	1545	G. Gauthier, M.-C. Cadieux and J. Lefebvre, unpublished data
snow goose	adult	bylot	2010	1231	G. Gauthier, M.-C. Cadieux and J. Lefebvre, unpublished data
snow goose	adult	bylot	2010	1242	G. Gauthier, M.-C. Cadieux and J. Lefebvre, unpublished data
snow goose	adult	bylot	2010	1748	G. Gauthier, M.-C. Cadieux and J. Lefebvre, unpublished data
snow goose	adult	bylot	2010	1673	G. Gauthier, M.-C. Cadieux and J. Lefebvre, unpublished data
snow goose	adult	bylot	2010	1494	G. Gauthier, M.-C. Cadieux and J. Lefebvre, unpublished data
snow goose	adult	bylot	2010	1364	G. Gauthier, M.-C. Cadieux and J. Lefebvre, unpublished data
snow goose	adult	bylot	2010	1260	G. Gauthier, M.-C. Cadieux and J. Lefebvre, unpublished data
snow goose	adult	bylot	2010	1839	G. Gauthier, M.-C. Cadieux and J. Lefebvre, unpublished data
snow goose	adult	bylot	2010	1691	G. Gauthier, M.-C. Cadieux and J. Lefebvre, unpublished data
snow goose	adult	bylot	2010	1509	G. Gauthier, M.-C. Cadieux and J. Lefebvre, unpublished data
snow goose	adult	bylot	2010	1703	G. Gauthier, M.-C. Cadieux and J. Lefebvre, unpublished data
snow goose	adult	bylot	2010	1803	G. Gauthier, M.-C. Cadieux and J. Lefebvre, unpublished data
snow goose	adult	bylot	2010	1531	G. Gauthier, M.-C. Cadieux and J. Lefebvre, unpublished data
snow goose	adult	bylot	2010	1369	G. Gauthier, M.-C. Cadieux and J. Lefebvre, unpublished data
snow goose	adult	bylot	2010	1289	G. Gauthier, M.-C. Cadieux and J. Lefebvre, unpublished data
snow goose	adult	bylot	2010	1819	G. Gauthier, M.-C. Cadieux and J. Lefebvre, unpublished data
snow goose	adult	bylot	2010	1515	G. Gauthier, M.-C. Cadieux and J. Lefebvre, unpublished data
snow goose	adult	bylot	2010	1571	G. Gauthier, M.-C. Cadieux and J. Lefebvre, unpublished data
snow goose	adult	bylot	2010	1791	G. Gauthier, M.-C. Cadieux and J. Lefebvre, unpublished data
snow goose	adult	bylot	2010	1806	G. Gauthier, M.-C. Cadieux and J. Lefebvre, unpublished data
snow goose	adult	bylot	2010	1458	G. Gauthier, M.-C. Cadieux and J. Lefebvre, unpublished data
snow goose	adult	bylot	2010	1697	G. Gauthier, M.-C. Cadieux and J. Lefebvre, unpublished data
snow goose	adult	bylot	2010	1465	G. Gauthier, M.-C. Cadieux and J. Lefebvre, unpublished data
snow goose	adult	bylot	2010	1789	G. Gauthier, M.-C. Cadieux and J. Lefebvre, unpublished data
snow goose	adult	bylot	2010	1305	G. Gauthier, M.-C. Cadieux and J. Lefebvre, unpublished data
snow goose	adult	bylot	2010	1152	G. Gauthier, M.-C. Cadieux and J. Lefebvre, unpublished data
snow goose	adult	bylot	2010	1678	G. Gauthier, M.-C. Cadieux and J. Lefebvre, unpublished data
snow goose	adult	bylot	2010	1658	G. Gauthier, M.-C. Cadieux and J. Lefebvre, unpublished data
snow goose	adult	bylot	2010	1823	G. Gauthier, M.-C. Cadieux and J. Lefebvre, unpublished data
snow goose	adult	bylot	2010	1522	G. Gauthier, M.-C. Cadieux and J. Lefebvre, unpublished data
snow goose	adult	bylot	2010	1653	G. Gauthier, M.-C. Cadieux and J. Lefebvre, unpublished data
snow goose	adult	bylot	2010	1568	G. Gauthier, M.-C. Cadieux and J. Lefebvre, unpublished data
snow goose	adult	bylot	2010	2045	G. Gauthier, M.-C. Cadieux and J. Lefebvre, unpublished data
snow goose	adult	bylot	2010	1718	G. Gauthier, M.-C. Cadieux and J. Lefebvre, unpublished data
snow goose	adult	bylot	2010	1780	G. Gauthier, M.-C. Cadieux and J. Lefebvre, unpublished data
snow goose	adult	bylot	2010	1995	G. Gauthier, M.-C. Cadieux and J. Lefebvre, unpublished data
snow goose	adult	bylot	2010	2057	G. Gauthier, M.-C. Cadieux and J. Lefebvre, unpublished data
snow goose	adult	bylot	2010	1864	G. Gauthier, M.-C. Cadieux and J. Lefebvre, unpublished data
snow goose	adult	bylot	2010	2073	G. Gauthier, M.-C. Cadieux and J. Lefebvre, unpublished data
snow goose	adult	bylot	2010	1839	G. Gauthier, M.-C. Cadieux and J. Lefebvre, unpublished data
snow goose	adult	bylot	2010	1452	G. Gauthier, M.-C. Cadieux and J. Lefebvre, unpublished data
snow goose	adult	bylot	2010	1394	G. Gauthier, M.-C. Cadieux and J. Lefebvre, unpublished data
snow goose	adult	bylot	2010	1758	G. Gauthier, M.-C. Cadieux and J. Lefebvre, unpublished data
snow goose	adult	bylot	2010	1580	G. Gauthier, M.-C. Cadieux and J. Lefebvre, unpublished data
snow goose	adult	bylot	2010	1410	G. Gauthier, M.-C. Cadieux and J. Lefebvre, unpublished data
snow goose	adult	bylot	2010	1379	G. Gauthier, M.-C. Cadieux and J. Lefebvre, unpublished data
snow goose	adult	bylot	2010	1609	G. Gauthier, M.-C. Cadieux and J. Lefebvre, unpublished data
snow goose	adult	bylot	2010	1479	G. Gauthier, M.-C. Cadieux and J. Lefebvre, unpublished data
snow goose	adult	bylot	2010	1815	G. Gauthier, M.-C. Cadieux and J. Lefebvre, unpublished data
snow goose	adult	bylot	2010	1276	G. Gauthier, M.-C. Cadieux and J. Lefebvre, unpublished data
snow goose	adult	bylot	2010	1358	G. Gauthier, M.-C. Cadieux and J. Lefebvre, unpublished data
snow goose	adult	bylot	2010	1652	G. Gauthier, M.-C. Cadieux and J. Lefebvre, unpublished data
snow goose	adult	bylot	2010	1299	G. Gauthier, M.-C. Cadieux and J. Lefebvre, unpublished data
snow goose	adult	bylot	2010	1498	G. Gauthier, M.-C. Cadieux and J. Lefebvre, unpublished data
snow goose	adult	bylot	2010	1517	G. Gauthier, M.-C. Cadieux and J. Lefebvre, unpublished data
snow goose	adult	bylot	2010	1727	G. Gauthier, M.-C. Cadieux and J. Lefebvre, unpublished data
snow goose	adult	bylot	2010	1390	G. Gauthier, M.-C. Cadieux and J. Lefebvre, unpublished data
snow goose	adult	bylot	2010	1689	G. Gauthier, M.-C. Cadieux and J. Lefebvre, unpublished data
snow goose	adult	bylot	2010	1230	G. Gauthier, M.-C. Cadieux and J. Lefebvre, unpublished data
snow goose	adult	bylot	2010	1544	G. Gauthier, M.-C. Cadieux and J. Lefebvre, unpublished data
snow goose	adult	bylot	2010	1673	G. Gauthier, M.-C. Cadieux and J. Lefebvre, unpublished data
snow goose	adult	bylot	2010	1795	G. Gauthier, M.-C. Cadieux and J. Lefebvre, unpublished data
snow goose	adult	bylot	2010	1637	G. Gauthier, M.-C. Cadieux and J. Lefebvre, unpublished data
snow goose	adult	bylot	2010	1944	G. Gauthier, M.-C. Cadieux and J. Lefebvre, unpublished data
snow goose	adult	bylot	2010	1807	G. Gauthier, M.-C. Cadieux and J. Lefebvre, unpublished data
snow goose	adult	bylot	2010	1437	G. Gauthier, M.-C. Cadieux and J. Lefebvre, unpublished data
snow goose	adult	bylot	2010	1571	G. Gauthier, M.-C. Cadieux and J. Lefebvre, unpublished data
snow goose	adult	bylot	2010	1812	G. Gauthier, M.-C. Cadieux and J. Lefebvre, unpublished data
snow goose	adult	bylot	2010	1662	G. Gauthier, M.-C. Cadieux and J. Lefebvre, unpublished data
snow goose	adult	bylot	2010	1874	G. Gauthier, M.-C. Cadieux and J. Lefebvre, unpublished data
snow goose	adult	bylot	2010	1239	G. Gauthier, M.-C. Cadieux and J. Lefebvre, unpublished data
snow goose	adult	bylot	2010	1680	G. Gauthier, M.-C. Cadieux and J. Lefebvre, unpublished data
snow goose	adult	bylot	2010	1865	G. Gauthier, M.-C. Cadieux and J. Lefebvre, unpublished data
snow goose	adult	bylot	2010	1516	G. Gauthier, M.-C. Cadieux and J. Lefebvre, unpublished data
snow goose	adult	bylot	2010	1878	G. Gauthier, M.-C. Cadieux and J. Lefebvre, unpublished data
snow goose	adult	bylot	2010	1423	G. Gauthier, M.-C. Cadieux and J. Lefebvre, unpublished data
snow goose	adult	bylot	2010	1773	G. Gauthier, M.-C. Cadieux and J. Lefebvre, unpublished data
snow goose	adult	bylot	2010	1120	G. Gauthier, M.-C. Cadieux and J. Lefebvre, unpublished data
snow goose	adult	bylot	2010	1517	G. Gauthier, M.-C. Cadieux and J. Lefebvre, unpublished data
snow goose	adult	bylot	2010	1803	G. Gauthier, M.-C. Cadieux and J. Lefebvre, unpublished data
snow goose	adult	bylot	2010	1517	G. Gauthier, M.-C. Cadieux and J. Lefebvre, unpublished data
snow goose	adult	bylot	2010	1182	G. Gauthier, M.-C. Cadieux and J. Lefebvre, unpublished data
snow goose	adult	bylot	2010	1557	G. Gauthier, M.-C. Cadieux and J. Lefebvre, unpublished data
snow goose	adult	bylot	2010	2119	G. Gauthier, M.-C. Cadieux and J. Lefebvre, unpublished data
snow goose	adult	bylot	2010	1744	G. Gauthier, M.-C. Cadieux and J. Lefebvre, unpublished data
snow goose	adult	bylot	2010	1685	G. Gauthier, M.-C. Cadieux and J. Lefebvre, unpublished data
snow goose	adult	bylot	2010	1147	G. Gauthier, M.-C. Cadieux and J. Lefebvre, unpublished data
snow goose	adult	bylot	2010	1532	G. Gauthier, M.-C. Cadieux and J. Lefebvre, unpublished data
snow goose	adult	bylot	2010	1556	G. Gauthier, M.-C. Cadieux and J. Lefebvre, unpublished data
snow goose	adult	bylot	2010	1644	G. Gauthier, M.-C. Cadieux and J. Lefebvre, unpublished data
snow goose	adult	bylot	2010	1861	G. Gauthier, M.-C. Cadieux and J. Lefebvre, unpublished data
snow goose	adult	bylot	2010	1703	G. Gauthier, M.-C. Cadieux and J. Lefebvre, unpublished data
snow goose	adult	bylot	2010	1808	G. Gauthier, M.-C. Cadieux and J. Lefebvre, unpublished data
snow goose	adult	bylot	2010	1680	G. Gauthier, M.-C. Cadieux and J. Lefebvre, unpublished data
snow goose	adult	bylot	2010	1812	G. Gauthier, M.-C. Cadieux and J. Lefebvre, unpublished data
snow goose	adult	bylot	2010	1537	G. Gauthier, M.-C. Cadieux and J. Lefebvre, unpublished data
snow goose	adult	bylot	2010	1818	G. Gauthier, M.-C. Cadieux and J. Lefebvre, unpublished data
snow goose	adult	bylot	2010	1459	G. Gauthier, M.-C. Cadieux and J. Lefebvre, unpublished data
snow goose	adult	bylot	2010	1496	G. Gauthier, M.-C. Cadieux and J. Lefebvre, unpublished data
snow goose	adult	bylot	2010	1635	G. Gauthier, M.-C. Cadieux and J. Lefebvre, unpublished data
snow goose	adult	bylot	2010	1588	G. Gauthier, M.-C. Cadieux and J. Lefebvre, unpublished data
snow goose	adult	bylot	2010	1732	G. Gauthier, M.-C. Cadieux and J. Lefebvre, unpublished data
snow goose	adult	bylot	2010	1411	G. Gauthier, M.-C. Cadieux and J. Lefebvre, unpublished data
snow goose	adult	bylot	2010	1364	G. Gauthier, M.-C. Cadieux and J. Lefebvre, unpublished data
snow goose	adult	bylot	2010	1377	G. Gauthier, M.-C. Cadieux and J. Lefebvre, unpublished data
snow goose	adult	bylot	2010	1706	G. Gauthier, M.-C. Cadieux and J. Lefebvre, unpublished data
snow goose	adult	bylot	2010	1888	G. Gauthier, M.-C. Cadieux and J. Lefebvre, unpublished data
snow goose	adult	bylot	2010	1949	G. Gauthier, M.-C. Cadieux and J. Lefebvre, unpublished data
snow goose	adult	bylot	2010	2057	G. Gauthier, M.-C. Cadieux and J. Lefebvre, unpublished data
snow goose	adult	bylot	2010	1525	G. Gauthier, M.-C. Cadieux and J. Lefebvre, unpublished data
snow goose	adult	bylot	2010	1380	G. Gauthier, M.-C. Cadieux and J. Lefebvre, unpublished data
snow goose	adult	bylot	2010	1907	G. Gauthier, M.-C. Cadieux and J. Lefebvre, unpublished data
snow goose	adult	bylot	2010	1394	G. Gauthier, M.-C. Cadieux and J. Lefebvre, unpublished data
snow goose	adult	bylot	2010	1068	G. Gauthier, M.-C. Cadieux and J. Lefebvre, unpublished data
snow goose	adult	bylot	2010	1617	G. Gauthier, M.-C. Cadieux and J. Lefebvre, unpublished data
snow goose	adult	bylot	2010	1641	G. Gauthier, M.-C. Cadieux and J. Lefebvre, unpublished data
snow goose	adult	bylot	2010	1820	G. Gauthier, M.-C. Cadieux and J. Lefebvre, unpublished data
snow goose	adult	bylot	2010	1906	G. Gauthier, M.-C. Cadieux and J. Lefebvre, unpublished data
snow goose	adult	bylot	2010	1778	G. Gauthier, M.-C. Cadieux and J. Lefebvre, unpublished data
snow goose	adult	bylot	2010	1797	G. Gauthier, M.-C. Cadieux and J. Lefebvre, unpublished data
snow goose	adult	bylot	2010	1576	G. Gauthier, M.-C. Cadieux and J. Lefebvre, unpublished data
snow goose	adult	bylot	2010	1506	G. Gauthier, M.-C. Cadieux and J. Lefebvre, unpublished data
snow goose	adult	bylot	2010	1542	G. Gauthier, M.-C. Cadieux and J. Lefebvre, unpublished data
snow goose	adult	bylot	2010	1266	G. Gauthier, M.-C. Cadieux and J. Lefebvre, unpublished data
snow goose	adult	bylot	2010	1591	G. Gauthier, M.-C. Cadieux and J. Lefebvre, unpublished data
snow goose	adult	bylot	2010	2070	G. Gauthier, M.-C. Cadieux and J. Lefebvre, unpublished data
snow goose	adult	bylot	2010	1543	G. Gauthier, M.-C. Cadieux and J. Lefebvre, unpublished data
snow goose	adult	bylot	2010	1733	G. Gauthier, M.-C. Cadieux and J. Lefebvre, unpublished data
snow goose	adult	bylot	2010	1527	G. Gauthier, M.-C. Cadieux and J. Lefebvre, unpublished data
snow goose	adult	bylot	2010	1365	G. Gauthier, M.-C. Cadieux and J. Lefebvre, unpublished data
snow goose	adult	bylot	2010	1949	G. Gauthier, M.-C. Cadieux and J. Lefebvre, unpublished data
snow goose	adult	bylot	2010	1938	G. Gauthier, M.-C. Cadieux and J. Lefebvre, unpublished data
snow goose	adult	bylot	2010	1750	G. Gauthier, M.-C. Cadieux and J. Lefebvre, unpublished data
snow goose	adult	bylot	2010	1727	G. Gauthier, M.-C. Cadieux and J. Lefebvre, unpublished data
snow goose	adult	bylot	2010	1465	G. Gauthier, M.-C. Cadieux and J. Lefebvre, unpublished data
snow goose	adult	bylot	2010	1485	G. Gauthier, M.-C. Cadieux and J. Lefebvre, unpublished data
snow goose	adult	bylot	2010	1335	G. Gauthier, M.-C. Cadieux and J. Lefebvre, unpublished data
snow goose	adult	bylot	2010	1288	G. Gauthier, M.-C. Cadieux and J. Lefebvre, unpublished data
snow goose	adult	bylot	2010	1130	G. Gauthier, M.-C. Cadieux and J. Lefebvre, unpublished data
snow goose	adult	bylot	2010	1918	G. Gauthier, M.-C. Cadieux and J. Lefebvre, unpublished data
snow goose	adult	bylot	2010	1906	G. Gauthier, M.-C. Cadieux and J. Lefebvre, unpublished data
snow goose	adult	bylot	2010	1688	G. Gauthier, M.-C. Cadieux and J. Lefebvre, unpublished data
snow goose	adult	bylot	2010	1316	G. Gauthier, M.-C. Cadieux and J. Lefebvre, unpublished data
snow goose	adult	bylot	2010	1898	G. Gauthier, M.-C. Cadieux and J. Lefebvre, unpublished data
snow goose	adult	bylot	2010	1582	G. Gauthier, M.-C. Cadieux and J. Lefebvre, unpublished data
snow goose	adult	bylot	2010	1396	G. Gauthier, M.-C. Cadieux and J. Lefebvre, unpublished data
snow goose	adult	bylot	2010	1974	G. Gauthier, M.-C. Cadieux and J. Lefebvre, unpublished data
snow goose	adult	bylot	2010	1536	G. Gauthier, M.-C. Cadieux and J. Lefebvre, unpublished data
snow goose	adult	bylot	2010	1461	G. Gauthier, M.-C. Cadieux and J. Lefebvre, unpublished data
snow goose	adult	bylot	2010	1208	G. Gauthier, M.-C. Cadieux and J. Lefebvre, unpublished data
snow goose	adult	bylot	2010	1868	G. Gauthier, M.-C. Cadieux and J. Lefebvre, unpublished data
snow goose	adult	bylot	2010	1658	G. Gauthier, M.-C. Cadieux and J. Lefebvre, unpublished data
snow goose	adult	bylot	2010	1499	G. Gauthier, M.-C. Cadieux and J. Lefebvre, unpublished data
snow goose	adult	bylot	2010	1624	G. Gauthier, M.-C. Cadieux and J. Lefebvre, unpublished data
snow goose	adult	bylot	2010	1640	G. Gauthier, M.-C. Cadieux and J. Lefebvre, unpublished data
snow goose	adult	bylot	2010	1856	G. Gauthier, M.-C. Cadieux and J. Lefebvre, unpublished data
snow goose	adult	bylot	2010	1831	G. Gauthier, M.-C. Cadieux and J. Lefebvre, unpublished data
snow goose	adult	bylot	2010	1971	G. Gauthier, M.-C. Cadieux and J. Lefebvre, unpublished data
snow goose	adult	bylot	2010	1946	G. Gauthier, M.-C. Cadieux and J. Lefebvre, unpublished data
snow goose	adult	bylot	2010	1738	G. Gauthier, M.-C. Cadieux and J. Lefebvre, unpublished data
snow goose	adult	bylot	2010	1605	G. Gauthier, M.-C. Cadieux and J. Lefebvre, unpublished data
snow goose	adult	bylot	2010	1725	G. Gauthier, M.-C. Cadieux and J. Lefebvre, unpublished data
snow goose	adult	bylot	2010	1660	G. Gauthier, M.-C. Cadieux and J. Lefebvre, unpublished data
snow goose	adult	bylot	2010	1676	G. Gauthier, M.-C. Cadieux and J. Lefebvre, unpublished data
snow goose	adult	bylot	2010	1889	G. Gauthier, M.-C. Cadieux and J. Lefebvre, unpublished data
snow goose	adult	bylot	2010	1701	G. Gauthier, M.-C. Cadieux and J. Lefebvre, unpublished data
snow goose	adult	bylot	2010	1656	G. Gauthier, M.-C. Cadieux and J. Lefebvre, unpublished data
snow goose	adult	bylot	2010	1418	G. Gauthier, M.-C. Cadieux and J. Lefebvre, unpublished data
snow goose	adult	bylot	2010	1949	G. Gauthier, M.-C. Cadieux and J. Lefebvre, unpublished data
snow goose	adult	bylot	2010	1715	G. Gauthier, M.-C. Cadieux and J. Lefebvre, unpublished data
snow goose	adult	bylot	2010	1862	G. Gauthier, M.-C. Cadieux and J. Lefebvre, unpublished data
snow goose	adult	bylot	2010	1705	G. Gauthier, M.-C. Cadieux and J. Lefebvre, unpublished data
snow goose	adult	bylot	2010	1662	G. Gauthier, M.-C. Cadieux and J. Lefebvre, unpublished data
snow goose	adult	bylot	2010	958	G. Gauthier, M.-C. Cadieux and J. Lefebvre, unpublished data
snow goose	adult	bylot	2010	1902	G. Gauthier, M.-C. Cadieux and J. Lefebvre, unpublished data
snow goose	adult	bylot	2010	1672	G. Gauthier, M.-C. Cadieux and J. Lefebvre, unpublished data
snow goose	adult	bylot	2010	1698	G. Gauthier, M.-C. Cadieux and J. Lefebvre, unpublished data
snow goose	adult	bylot	2010	1575	G. Gauthier, M.-C. Cadieux and J. Lefebvre, unpublished data
snow goose	adult	bylot	2010	1747	G. Gauthier, M.-C. Cadieux and J. Lefebvre, unpublished data
snow goose	adult	bylot	2010	1681	G. Gauthier, M.-C. Cadieux and J. Lefebvre, unpublished data
snow goose	adult	bylot	2010	1650	G. Gauthier, M.-C. Cadieux and J. Lefebvre, unpublished data
snow goose	adult	bylot	2010	1897	G. Gauthier, M.-C. Cadieux and J. Lefebvre, unpublished data
snow goose	adult	bylot	2010	1998	G. Gauthier, M.-C. Cadieux and J. Lefebvre, unpublished data
snow goose	adult	bylot	2010	1297	G. Gauthier, M.-C. Cadieux and J. Lefebvre, unpublished data
snow goose	adult	bylot	2010	1647	G. Gauthier, M.-C. Cadieux and J. Lefebvre, unpublished data
snow goose	adult	bylot	2010	1631	G. Gauthier, M.-C. Cadieux and J. Lefebvre, unpublished data
snow goose	adult	bylot	2010	1605	G. Gauthier, M.-C. Cadieux and J. Lefebvre, unpublished data
snow goose	adult	bylot	2010	1460	G. Gauthier, M.-C. Cadieux and J. Lefebvre, unpublished data
snow goose	adult	bylot	2010	1860	G. Gauthier, M.-C. Cadieux and J. Lefebvre, unpublished data
snow goose	adult	bylot	2010	1431	G. Gauthier, M.-C. Cadieux and J. Lefebvre, unpublished data
snow goose	adult	bylot	2010	1150	G. Gauthier, M.-C. Cadieux and J. Lefebvre, unpublished data
snow goose	adult	bylot	2010	1851	G. Gauthier, M.-C. Cadieux and J. Lefebvre, unpublished data
snow goose	adult	bylot	2010	1558	G. Gauthier, M.-C. Cadieux and J. Lefebvre, unpublished data
snow goose	adult	bylot	2010	1845	G. Gauthier, M.-C. Cadieux and J. Lefebvre, unpublished data
snow goose	adult	bylot	2010	1982	G. Gauthier, M.-C. Cadieux and J. Lefebvre, unpublished data
snow goose	adult	bylot	2010	1648	G. Gauthier, M.-C. Cadieux and J. Lefebvre, unpublished data
snow goose	adult	bylot	2010	1791	G. Gauthier, M.-C. Cadieux and J. Lefebvre, unpublished data
snow goose	adult	bylot	2010	1482	G. Gauthier, M.-C. Cadieux and J. Lefebvre, unpublished data
snow goose	adult	bylot	2010	1493	G. Gauthier, M.-C. Cadieux and J. Lefebvre, unpublished data
snow goose	adult	bylot	2010	2191	G. Gauthier, M.-C. Cadieux and J. Lefebvre, unpublished data
snow goose	adult	bylot	2010	1736	G. Gauthier, M.-C. Cadieux and J. Lefebvre, unpublished data
snow goose	adult	bylot	2010	1337	G. Gauthier, M.-C. Cadieux and J. Lefebvre, unpublished data
snow goose	adult	bylot	2010	1665	G. Gauthier, M.-C. Cadieux and J. Lefebvre, unpublished data
snow goose	adult	bylot	2010	1433	G. Gauthier, M.-C. Cadieux and J. Lefebvre, unpublished data
snow goose	adult	bylot	2010	1723	G. Gauthier, M.-C. Cadieux and J. Lefebvre, unpublished data
snow goose	adult	bylot	2010	1567	G. Gauthier, M.-C. Cadieux and J. Lefebvre, unpublished data
snow goose	adult	bylot	2010	1830	G. Gauthier, M.-C. Cadieux and J. Lefebvre, unpublished data
snow goose	adult	bylot	2010	1550	G. Gauthier, M.-C. Cadieux and J. Lefebvre, unpublished data
snow goose	adult	bylot	2010	1451	G. Gauthier, M.-C. Cadieux and J. Lefebvre, unpublished data
snow goose	adult	bylot	2010	1793	G. Gauthier, M.-C. Cadieux and J. Lefebvre, unpublished data
snow goose	adult	bylot	2010	1890	G. Gauthier, M.-C. Cadieux and J. Lefebvre, unpublished data
snow goose	adult	bylot	2010	1541	G. Gauthier, M.-C. Cadieux and J. Lefebvre, unpublished data
snow goose	adult	bylot	2010	1337	G. Gauthier, M.-C. Cadieux and J. Lefebvre, unpublished data
snow goose	adult	bylot	2010	1906	G. Gauthier, M.-C. Cadieux and J. Lefebvre, unpublished data
snow goose	adult	bylot	2010	1686	G. Gauthier, M.-C. Cadieux and J. Lefebvre, unpublished data
snow goose	adult	bylot	2010	2034	G. Gauthier, M.-C. Cadieux and J. Lefebvre, unpublished data
snow goose	adult	bylot	2010	1719	G. Gauthier, M.-C. Cadieux and J. Lefebvre, unpublished data
snow goose	adult	bylot	2010	1491	G. Gauthier, M.-C. Cadieux and J. Lefebvre, unpublished data
snow goose	adult	bylot	2010	1640	G. Gauthier, M.-C. Cadieux and J. Lefebvre, unpublished data
snow goose	adult	bylot	2010	1329	G. Gauthier, M.-C. Cadieux and J. Lefebvre, unpublished data
snow goose	adult	bylot	2010	1535	G. Gauthier, M.-C. Cadieux and J. Lefebvre, unpublished data
snow goose	adult	bylot	2010	1723	G. Gauthier, M.-C. Cadieux and J. Lefebvre, unpublished data
snow goose	adult	bylot	2010	1641	G. Gauthier, M.-C. Cadieux and J. Lefebvre, unpublished data
snow goose	adult	bylot	2010	1374	G. Gauthier, M.-C. Cadieux and J. Lefebvre, unpublished data
snow goose	adult	bylot	2010	1568	G. Gauthier, M.-C. Cadieux and J. Lefebvre, unpublished data
snow goose	adult	bylot	2010	1736	G. Gauthier, M.-C. Cadieux and J. Lefebvre, unpublished data
snow goose	adult	bylot	2010	1662	G. Gauthier, M.-C. Cadieux and J. Lefebvre, unpublished data
snow goose	adult	bylot	2010	1493	G. Gauthier, M.-C. Cadieux and J. Lefebvre, unpublished data
snow goose	adult	bylot	2010	1898	G. Gauthier, M.-C. Cadieux and J. Lefebvre, unpublished data
snow goose	adult	bylot	2010	1505	G. Gauthier, M.-C. Cadieux and J. Lefebvre, unpublished data
snow goose	adult	bylot	2010	1351	G. Gauthier, M.-C. Cadieux and J. Lefebvre, unpublished data
snow goose	adult	bylot	2010	1705	G. Gauthier, M.-C. Cadieux and J. Lefebvre, unpublished data
snow goose	adult	bylot	2010	1432	G. Gauthier, M.-C. Cadieux and J. Lefebvre, unpublished data
snow goose	adult	bylot	2010	1745	G. Gauthier, M.-C. Cadieux and J. Lefebvre, unpublished data
snow goose	adult	bylot	2010	1776	G. Gauthier, M.-C. Cadieux and J. Lefebvre, unpublished data
snow goose	adult	bylot	2010	1778	G. Gauthier, M.-C. Cadieux and J. Lefebvre, unpublished data
snow goose	adult	bylot	2010	1913	G. Gauthier, M.-C. Cadieux and J. Lefebvre, unpublished data
snow goose	adult	bylot	2010	1388	G. Gauthier, M.-C. Cadieux and J. Lefebvre, unpublished data
snow goose	adult	bylot	2010	1751	G. Gauthier, M.-C. Cadieux and J. Lefebvre, unpublished data
snow goose	adult	bylot	2010	1420	G. Gauthier, M.-C. Cadieux and J. Lefebvre, unpublished data
snow goose	adult	bylot	2010	1698	G. Gauthier, M.-C. Cadieux and J. Lefebvre, unpublished data
snow goose	adult	bylot	2010	1664	G. Gauthier, M.-C. Cadieux and J. Lefebvre, unpublished data
snow goose	adult	bylot	2010	1700	G. Gauthier, M.-C. Cadieux and J. Lefebvre, unpublished data
snow goose	adult	bylot	2010	1543	G. Gauthier, M.-C. Cadieux and J. Lefebvre, unpublished data
snow goose	adult	bylot	2010	1659	G. Gauthier, M.-C. Cadieux and J. Lefebvre, unpublished data
snow goose	adult	bylot	2010	1058	G. Gauthier, M.-C. Cadieux and J. Lefebvre, unpublished data
snow goose	adult	bylot	2010	2019	G. Gauthier, M.-C. Cadieux and J. Lefebvre, unpublished data
snow goose	adult	bylot	2010	1639	G. Gauthier, M.-C. Cadieux and J. Lefebvre, unpublished data
snow goose	adult	bylot	2010	1728	G. Gauthier, M.-C. Cadieux and J. Lefebvre, unpublished data
snow goose	adult	bylot	2010	1369	G. Gauthier, M.-C. Cadieux and J. Lefebvre, unpublished data
snow goose	adult	bylot	2010	1368	G. Gauthier, M.-C. Cadieux and J. Lefebvre, unpublished data
snow goose	adult	bylot	2010	1254	G. Gauthier, M.-C. Cadieux and J. Lefebvre, unpublished data
snow goose	adult	bylot	2010	1695	G. Gauthier, M.-C. Cadieux and J. Lefebvre, unpublished data
snow goose	adult	bylot	2010	1676	G. Gauthier, M.-C. Cadieux and J. Lefebvre, unpublished data
snow goose	adult	bylot	2010	1032	G. Gauthier, M.-C. Cadieux and J. Lefebvre, unpublished data
snow goose	adult	bylot	2010	1476	G. Gauthier, M.-C. Cadieux and J. Lefebvre, unpublished data
snow goose	adult	bylot	2010	2003	G. Gauthier, M.-C. Cadieux and J. Lefebvre, unpublished data
snow goose	adult	bylot	2010	1441	G. Gauthier, M.-C. Cadieux and J. Lefebvre, unpublished data
snow goose	adult	bylot	2010	1206	G. Gauthier, M.-C. Cadieux and J. Lefebvre, unpublished data
snow goose	adult	bylot	2010	1787	G. Gauthier, M.-C. Cadieux and J. Lefebvre, unpublished data
snow goose	adult	bylot	2010	1513	G. Gauthier, M.-C. Cadieux and J. Lefebvre, unpublished data
snow goose	adult	bylot	2010	1220	G. Gauthier, M.-C. Cadieux and J. Lefebvre, unpublished data
snow goose	adult	bylot	2010	1656	G. Gauthier, M.-C. Cadieux and J. Lefebvre, unpublished data
snow goose	adult	bylot	2010	1733	G. Gauthier, M.-C. Cadieux and J. Lefebvre, unpublished data
snow goose	adult	bylot	2010	1982	G. Gauthier, M.-C. Cadieux and J. Lefebvre, unpublished data
snow goose	adult	bylot	2010	1464	G. Gauthier, M.-C. Cadieux and J. Lefebvre, unpublished data
snow goose	adult	bylot	2010	1468	G. Gauthier, M.-C. Cadieux and J. Lefebvre, unpublished data
snow goose	adult	bylot	2010	1686	G. Gauthier, M.-C. Cadieux and J. Lefebvre, unpublished data
snow goose	adult	bylot	2010	1610	G. Gauthier, M.-C. Cadieux and J. Lefebvre, unpublished data
snow goose	adult	bylot	2010	1570	G. Gauthier, M.-C. Cadieux and J. Lefebvre, unpublished data
snow goose	adult	bylot	2010	1577	G. Gauthier, M.-C. Cadieux and J. Lefebvre, unpublished data
snow goose	adult	bylot	2010	1413	G. Gauthier, M.-C. Cadieux and J. Lefebvre, unpublished data
snow goose	adult	bylot	2010	1765	G. Gauthier, M.-C. Cadieux and J. Lefebvre, unpublished data
snow goose	adult	bylot	2010	1835	G. Gauthier, M.-C. Cadieux and J. Lefebvre, unpublished data
snow goose	adult	bylot	2010	1666	G. Gauthier, M.-C. Cadieux and J. Lefebvre, unpublished data
snow goose	adult	bylot	2010	1784	G. Gauthier, M.-C. Cadieux and J. Lefebvre, unpublished data
snow goose	adult	bylot	2010	1698	G. Gauthier, M.-C. Cadieux and J. Lefebvre, unpublished data
snow goose	adult	bylot	2010	1377	G. Gauthier, M.-C. Cadieux and J. Lefebvre, unpublished data
snow goose	adult	bylot	2010	1093	G. Gauthier, M.-C. Cadieux and J. Lefebvre, unpublished data
snow goose	adult	bylot	2010	1449	G. Gauthier, M.-C. Cadieux and J. Lefebvre, unpublished data
snow goose	adult	bylot	2010	1337	G. Gauthier, M.-C. Cadieux and J. Lefebvre, unpublished data
snow goose	adult	bylot	2010	1611	G. Gauthier, M.-C. Cadieux and J. Lefebvre, unpublished data
snow goose	adult	bylot	2010	1884	G. Gauthier, M.-C. Cadieux and J. Lefebvre, unpublished data
snow goose	adult	bylot	2010	1388	G. Gauthier, M.-C. Cadieux and J. Lefebvre, unpublished data
snow goose	adult	bylot	2010	1887	G. Gauthier, M.-C. Cadieux and J. Lefebvre, unpublished data
snow goose	adult	bylot	2010	1668	G. Gauthier, M.-C. Cadieux and J. Lefebvre, unpublished data
snow goose	adult	bylot	2010	1765	G. Gauthier, M.-C. Cadieux and J. Lefebvre, unpublished data
snow goose	adult	bylot	2010	1485	G. Gauthier, M.-C. Cadieux and J. Lefebvre, unpublished data
snow goose	adult	bylot	2010	1408	G. Gauthier, M.-C. Cadieux and J. Lefebvre, unpublished data
snow goose	adult	bylot	2010	1244	G. Gauthier, M.-C. Cadieux and J. Lefebvre, unpublished data
snow goose	adult	bylot	2010	1533	G. Gauthier, M.-C. Cadieux and J. Lefebvre, unpublished data
snow goose	adult	bylot	2010	1946	G. Gauthier, M.-C. Cadieux and J. Lefebvre, unpublished data
snow goose	adult	bylot	2010	1482	G. Gauthier, M.-C. Cadieux and J. Lefebvre, unpublished data
snow goose	adult	bylot	2010	1501	G. Gauthier, M.-C. Cadieux and J. Lefebvre, unpublished data
snow goose	adult	bylot	2010	1708	G. Gauthier, M.-C. Cadieux and J. Lefebvre, unpublished data
snow goose	adult	bylot	2010	1746	G. Gauthier, M.-C. Cadieux and J. Lefebvre, unpublished data
snow goose	adult	bylot	2010	1087	G. Gauthier, M.-C. Cadieux and J. Lefebvre, unpublished data
snow goose	adult	bylot	2010	1591	G. Gauthier, M.-C. Cadieux and J. Lefebvre, unpublished data
snow goose	adult	bylot	2010	1433	G. Gauthier, M.-C. Cadieux and J. Lefebvre, unpublished data
snow goose	adult	bylot	2010	1766	G. Gauthier, M.-C. Cadieux and J. Lefebvre, unpublished data
snow goose	adult	bylot	2010	1888	G. Gauthier, M.-C. Cadieux and J. Lefebvre, unpublished data
snow goose	adult	bylot	2010	1708	G. Gauthier, M.-C. Cadieux and J. Lefebvre, unpublished data
snow goose	adult	bylot	2010	1638	G. Gauthier, M.-C. Cadieux and J. Lefebvre, unpublished data
snow goose	adult	bylot	2010	1686	G. Gauthier, M.-C. Cadieux and J. Lefebvre, unpublished data
snow goose	adult	bylot	2010	1480	G. Gauthier, M.-C. Cadieux and J. Lefebvre, unpublished data
snow goose	adult	bylot	2010	1570	G. Gauthier, M.-C. Cadieux and J. Lefebvre, unpublished data
snow goose	adult	bylot	2010	2185	G. Gauthier, M.-C. Cadieux and J. Lefebvre, unpublished data
snow goose	adult	bylot	2010	1735	G. Gauthier, M.-C. Cadieux and J. Lefebvre, unpublished data
snow goose	adult	bylot	2010	1605	G. Gauthier, M.-C. Cadieux and J. Lefebvre, unpublished data
snow goose	adult	bylot	2010	2065	G. Gauthier, M.-C. Cadieux and J. Lefebvre, unpublished data
snow goose	adult	bylot	2010	1750	G. Gauthier, M.-C. Cadieux and J. Lefebvre, unpublished data
snow goose	adult	bylot	2010	1945	G. Gauthier, M.-C. Cadieux and J. Lefebvre, unpublished data
snow goose	adult	bylot	2010	1360	G. Gauthier, M.-C. Cadieux and J. Lefebvre, unpublished data
snow goose	adult	bylot	2010	2140	G. Gauthier, M.-C. Cadieux and J. Lefebvre, unpublished data
snow goose	adult	bylot	2010	1680	G. Gauthier, M.-C. Cadieux and J. Lefebvre, unpublished data
snow goose	adult	bylot	2010	1845	G. Gauthier, M.-C. Cadieux and J. Lefebvre, unpublished data
snow goose	adult	bylot	2010	1450	G. Gauthier, M.-C. Cadieux and J. Lefebvre, unpublished data
snow goose	adult	bylot	2010	892	G. Gauthier, M.-C. Cadieux and J. Lefebvre, unpublished data
snow goose	adult	bylot	2010	1806	G. Gauthier, M.-C. Cadieux and J. Lefebvre, unpublished data
snow goose	adult	bylot	2010	1406	G. Gauthier, M.-C. Cadieux and J. Lefebvre, unpublished data
snow goose	adult	bylot	2010	1789	G. Gauthier, M.-C. Cadieux and J. Lefebvre, unpublished data
snow goose	adult	bylot	2010	1453	G. Gauthier, M.-C. Cadieux and J. Lefebvre, unpublished data
snow goose	adult	bylot	2010	1911	G. Gauthier, M.-C. Cadieux and J. Lefebvre, unpublished data
snow goose	adult	bylot	2010	1670	G. Gauthier, M.-C. Cadieux and J. Lefebvre, unpublished data
snow goose	adult	bylot	2010	1418	G. Gauthier, M.-C. Cadieux and J. Lefebvre, unpublished data
snow goose	adult	bylot	2010	2309	G. Gauthier, M.-C. Cadieux and J. Lefebvre, unpublished data
snow goose	adult	bylot	2010	1535	G. Gauthier, M.-C. Cadieux and J. Lefebvre, unpublished data
snow goose	adult	bylot	2010	1652	G. Gauthier, M.-C. Cadieux and J. Lefebvre, unpublished data
snow goose	adult	bylot	2010	1600	G. Gauthier, M.-C. Cadieux and J. Lefebvre, unpublished data
snow goose	adult	bylot	2010	1938	G. Gauthier, M.-C. Cadieux and J. Lefebvre, unpublished data
snow goose	adult	bylot	2010	1730	G. Gauthier, M.-C. Cadieux and J. Lefebvre, unpublished data
snow goose	adult	bylot	2010	1555	G. Gauthier, M.-C. Cadieux and J. Lefebvre, unpublished data
snow goose	adult	bylot	2010	1650	G. Gauthier, M.-C. Cadieux and J. Lefebvre, unpublished data
snow goose	adult	bylot	2010	1310	G. Gauthier, M.-C. Cadieux and J. Lefebvre, unpublished data
snow goose	adult	bylot	2010	2050	G. Gauthier, M.-C. Cadieux and J. Lefebvre, unpublished data
snow goose	adult	bylot	2010	1675	G. Gauthier, M.-C. Cadieux and J. Lefebvre, unpublished data
snow goose	adult	bylot	2010	1950	G. Gauthier, M.-C. Cadieux and J. Lefebvre, unpublished data
snow goose	adult	bylot	2010	2031	G. Gauthier, M.-C. Cadieux and J. Lefebvre, unpublished data
snow goose	adult	bylot	2010	1571	G. Gauthier, M.-C. Cadieux and J. Lefebvre, unpublished data
snow goose	adult	bylot	2010	1446	G. Gauthier, M.-C. Cadieux and J. Lefebvre, unpublished data
snow goose	adult	bylot	2010	1890	G. Gauthier, M.-C. Cadieux and J. Lefebvre, unpublished data
snow goose	adult	bylot	2010	1844	G. Gauthier, M.-C. Cadieux and J. Lefebvre, unpublished data
snow goose	adult	bylot	2010	1525	G. Gauthier, M.-C. Cadieux and J. Lefebvre, unpublished data
snow goose	adult	bylot	2010	1614	G. Gauthier, M.-C. Cadieux and J. Lefebvre, unpublished data
snow goose	adult	bylot	2010	1406	G. Gauthier, M.-C. Cadieux and J. Lefebvre, unpublished data
snow goose	adult	bylot	2010	1166	G. Gauthier, M.-C. Cadieux and J. Lefebvre, unpublished data
snow goose	adult	bylot	2010	1590	G. Gauthier, M.-C. Cadieux and J. Lefebvre, unpublished data
snow goose	adult	bylot	2010	1488	G. Gauthier, M.-C. Cadieux and J. Lefebvre, unpublished data
snow goose	adult	bylot	2010	1468	G. Gauthier, M.-C. Cadieux and J. Lefebvre, unpublished data
snow goose	adult	bylot	2010	1539	G. Gauthier, M.-C. Cadieux and J. Lefebvre, unpublished data
snow goose	adult	bylot	2010	1796	G. Gauthier, M.-C. Cadieux and J. Lefebvre, unpublished data
snow goose	adult	bylot	2010	1478	G. Gauthier, M.-C. Cadieux and J. Lefebvre, unpublished data
snow goose	adult	bylot	2010	1740	G. Gauthier, M.-C. Cadieux and J. Lefebvre, unpublished data
snow goose	adult	bylot	2010	1735	G. Gauthier, M.-C. Cadieux and J. Lefebvre, unpublished data
snow goose	adult	bylot	2010	2020	G. Gauthier, M.-C. Cadieux and J. Lefebvre, unpublished data
snow goose	adult	bylot	2010	1595	G. Gauthier, M.-C. Cadieux and J. Lefebvre, unpublished data
snow goose	adult	bylot	2010	1725	G. Gauthier, M.-C. Cadieux and J. Lefebvre, unpublished data
snow goose	adult	bylot	2010	1715	G. Gauthier, M.-C. Cadieux and J. Lefebvre, unpublished data
snow goose	adult	bylot	2010	2120	G. Gauthier, M.-C. Cadieux and J. Lefebvre, unpublished data
snow goose	adult	bylot	2010	1550	G. Gauthier, M.-C. Cadieux and J. Lefebvre, unpublished data
snow goose	adult	bylot	2010	1495	G. Gauthier, M.-C. Cadieux and J. Lefebvre, unpublished data
snow goose	adult	bylot	2010	1985	G. Gauthier, M.-C. Cadieux and J. Lefebvre, unpublished data
snow goose	adult	bylot	2010	1820	G. Gauthier, M.-C. Cadieux and J. Lefebvre, unpublished data
snow goose	adult	bylot	2010	1559	G. Gauthier, M.-C. Cadieux and J. Lefebvre, unpublished data
snow goose	adult	bylot	2010	1538	G. Gauthier, M.-C. Cadieux and J. Lefebvre, unpublished data
snow goose	adult	bylot	2010	1339	G. Gauthier, M.-C. Cadieux and J. Lefebvre, unpublished data
snow goose	adult	bylot	2010	1895	G. Gauthier, M.-C. Cadieux and J. Lefebvre, unpublished data
snow goose	adult	bylot	2010	1708	G. Gauthier, M.-C. Cadieux and J. Lefebvre, unpublished data
snow goose	adult	bylot	2010	1867	G. Gauthier, M.-C. Cadieux and J. Lefebvre, unpublished data
snow goose	adult	bylot	2010	1496	G. Gauthier, M.-C. Cadieux and J. Lefebvre, unpublished data
snow goose	adult	bylot	2010	1900	G. Gauthier, M.-C. Cadieux and J. Lefebvre, unpublished data
snow goose	adult	bylot	2010	1460	G. Gauthier, M.-C. Cadieux and J. Lefebvre, unpublished data
snow goose	adult	bylot	2010	1446	G. Gauthier, M.-C. Cadieux and J. Lefebvre, unpublished data
snow goose	adult	bylot	2010	1511	G. Gauthier, M.-C. Cadieux and J. Lefebvre, unpublished data
snow goose	adult	bylot	2010	1977	G. Gauthier, M.-C. Cadieux and J. Lefebvre, unpublished data
snow goose	adult	bylot	2010	1713	G. Gauthier, M.-C. Cadieux and J. Lefebvre, unpublished data
snow goose	adult	bylot	2010	1873	G. Gauthier, M.-C. Cadieux and J. Lefebvre, unpublished data
snow goose	adult	bylot	2010	1962	G. Gauthier, M.-C. Cadieux and J. Lefebvre, unpublished data
snow goose	adult	bylot	2010	1553	G. Gauthier, M.-C. Cadieux and J. Lefebvre, unpublished data
snow goose	adult	bylot	2010	1585	G. Gauthier, M.-C. Cadieux and J. Lefebvre, unpublished data
snow goose	adult	bylot	2010	1656	G. Gauthier, M.-C. Cadieux and J. Lefebvre, unpublished data
snow goose	adult	bylot	2010	1981	G. Gauthier, M.-C. Cadieux and J. Lefebvre, unpublished data
snow goose	adult	bylot	2010	1489	G. Gauthier, M.-C. Cadieux and J. Lefebvre, unpublished data
snow goose	adult	bylot	2010	1731	G. Gauthier, M.-C. Cadieux and J. Lefebvre, unpublished data
snow goose	adult	bylot	2010	1497	G. Gauthier, M.-C. Cadieux and J. Lefebvre, unpublished data
snow goose	adult	bylot	2010	2110	G. Gauthier, M.-C. Cadieux and J. Lefebvre, unpublished data
snow goose	adult	bylot	2010	1400	G. Gauthier, M.-C. Cadieux and J. Lefebvre, unpublished data
snow goose	adult	bylot	2010	1772	G. Gauthier, M.-C. Cadieux and J. Lefebvre, unpublished data
snow goose	adult	bylot	2010	1114	G. Gauthier, M.-C. Cadieux and J. Lefebvre, unpublished data
snow goose	adult	bylot	2010	1865	G. Gauthier, M.-C. Cadieux and J. Lefebvre, unpublished data
snow goose	adult	bylot	2010	1896	G. Gauthier, M.-C. Cadieux and J. Lefebvre, unpublished data
snow goose	adult	bylot	2010	1704	G. Gauthier, M.-C. Cadieux and J. Lefebvre, unpublished data
snow goose	adult	bylot	2010	1266	G. Gauthier, M.-C. Cadieux and J. Lefebvre, unpublished data
snow goose	adult	bylot	2010	1658	G. Gauthier, M.-C. Cadieux and J. Lefebvre, unpublished data
snow goose	adult	bylot	2010	1990	G. Gauthier, M.-C. Cadieux and J. Lefebvre, unpublished data
snow goose	adult	bylot	2010	1789	G. Gauthier, M.-C. Cadieux and J. Lefebvre, unpublished data
snow goose	adult	bylot	2010	1825	G. Gauthier, M.-C. Cadieux and J. Lefebvre, unpublished data
snow goose	adult	bylot	2010	1721	G. Gauthier, M.-C. Cadieux and J. Lefebvre, unpublished data
snow goose	adult	bylot	2010	1942	G. Gauthier, M.-C. Cadieux and J. Lefebvre, unpublished data
snow goose	adult	bylot	2010	1772	G. Gauthier, M.-C. Cadieux and J. Lefebvre, unpublished data
snow goose	adult	bylot	2010	1376	G. Gauthier, M.-C. Cadieux and J. Lefebvre, unpublished data
snow goose	adult	bylot	2010	1684	G. Gauthier, M.-C. Cadieux and J. Lefebvre, unpublished data
snow goose	adult	bylot	2010	1393	G. Gauthier, M.-C. Cadieux and J. Lefebvre, unpublished data
snow goose	adult	bylot	2010	1675	G. Gauthier, M.-C. Cadieux and J. Lefebvre, unpublished data
snow goose	adult	bylot	2010	1638	G. Gauthier, M.-C. Cadieux and J. Lefebvre, unpublished data
snow goose	adult	bylot	2010	1404	G. Gauthier, M.-C. Cadieux and J. Lefebvre, unpublished data
snow goose	adult	bylot	2010	1801	G. Gauthier, M.-C. Cadieux and J. Lefebvre, unpublished data
snow goose	adult	bylot	2010	1995	G. Gauthier, M.-C. Cadieux and J. Lefebvre, unpublished data
snow goose	adult	bylot	2010	1496	G. Gauthier, M.-C. Cadieux and J. Lefebvre, unpublished data
snow goose	adult	bylot	2010	1908	G. Gauthier, M.-C. Cadieux and J. Lefebvre, unpublished data
snow goose	adult	bylot	2010	1975	G. Gauthier, M.-C. Cadieux and J. Lefebvre, unpublished data
snow goose	adult	bylot	2010	1644	G. Gauthier, M.-C. Cadieux and J. Lefebvre, unpublished data
snow goose	adult	bylot	2010	1848	G. Gauthier, M.-C. Cadieux and J. Lefebvre, unpublished data
snow goose	adult	bylot	2010	1600	G. Gauthier, M.-C. Cadieux and J. Lefebvre, unpublished data
snow goose	adult	bylot	2010	1504	G. Gauthier, M.-C. Cadieux and J. Lefebvre, unpublished data
snow goose	adult	bylot	2010	1595	G. Gauthier, M.-C. Cadieux and J. Lefebvre, unpublished data
snow goose	adult	bylot	2010	1690	G. Gauthier, M.-C. Cadieux and J. Lefebvre, unpublished data
snow goose	adult	bylot	2010	1802	G. Gauthier, M.-C. Cadieux and J. Lefebvre, unpublished data
snow goose	adult	bylot	2010	1458	G. Gauthier, M.-C. Cadieux and J. Lefebvre, unpublished data
snow goose	adult	bylot	2010	1504	G. Gauthier, M.-C. Cadieux and J. Lefebvre, unpublished data
snow goose	adult	bylot	2010	1470	G. Gauthier, M.-C. Cadieux and J. Lefebvre, unpublished data
snow goose	adult	bylot	2010	1529	G. Gauthier, M.-C. Cadieux and J. Lefebvre, unpublished data
snow goose	adult	bylot	2010	1748	G. Gauthier, M.-C. Cadieux and J. Lefebvre, unpublished data
snow goose	adult	bylot	2010	1802	G. Gauthier, M.-C. Cadieux and J. Lefebvre, unpublished data
snow goose	adult	bylot	2010	2049	G. Gauthier, M.-C. Cadieux and J. Lefebvre, unpublished data
snow goose	adult	bylot	2010	1680	G. Gauthier, M.-C. Cadieux and J. Lefebvre, unpublished data
snow goose	adult	bylot	2010	1628	G. Gauthier, M.-C. Cadieux and J. Lefebvre, unpublished data
snow goose	adult	bylot	2010	1561	G. Gauthier, M.-C. Cadieux and J. Lefebvre, unpublished data
snow goose	adult	bylot	2010	1825	G. Gauthier, M.-C. Cadieux and J. Lefebvre, unpublished data
snow goose	adult	bylot	2010	1696	G. Gauthier, M.-C. Cadieux and J. Lefebvre, unpublished data
snow goose	adult	bylot	2010	1763	G. Gauthier, M.-C. Cadieux and J. Lefebvre, unpublished data
snow goose	adult	bylot	2010	2079	G. Gauthier, M.-C. Cadieux and J. Lefebvre, unpublished data
snow goose	adult	bylot	2010	1628	G. Gauthier, M.-C. Cadieux and J. Lefebvre, unpublished data
snow goose	adult	bylot	2010	1644	G. Gauthier, M.-C. Cadieux and J. Lefebvre, unpublished data
snow goose	adult	bylot	2010	1935	G. Gauthier, M.-C. Cadieux and J. Lefebvre, unpublished data
snow goose	adult	bylot	2010	1827	G. Gauthier, M.-C. Cadieux and J. Lefebvre, unpublished data
snow goose	adult	bylot	2010	1682	G. Gauthier, M.-C. Cadieux and J. Lefebvre, unpublished data
snow goose	adult	bylot	2010	1953	G. Gauthier, M.-C. Cadieux and J. Lefebvre, unpublished data
snow goose	adult	bylot	2010	1544	G. Gauthier, M.-C. Cadieux and J. Lefebvre, unpublished data
snow goose	adult	bylot	2010	1490	G. Gauthier, M.-C. Cadieux and J. Lefebvre, unpublished data
snow goose	adult	bylot	2010	1380	G. Gauthier, M.-C. Cadieux and J. Lefebvre, unpublished data
snow goose	adult	bylot	2010	1587	G. Gauthier, M.-C. Cadieux and J. Lefebvre, unpublished data
snow goose	adult	bylot	2010	1533	G. Gauthier, M.-C. Cadieux and J. Lefebvre, unpublished data
snow goose	adult	bylot	2010	1869	G. Gauthier, M.-C. Cadieux and J. Lefebvre, unpublished data
snow goose	adult	bylot	2010	1595	G. Gauthier, M.-C. Cadieux and J. Lefebvre, unpublished data
snow goose	adult	bylot	2010	1401	G. Gauthier, M.-C. Cadieux and J. Lefebvre, unpublished data
snow goose	adult	bylot	2010	1467	G. Gauthier, M.-C. Cadieux and J. Lefebvre, unpublished data
snow goose	adult	bylot	2010	1935	G. Gauthier, M.-C. Cadieux and J. Lefebvre, unpublished data
snow goose	adult	bylot	2010	1861	G. Gauthier, M.-C. Cadieux and J. Lefebvre, unpublished data
snow goose	adult	bylot	2010	1808	G. Gauthier, M.-C. Cadieux and J. Lefebvre, unpublished data
snow goose	adult	bylot	2010	1535	G. Gauthier, M.-C. Cadieux and J. Lefebvre, unpublished data
snow goose	adult	bylot	2010	1805	G. Gauthier, M.-C. Cadieux and J. Lefebvre, unpublished data
snow goose	adult	bylot	2010	1600	G. Gauthier, M.-C. Cadieux and J. Lefebvre, unpublished data
snow goose	adult	bylot	2010	1710	G. Gauthier, M.-C. Cadieux and J. Lefebvre, unpublished data
snow goose	adult	bylot	2010	1630	G. Gauthier, M.-C. Cadieux and J. Lefebvre, unpublished data
snow goose	adult	bylot	2010	1560	G. Gauthier, M.-C. Cadieux and J. Lefebvre, unpublished data
snow goose	adult	bylot	2010	1400	G. Gauthier, M.-C. Cadieux and J. Lefebvre, unpublished data
snow goose	adult	bylot	2010	1790	G. Gauthier, M.-C. Cadieux and J. Lefebvre, unpublished data
snow goose	adult	bylot	2010	1340	G. Gauthier, M.-C. Cadieux and J. Lefebvre, unpublished data
snow goose	adult	bylot	2010	1230	G. Gauthier, M.-C. Cadieux and J. Lefebvre, unpublished data
snow goose	adult	bylot	2010	1510	G. Gauthier, M.-C. Cadieux and J. Lefebvre, unpublished data
snow goose	adult	bylot	2010	2000	G. Gauthier, M.-C. Cadieux and J. Lefebvre, unpublished data
snow goose	adult	bylot	2010	1950	G. Gauthier, M.-C. Cadieux and J. Lefebvre, unpublished data
snow goose	adult	bylot	2010	1720	G. Gauthier, M.-C. Cadieux and J. Lefebvre, unpublished data
snow goose	adult	bylot	2010	1810	G. Gauthier, M.-C. Cadieux and J. Lefebvre, unpublished data
snow goose	adult	bylot	2010	1605	G. Gauthier, M.-C. Cadieux and J. Lefebvre, unpublished data
snow goose	adult	bylot	2010	1895	G. Gauthier, M.-C. Cadieux and J. Lefebvre, unpublished data
snow goose	adult	bylot	2010	1590	G. Gauthier, M.-C. Cadieux and J. Lefebvre, unpublished data
snow goose	adult	bylot	2010	1660	G. Gauthier, M.-C. Cadieux and J. Lefebvre, unpublished data
snow goose	adult	bylot	2010	1615	G. Gauthier, M.-C. Cadieux and J. Lefebvre, unpublished data
snow goose	adult	bylot	2010	1555	G. Gauthier, M.-C. Cadieux and J. Lefebvre, unpublished data
snow goose	adult	bylot	2010	1780	G. Gauthier, M.-C. Cadieux and J. Lefebvre, unpublished data
snow goose	adult	bylot	2010	1945	G. Gauthier, M.-C. Cadieux and J. Lefebvre, unpublished data
snow goose	adult	bylot	2010	1918	G. Gauthier, M.-C. Cadieux and J. Lefebvre, unpublished data
snow goose	adult	bylot	2010	1890	G. Gauthier, M.-C. Cadieux and J. Lefebvre, unpublished data
snow goose	adult	bylot	2010	1755	G. Gauthier, M.-C. Cadieux and J. Lefebvre, unpublished data
snow goose	adult	bylot	2010	1780	G. Gauthier, M.-C. Cadieux and J. Lefebvre, unpublished data
snow goose	adult	bylot	2010	1460	G. Gauthier, M.-C. Cadieux and J. Lefebvre, unpublished data
snow goose	adult	bylot	2010	1810	G. Gauthier, M.-C. Cadieux and J. Lefebvre, unpublished data
snow goose	adult	bylot	2010	1620	G. Gauthier, M.-C. Cadieux and J. Lefebvre, unpublished data
snow goose	adult	bylot	2010	1625	G. Gauthier, M.-C. Cadieux and J. Lefebvre, unpublished data
snow goose	adult	bylot	2010	1310	G. Gauthier, M.-C. Cadieux and J. Lefebvre, unpublished data
snow goose	adult	bylot	2010	1900	G. Gauthier, M.-C. Cadieux and J. Lefebvre, unpublished data
snow goose	adult	bylot	2010	1930	G. Gauthier, M.-C. Cadieux and J. Lefebvre, unpublished data
snow goose	adult	bylot	2010	1955	G. Gauthier, M.-C. Cadieux and J. Lefebvre, unpublished data
snow goose	adult	bylot	2010	1390	G. Gauthier, M.-C. Cadieux and J. Lefebvre, unpublished data
snow goose	adult	bylot	2010	1725	G. Gauthier, M.-C. Cadieux and J. Lefebvre, unpublished data
snow goose	adult	bylot	2010	1615	G. Gauthier, M.-C. Cadieux and J. Lefebvre, unpublished data
snow goose	adult	bylot	2010	1335	G. Gauthier, M.-C. Cadieux and J. Lefebvre, unpublished data
snow goose	adult	bylot	2010	1495	G. Gauthier, M.-C. Cadieux and J. Lefebvre, unpublished data
snow goose	adult	bylot	2010	1665	G. Gauthier, M.-C. Cadieux and J. Lefebvre, unpublished data
snow goose	adult	bylot	2010	1525	G. Gauthier, M.-C. Cadieux and J. Lefebvre, unpublished data
snow goose	adult	bylot	2010	1250	G. Gauthier, M.-C. Cadieux and J. Lefebvre, unpublished data
snow goose	adult	bylot	2010	1455	G. Gauthier, M.-C. Cadieux and J. Lefebvre, unpublished data
snow goose	adult	bylot	2010	1850	G. Gauthier, M.-C. Cadieux and J. Lefebvre, unpublished data
snow goose	adult	bylot	2010	1325	G. Gauthier, M.-C. Cadieux and J. Lefebvre, unpublished data
snow goose	adult	bylot	2010	1451	G. Gauthier, M.-C. Cadieux and J. Lefebvre, unpublished data
snow goose	adult	bylot	2010	1383	G. Gauthier, M.-C. Cadieux and J. Lefebvre, unpublished data
snow goose	adult	bylot	2010	1347	G. Gauthier, M.-C. Cadieux and J. Lefebvre, unpublished data
snow goose	adult	bylot	2010	1524	G. Gauthier, M.-C. Cadieux and J. Lefebvre, unpublished data
snow goose	adult	bylot	2010	1010	G. Gauthier, M.-C. Cadieux and J. Lefebvre, unpublished data
snow goose	adult	bylot	2010	1735	G. Gauthier, M.-C. Cadieux and J. Lefebvre, unpublished data
snow goose	adult	bylot	2010	1364	G. Gauthier, M.-C. Cadieux and J. Lefebvre, unpublished data
snow goose	adult	bylot	2010	1662	G. Gauthier, M.-C. Cadieux and J. Lefebvre, unpublished data
snow goose	adult	bylot	2010	1370	G. Gauthier, M.-C. Cadieux and J. Lefebvre, unpublished data
snow goose	adult	bylot	2010	1518	G. Gauthier, M.-C. Cadieux and J. Lefebvre, unpublished data
snow goose	adult	bylot	2010	1252	G. Gauthier, M.-C. Cadieux and J. Lefebvre, unpublished data
snow goose	adult	bylot	2010	2081	G. Gauthier, M.-C. Cadieux and J. Lefebvre, unpublished data
snow goose	adult	bylot	2010	1811	G. Gauthier, M.-C. Cadieux and J. Lefebvre, unpublished data
snow goose	adult	bylot	2010	1514	G. Gauthier, M.-C. Cadieux and J. Lefebvre, unpublished data
snow goose	adult	bylot	2010	1760	G. Gauthier, M.-C. Cadieux and J. Lefebvre, unpublished data
snow goose	adult	bylot	2010	1791	G. Gauthier, M.-C. Cadieux and J. Lefebvre, unpublished data
snow goose	adult	bylot	2010	1457	G. Gauthier, M.-C. Cadieux and J. Lefebvre, unpublished data
snow goose	adult	bylot	2010	2042	G. Gauthier, M.-C. Cadieux and J. Lefebvre, unpublished data
snow goose	adult	bylot	2010	1887	G. Gauthier, M.-C. Cadieux and J. Lefebvre, unpublished data
snow goose	adult	bylot	2010	1792	G. Gauthier, M.-C. Cadieux and J. Lefebvre, unpublished data
snow goose	adult	bylot	2010	1443	G. Gauthier, M.-C. Cadieux and J. Lefebvre, unpublished data
snow goose	adult	bylot	2010	1620	G. Gauthier, M.-C. Cadieux and J. Lefebvre, unpublished data
snow goose	adult	bylot	2010	1596	G. Gauthier, M.-C. Cadieux and J. Lefebvre, unpublished data
snow goose	adult	bylot	2010	1616	G. Gauthier, M.-C. Cadieux and J. Lefebvre, unpublished data
snow goose	adult	bylot	2010	1677	G. Gauthier, M.-C. Cadieux and J. Lefebvre, unpublished data
snow goose	adult	bylot	2010	1536	G. Gauthier, M.-C. Cadieux and J. Lefebvre, unpublished data
snow goose	adult	bylot	2010	1518	G. Gauthier, M.-C. Cadieux and J. Lefebvre, unpublished data
snow goose	adult	bylot	2010	1538	G. Gauthier, M.-C. Cadieux and J. Lefebvre, unpublished data
snow goose	adult	bylot	2010	1525	G. Gauthier, M.-C. Cadieux and J. Lefebvre, unpublished data
snow goose	adult	bylot	2010	1510	G. Gauthier, M.-C. Cadieux and J. Lefebvre, unpublished data
snow goose	adult	bylot	2010	1920	G. Gauthier, M.-C. Cadieux and J. Lefebvre, unpublished data
snow goose	adult	bylot	2010	1722	G. Gauthier, M.-C. Cadieux and J. Lefebvre, unpublished data
snow goose	adult	bylot	2010	1225	G. Gauthier, M.-C. Cadieux and J. Lefebvre, unpublished data
snow goose	adult	bylot	2010	1847	G. Gauthier, M.-C. Cadieux and J. Lefebvre, unpublished data
snow goose	adult	bylot	2010	1815	G. Gauthier, M.-C. Cadieux and J. Lefebvre, unpublished data
snow goose	adult	bylot	2010	1808	G. Gauthier, M.-C. Cadieux and J. Lefebvre, unpublished data
snow goose	adult	bylot	2010	1656	G. Gauthier, M.-C. Cadieux and J. Lefebvre, unpublished data
snow goose	adult	bylot	2010	1567	G. Gauthier, M.-C. Cadieux and J. Lefebvre, unpublished data
snow goose	adult	bylot	2010	1512	G. Gauthier, M.-C. Cadieux and J. Lefebvre, unpublished data
snow goose	adult	bylot	2010	1693	G. Gauthier, M.-C. Cadieux and J. Lefebvre, unpublished data
snow goose	adult	bylot	2010	2141	G. Gauthier, M.-C. Cadieux and J. Lefebvre, unpublished data
snow goose	adult	bylot	2010	1825	G. Gauthier, M.-C. Cadieux and J. Lefebvre, unpublished data
snow goose	adult	bylot	2010	1774	G. Gauthier, M.-C. Cadieux and J. Lefebvre, unpublished data
snow goose	adult	bylot	2010	1611	G. Gauthier, M.-C. Cadieux and J. Lefebvre, unpublished data
snow goose	adult	bylot	2010	1757	G. Gauthier, M.-C. Cadieux and J. Lefebvre, unpublished data
snow goose	adult	bylot	2010	1800	G. Gauthier, M.-C. Cadieux and J. Lefebvre, unpublished data
snow goose	adult	bylot	2010	1718	G. Gauthier, M.-C. Cadieux and J. Lefebvre, unpublished data
snow goose	adult	bylot	2010	1621	G. Gauthier, M.-C. Cadieux and J. Lefebvre, unpublished data
snow goose	adult	bylot	2010	1769	G. Gauthier, M.-C. Cadieux and J. Lefebvre, unpublished data
snow goose	adult	bylot	2010	1863	G. Gauthier, M.-C. Cadieux and J. Lefebvre, unpublished data
snow goose	adult	bylot	2010	1486	G. Gauthier, M.-C. Cadieux and J. Lefebvre, unpublished data
snow goose	adult	bylot	2010	1545	G. Gauthier, M.-C. Cadieux and J. Lefebvre, unpublished data
snow goose	adult	bylot	2010	1619	G. Gauthier, M.-C. Cadieux and J. Lefebvre, unpublished data
snow goose	adult	bylot	2010	1840	G. Gauthier, M.-C. Cadieux and J. Lefebvre, unpublished data
snow goose	adult	bylot	2010	1409	G. Gauthier, M.-C. Cadieux and J. Lefebvre, unpublished data
snow goose	adult	bylot	2010	1278	G. Gauthier, M.-C. Cadieux and J. Lefebvre, unpublished data
snow goose	adult	bylot	2010	1607	G. Gauthier, M.-C. Cadieux and J. Lefebvre, unpublished data
snow goose	adult	bylot	2010	1760	G. Gauthier, M.-C. Cadieux and J. Lefebvre, unpublished data
snow goose	adult	bylot	2010	1772	G. Gauthier, M.-C. Cadieux and J. Lefebvre, unpublished data
snow goose	adult	bylot	2010	1348	G. Gauthier, M.-C. Cadieux and J. Lefebvre, unpublished data
snow goose	adult	bylot	2010	1575	G. Gauthier, M.-C. Cadieux and J. Lefebvre, unpublished data
snow goose	adult	bylot	2010	1412	G. Gauthier, M.-C. Cadieux and J. Lefebvre, unpublished data
snow goose	adult	bylot	2010	1822	G. Gauthier, M.-C. Cadieux and J. Lefebvre, unpublished data
snow goose	adult	bylot	2010	1888	G. Gauthier, M.-C. Cadieux and J. Lefebvre, unpublished data
snow goose	adult	bylot	2010	1628	G. Gauthier, M.-C. Cadieux and J. Lefebvre, unpublished data
snow goose	adult	bylot	2010	1678	G. Gauthier, M.-C. Cadieux and J. Lefebvre, unpublished data
snow goose	adult	bylot	2010	1782	G. Gauthier, M.-C. Cadieux and J. Lefebvre, unpublished data
snow goose	adult	bylot	2010	1723	G. Gauthier, M.-C. Cadieux and J. Lefebvre, unpublished data
snow goose	adult	bylot	2010	1487	G. Gauthier, M.-C. Cadieux and J. Lefebvre, unpublished data
snow goose	adult	bylot	2010	1646	G. Gauthier, M.-C. Cadieux and J. Lefebvre, unpublished data
snow goose	adult	bylot	2010	1628	G. Gauthier, M.-C. Cadieux and J. Lefebvre, unpublished data
snow goose	adult	bylot	2010	1643	G. Gauthier, M.-C. Cadieux and J. Lefebvre, unpublished data
snow goose	adult	bylot	2010	1642	G. Gauthier, M.-C. Cadieux and J. Lefebvre, unpublished data
snow goose	adult	bylot	2010	1420	G. Gauthier, M.-C. Cadieux and J. Lefebvre, unpublished data
snow goose	adult	bylot	2010	1693	G. Gauthier, M.-C. Cadieux and J. Lefebvre, unpublished data
snow goose	adult	bylot	2010	1978	G. Gauthier, M.-C. Cadieux and J. Lefebvre, unpublished data
snow goose	adult	bylot	2010	1868	G. Gauthier, M.-C. Cadieux and J. Lefebvre, unpublished data
snow goose	adult	bylot	2010	1493	G. Gauthier, M.-C. Cadieux and J. Lefebvre, unpublished data
snow goose	adult	bylot	2010	1706	G. Gauthier, M.-C. Cadieux and J. Lefebvre, unpublished data
snow goose	adult	bylot	2010	2055	G. Gauthier, M.-C. Cadieux and J. Lefebvre, unpublished data
snow goose	adult	bylot	2010	1408	G. Gauthier, M.-C. Cadieux and J. Lefebvre, unpublished data
snow goose	adult	bylot	2010	1472	G. Gauthier, M.-C. Cadieux and J. Lefebvre, unpublished data
snow goose	adult	bylot	2010	1470	G. Gauthier, M.-C. Cadieux and J. Lefebvre, unpublished data
snow goose	adult	bylot	2010	1726	G. Gauthier, M.-C. Cadieux and J. Lefebvre, unpublished data
snow goose	adult	bylot	2010	1686	G. Gauthier, M.-C. Cadieux and J. Lefebvre, unpublished data
snow goose	adult	bylot	2010	1298	G. Gauthier, M.-C. Cadieux and J. Lefebvre, unpublished data
snow goose	adult	bylot	2010	1442	G. Gauthier, M.-C. Cadieux and J. Lefebvre, unpublished data
snow goose	adult	bylot	2010	1348	G. Gauthier, M.-C. Cadieux and J. Lefebvre, unpublished data
snow goose	adult	bylot	2010	1940	G. Gauthier, M.-C. Cadieux and J. Lefebvre, unpublished data
snow goose	adult	bylot	2010	1710	G. Gauthier, M.-C. Cadieux and J. Lefebvre, unpublished data
snow goose	adult	bylot	2010	1756	G. Gauthier, M.-C. Cadieux and J. Lefebvre, unpublished data
snow goose	adult	bylot	2010	1405	G. Gauthier, M.-C. Cadieux and J. Lefebvre, unpublished data
snow goose	adult	bylot	2010	1906	G. Gauthier, M.-C. Cadieux and J. Lefebvre, unpublished data
snow goose	adult	bylot	2010	1423	G. Gauthier, M.-C. Cadieux and J. Lefebvre, unpublished data
snow goose	adult	bylot	2010	1513	G. Gauthier, M.-C. Cadieux and J. Lefebvre, unpublished data
snow goose	adult	bylot	2010	1630	G. Gauthier, M.-C. Cadieux and J. Lefebvre, unpublished data
snow goose	adult	bylot	2010	1794	G. Gauthier, M.-C. Cadieux and J. Lefebvre, unpublished data
snow goose	adult	bylot	2010	1490	G. Gauthier, M.-C. Cadieux and J. Lefebvre, unpublished data
snow goose	adult	bylot	2010	1720	G. Gauthier, M.-C. Cadieux and J. Lefebvre, unpublished data
snow goose	adult	bylot	2010	1469	G. Gauthier, M.-C. Cadieux and J. Lefebvre, unpublished data
snow goose	adult	bylot	2010	1509	G. Gauthier, M.-C. Cadieux and J. Lefebvre, unpublished data
snow goose	adult	bylot	2010	1625	G. Gauthier, M.-C. Cadieux and J. Lefebvre, unpublished data
snow goose	adult	bylot	2010	1885	G. Gauthier, M.-C. Cadieux and J. Lefebvre, unpublished data
snow goose	adult	bylot	2010	1890	G. Gauthier, M.-C. Cadieux and J. Lefebvre, unpublished data
snow goose	adult	bylot	2010	1620	G. Gauthier, M.-C. Cadieux and J. Lefebvre, unpublished data
snow goose	adult	bylot	2010	1770	G. Gauthier, M.-C. Cadieux and J. Lefebvre, unpublished data
snow goose	adult	bylot	2010	1865	G. Gauthier, M.-C. Cadieux and J. Lefebvre, unpublished data
snow goose	adult	bylot	2010	1755	G. Gauthier, M.-C. Cadieux and J. Lefebvre, unpublished data
snow goose	adult	bylot	2010	1670	G. Gauthier, M.-C. Cadieux and J. Lefebvre, unpublished data
snow goose	adult	bylot	2010	1710	G. Gauthier, M.-C. Cadieux and J. Lefebvre, unpublished data
snow goose	adult	bylot	2010	1635	G. Gauthier, M.-C. Cadieux and J. Lefebvre, unpublished data
snow goose	adult	bylot	2010	1557	G. Gauthier, M.-C. Cadieux and J. Lefebvre, unpublished data
snow goose	adult	bylot	2010	1440	G. Gauthier, M.-C. Cadieux and J. Lefebvre, unpublished data
snow goose	adult	bylot	2010	1315	G. Gauthier, M.-C. Cadieux and J. Lefebvre, unpublished data
snow goose	adult	bylot	2010	1590	G. Gauthier, M.-C. Cadieux and J. Lefebvre, unpublished data
snow goose	adult	bylot	2010	1730	G. Gauthier, M.-C. Cadieux and J. Lefebvre, unpublished data
snow goose	adult	bylot	2010	1447	G. Gauthier, M.-C. Cadieux and J. Lefebvre, unpublished data
snow goose	adult	bylot	2010	1690	G. Gauthier, M.-C. Cadieux and J. Lefebvre, unpublished data
snow goose	adult	bylot	2010	2057	G. Gauthier, M.-C. Cadieux and J. Lefebvre, unpublished data
snow goose	adult	bylot	2010	1393	G. Gauthier, M.-C. Cadieux and J. Lefebvre, unpublished data
snow goose	adult	bylot	2010	1650	G. Gauthier, M.-C. Cadieux and J. Lefebvre, unpublished data
snow goose	adult	bylot	2010	1572	G. Gauthier, M.-C. Cadieux and J. Lefebvre, unpublished data
snow goose	adult	bylot	2010	1680	G. Gauthier, M.-C. Cadieux and J. Lefebvre, unpublished data
snow goose	adult	bylot	2010	1622	G. Gauthier, M.-C. Cadieux and J. Lefebvre, unpublished data
snow goose	adult	bylot	2010	1415	G. Gauthier, M.-C. Cadieux and J. Lefebvre, unpublished data
snow goose	adult	bylot	2010	1336	G. Gauthier, M.-C. Cadieux and J. Lefebvre, unpublished data
snow goose	adult	bylot	2010	1610	G. Gauthier, M.-C. Cadieux and J. Lefebvre, unpublished data
snow goose	adult	bylot	2010	1707	G. Gauthier, M.-C. Cadieux and J. Lefebvre, unpublished data
snow goose	adult	bylot	2010	1536	G. Gauthier, M.-C. Cadieux and J. Lefebvre, unpublished data
snow goose	adult	bylot	2010	1530	G. Gauthier, M.-C. Cadieux and J. Lefebvre, unpublished data
snow goose	adult	bylot	2010	1372	G. Gauthier, M.-C. Cadieux and J. Lefebvre, unpublished data
snow goose	adult	bylot	2010	1603	G. Gauthier, M.-C. Cadieux and J. Lefebvre, unpublished data
snow goose	adult	bylot	2010	1898	G. Gauthier, M.-C. Cadieux and J. Lefebvre, unpublished data
snow goose	adult	bylot	2010	1648	G. Gauthier, M.-C. Cadieux and J. Lefebvre, unpublished data
snow goose	adult	bylot	2010	1554	G. Gauthier, M.-C. Cadieux and J. Lefebvre, unpublished data
snow goose	adult	bylot	2010	1544	G. Gauthier, M.-C. Cadieux and J. Lefebvre, unpublished data
snow goose	adult	bylot	2010	1662	G. Gauthier, M.-C. Cadieux and J. Lefebvre, unpublished data
snow goose	adult	bylot	2010	1930	G. Gauthier, M.-C. Cadieux and J. Lefebvre, unpublished data
snow goose	adult	bylot	2010	1659	G. Gauthier, M.-C. Cadieux and J. Lefebvre, unpublished data
snow goose	adult	bylot	2010	1748	G. Gauthier, M.-C. Cadieux and J. Lefebvre, unpublished data
snow goose	adult	bylot	2010	1605	G. Gauthier, M.-C. Cadieux and J. Lefebvre, unpublished data
snow goose	adult	bylot	2010	1682	G. Gauthier, M.-C. Cadieux and J. Lefebvre, unpublished data
snow goose	adult	bylot	2010	1662	G. Gauthier, M.-C. Cadieux and J. Lefebvre, unpublished data
snow goose	adult	bylot	2010	1632	G. Gauthier, M.-C. Cadieux and J. Lefebvre, unpublished data
snow goose	adult	bylot	2010	1721	G. Gauthier, M.-C. Cadieux and J. Lefebvre, unpublished data
snow goose	adult	bylot	2010	1661	G. Gauthier, M.-C. Cadieux and J. Lefebvre, unpublished data
snow goose	adult	bylot	2010	1668	G. Gauthier, M.-C. Cadieux and J. Lefebvre, unpublished data
snow goose	adult	bylot	2010	2025	G. Gauthier, M.-C. Cadieux and J. Lefebvre, unpublished data
snow goose	adult	bylot	2010	1921	G. Gauthier, M.-C. Cadieux and J. Lefebvre, unpublished data
snow goose	adult	bylot	2010	2154	G. Gauthier, M.-C. Cadieux and J. Lefebvre, unpublished data
snow goose	adult	bylot	2010	1449	G. Gauthier, M.-C. Cadieux and J. Lefebvre, unpublished data
snow goose	adult	bylot	2010	1956	G. Gauthier, M.-C. Cadieux and J. Lefebvre, unpublished data
snow goose	adult	bylot	2010	1835	G. Gauthier, M.-C. Cadieux and J. Lefebvre, unpublished data
snow goose	adult	bylot	2010	1683	G. Gauthier, M.-C. Cadieux and J. Lefebvre, unpublished data
snow goose	adult	bylot	2010	1696	G. Gauthier, M.-C. Cadieux and J. Lefebvre, unpublished data
snow goose	adult	bylot	2010	1699	G. Gauthier, M.-C. Cadieux and J. Lefebvre, unpublished data
snow goose	adult	bylot	2010	1447	G. Gauthier, M.-C. Cadieux and J. Lefebvre, unpublished data
snow goose	adult	bylot	2010	1928	G. Gauthier, M.-C. Cadieux and J. Lefebvre, unpublished data
snow goose	adult	bylot	2010	1673	G. Gauthier, M.-C. Cadieux and J. Lefebvre, unpublished data
snow goose	adult	bylot	2010	1597	G. Gauthier, M.-C. Cadieux and J. Lefebvre, unpublished data
snow goose	adult	bylot	2010	1574	G. Gauthier, M.-C. Cadieux and J. Lefebvre, unpublished data
snow goose	adult	bylot	2010	1628	G. Gauthier, M.-C. Cadieux and J. Lefebvre, unpublished data
snow goose	adult	bylot	2010	1783	G. Gauthier, M.-C. Cadieux and J. Lefebvre, unpublished data
snow goose	adult	bylot	2010	1715	G. Gauthier, M.-C. Cadieux and J. Lefebvre, unpublished data
snow goose	adult	bylot	2010	2018	G. Gauthier, M.-C. Cadieux and J. Lefebvre, unpublished data
snow goose	adult	bylot	2010	1649	G. Gauthier, M.-C. Cadieux and J. Lefebvre, unpublished data
snow goose	adult	bylot	2010	1529	G. Gauthier, M.-C. Cadieux and J. Lefebvre, unpublished data
snow goose	adult	bylot	2010	1999	G. Gauthier, M.-C. Cadieux and J. Lefebvre, unpublished data
snow goose	adult	bylot	2010	1871	G. Gauthier, M.-C. Cadieux and J. Lefebvre, unpublished data
snow goose	adult	bylot	2010	1695	G. Gauthier, M.-C. Cadieux and J. Lefebvre, unpublished data
snow goose	adult	bylot	2010	1769	G. Gauthier, M.-C. Cadieux and J. Lefebvre, unpublished data
snow goose	adult	bylot	2010	1558	G. Gauthier, M.-C. Cadieux and J. Lefebvre, unpublished data
snow goose	adult	bylot	2010	1947	G. Gauthier, M.-C. Cadieux and J. Lefebvre, unpublished data
snow goose	adult	bylot	2010	2128	G. Gauthier, M.-C. Cadieux and J. Lefebvre, unpublished data
snow goose	adult	bylot	2010	2002	G. Gauthier, M.-C. Cadieux and J. Lefebvre, unpublished data
snow goose	adult	bylot	2010	1710	G. Gauthier, M.-C. Cadieux and J. Lefebvre, unpublished data
snow goose	adult	bylot	2010	2005	G. Gauthier, M.-C. Cadieux and J. Lefebvre, unpublished data
snow goose	adult	bylot	2010	1797	G. Gauthier, M.-C. Cadieux and J. Lefebvre, unpublished data
snow goose	adult	bylot	2010	1599	G. Gauthier, M.-C. Cadieux and J. Lefebvre, unpublished data
snow goose	adult	bylot	2010	1809	G. Gauthier, M.-C. Cadieux and J. Lefebvre, unpublished data
snow goose	adult	bylot	2010	1680	G. Gauthier, M.-C. Cadieux and J. Lefebvre, unpublished data
snow goose	adult	bylot	2010	1885	G. Gauthier, M.-C. Cadieux and J. Lefebvre, unpublished data
snow goose	adult	bylot	2010	2280	G. Gauthier, M.-C. Cadieux and J. Lefebvre, unpublished data
snow goose	adult	bylot	2010	1629	G. Gauthier, M.-C. Cadieux and J. Lefebvre, unpublished data
snow goose	adult	bylot	2010	1839	G. Gauthier, M.-C. Cadieux and J. Lefebvre, unpublished data
snow goose	adult	bylot	2010	1790	G. Gauthier, M.-C. Cadieux and J. Lefebvre, unpublished data
snow goose	adult	bylot	2010	2098	G. Gauthier, M.-C. Cadieux and J. Lefebvre, unpublished data
snow goose	adult	bylot	2010	2017	G. Gauthier, M.-C. Cadieux and J. Lefebvre, unpublished data
snow goose	adult	bylot	2010	1989	G. Gauthier, M.-C. Cadieux and J. Lefebvre, unpublished data
snow goose	adult	bylot	2010	1961	G. Gauthier, M.-C. Cadieux and J. Lefebvre, unpublished data
snow goose	adult	bylot	2010	1619	G. Gauthier, M.-C. Cadieux and J. Lefebvre, unpublished data
snow goose	adult	bylot	2010	1759	G. Gauthier, M.-C. Cadieux and J. Lefebvre, unpublished data
snow goose	adult	bylot	2010	1615	G. Gauthier, M.-C. Cadieux and J. Lefebvre, unpublished data
snow goose	adult	bylot	2010	1787	G. Gauthier, M.-C. Cadieux and J. Lefebvre, unpublished data
snow goose	adult	bylot	2010	1808	G. Gauthier, M.-C. Cadieux and J. Lefebvre, unpublished data
snow goose	adult	bylot	2010	1903	G. Gauthier, M.-C. Cadieux and J. Lefebvre, unpublished data
snow goose	adult	bylot	2010	1379	G. Gauthier, M.-C. Cadieux and J. Lefebvre, unpublished data
snow goose	adult	bylot	2010	1955	G. Gauthier, M.-C. Cadieux and J. Lefebvre, unpublished data
snow goose	adult	bylot	2010	1370	G. Gauthier, M.-C. Cadieux and J. Lefebvre, unpublished data
snow goose	adult	bylot	2010	1672	G. Gauthier, M.-C. Cadieux and J. Lefebvre, unpublished data
snow goose	adult	bylot	2010	1558	G. Gauthier, M.-C. Cadieux and J. Lefebvre, unpublished data
snow goose	adult	bylot	2010	1881	G. Gauthier, M.-C. Cadieux and J. Lefebvre, unpublished data
snow goose	adult	bylot	2010	1928	G. Gauthier, M.-C. Cadieux and J. Lefebvre, unpublished data
snow goose	adult	bylot	2010	1605	G. Gauthier, M.-C. Cadieux and J. Lefebvre, unpublished data
snow goose	adult	bylot	2010	1701	G. Gauthier, M.-C. Cadieux and J. Lefebvre, unpublished data
snow goose	adult	bylot	2010	1491	G. Gauthier, M.-C. Cadieux and J. Lefebvre, unpublished data
snow goose	adult	bylot	2010	1614	G. Gauthier, M.-C. Cadieux and J. Lefebvre, unpublished data
snow goose	adult	bylot	2010	1644	G. Gauthier, M.-C. Cadieux and J. Lefebvre, unpublished data
snow goose	adult	bylot	2010	1435	G. Gauthier, M.-C. Cadieux and J. Lefebvre, unpublished data
snow goose	adult	bylot	2010	1830	G. Gauthier, M.-C. Cadieux and J. Lefebvre, unpublished data
snow goose	adult	bylot	2010	1730	G. Gauthier, M.-C. Cadieux and J. Lefebvre, unpublished data
snow goose	adult	bylot	2010	1735	G. Gauthier, M.-C. Cadieux and J. Lefebvre, unpublished data
snow goose	adult	bylot	2010	1913	G. Gauthier, M.-C. Cadieux and J. Lefebvre, unpublished data
snow goose	adult	bylot	2010	1792	G. Gauthier, M.-C. Cadieux and J. Lefebvre, unpublished data
snow goose	adult	bylot	2010	2189	G. Gauthier, M.-C. Cadieux and J. Lefebvre, unpublished data
snow goose	adult	bylot	2010	1890	G. Gauthier, M.-C. Cadieux and J. Lefebvre, unpublished data
snow goose	adult	bylot	2010	1563	G. Gauthier, M.-C. Cadieux and J. Lefebvre, unpublished data
snow goose	adult	bylot	2010	1601	G. Gauthier, M.-C. Cadieux and J. Lefebvre, unpublished data
snow goose	adult	bylot	2010	1996	G. Gauthier, M.-C. Cadieux and J. Lefebvre, unpublished data
snow goose	adult	bylot	2010	1692	G. Gauthier, M.-C. Cadieux and J. Lefebvre, unpublished data
snow goose	adult	bylot	2010	1680	G. Gauthier, M.-C. Cadieux and J. Lefebvre, unpublished data
snow goose	adult	bylot	2010	1824	G. Gauthier, M.-C. Cadieux and J. Lefebvre, unpublished data
snow goose	adult	bylot	2010	1908	G. Gauthier, M.-C. Cadieux and J. Lefebvre, unpublished data
snow goose	adult	bylot	2010	1384	G. Gauthier, M.-C. Cadieux and J. Lefebvre, unpublished data
snow goose	adult	bylot	2010	1818	G. Gauthier, M.-C. Cadieux and J. Lefebvre, unpublished data
snow goose	adult	bylot	2010	1270	G. Gauthier, M.-C. Cadieux and J. Lefebvre, unpublished data
snow goose	adult	bylot	2010	1763	G. Gauthier, M.-C. Cadieux and J. Lefebvre, unpublished data
snow goose	adult	bylot	2010	1920	G. Gauthier, M.-C. Cadieux and J. Lefebvre, unpublished data
snow goose	adult	bylot	2010	1686	G. Gauthier, M.-C. Cadieux and J. Lefebvre, unpublished data
snow goose	adult	bylot	2010	1951	G. Gauthier, M.-C. Cadieux and J. Lefebvre, unpublished data
snow goose	adult	bylot	2010	2068	G. Gauthier, M.-C. Cadieux and J. Lefebvre, unpublished data
snow goose	adult	bylot	2010	1440	G. Gauthier, M.-C. Cadieux and J. Lefebvre, unpublished data
snow goose	adult	bylot	2010	1656	G. Gauthier, M.-C. Cadieux and J. Lefebvre, unpublished data
snow goose	adult	bylot	2010	2016	G. Gauthier, M.-C. Cadieux and J. Lefebvre, unpublished data
snow goose	adult	bylot	2010	1821	G. Gauthier, M.-C. Cadieux and J. Lefebvre, unpublished data
snow goose	adult	bylot	2010	1825	G. Gauthier, M.-C. Cadieux and J. Lefebvre, unpublished data
snow goose	adult	bylot	2010	1591	G. Gauthier, M.-C. Cadieux and J. Lefebvre, unpublished data
snow goose	adult	bylot	2010	1819	G. Gauthier, M.-C. Cadieux and J. Lefebvre, unpublished data
snow goose	adult	bylot	2010	1571	G. Gauthier, M.-C. Cadieux and J. Lefebvre, unpublished data
snow goose	adult	bylot	2010	1891	G. Gauthier, M.-C. Cadieux and J. Lefebvre, unpublished data
snow goose	adult	bylot	2010	2102	G. Gauthier, M.-C. Cadieux and J. Lefebvre, unpublished data
snow goose	adult	bylot	2010	1707	G. Gauthier, M.-C. Cadieux and J. Lefebvre, unpublished data
snow goose	adult	bylot	2010	1680	G. Gauthier, M.-C. Cadieux and J. Lefebvre, unpublished data
snow goose	adult	bylot	2010	1401	G. Gauthier, M.-C. Cadieux and J. Lefebvre, unpublished data
snow goose	adult	bylot	2010	1610	G. Gauthier, M.-C. Cadieux and J. Lefebvre, unpublished data
snow goose	adult	bylot	2010	1742	G. Gauthier, M.-C. Cadieux and J. Lefebvre, unpublished data
snow goose	adult	bylot	2010	1945	G. Gauthier, M.-C. Cadieux and J. Lefebvre, unpublished data
snow goose	adult	bylot	2010	1468	G. Gauthier, M.-C. Cadieux and J. Lefebvre, unpublished data
snow goose	adult	bylot	2010	1462	G. Gauthier, M.-C. Cadieux and J. Lefebvre, unpublished data
snow goose	adult	bylot	2010	2100	G. Gauthier, M.-C. Cadieux and J. Lefebvre, unpublished data
snow goose	adult	bylot	2010	1699	G. Gauthier, M.-C. Cadieux and J. Lefebvre, unpublished data
snow goose	adult	bylot	2010	1540	G. Gauthier, M.-C. Cadieux and J. Lefebvre, unpublished data
snow goose	adult	bylot	2010	1529	G. Gauthier, M.-C. Cadieux and J. Lefebvre, unpublished data
snow goose	adult	bylot	2010	2010	G. Gauthier, M.-C. Cadieux and J. Lefebvre, unpublished data
snow goose	adult	bylot	2010	1298	G. Gauthier, M.-C. Cadieux and J. Lefebvre, unpublished data
snow goose	adult	bylot	2010	1634	G. Gauthier, M.-C. Cadieux and J. Lefebvre, unpublished data
snow goose	adult	bylot	2010	1558	G. Gauthier, M.-C. Cadieux and J. Lefebvre, unpublished data
snow goose	adult	bylot	2010	1607	G. Gauthier, M.-C. Cadieux and J. Lefebvre, unpublished data
snow goose	adult	bylot	2010	1816	G. Gauthier, M.-C. Cadieux and J. Lefebvre, unpublished data
snow goose	adult	bylot	2010	1887	G. Gauthier, M.-C. Cadieux and J. Lefebvre, unpublished data
snow goose	adult	bylot	2010	2155	G. Gauthier, M.-C. Cadieux and J. Lefebvre, unpublished data
snow goose	adult	bylot	2010	2080	G. Gauthier, M.-C. Cadieux and J. Lefebvre, unpublished data
snow goose	adult	bylot	2010	1675	G. Gauthier, M.-C. Cadieux and J. Lefebvre, unpublished data
snow goose	adult	bylot	2010	1920	G. Gauthier, M.-C. Cadieux and J. Lefebvre, unpublished data
snow goose	adult	bylot	2010	1990	G. Gauthier, M.-C. Cadieux and J. Lefebvre, unpublished data
snow goose	adult	bylot	2010	1810	G. Gauthier, M.-C. Cadieux and J. Lefebvre, unpublished data
snow goose	adult	bylot	2010	1875	G. Gauthier, M.-C. Cadieux and J. Lefebvre, unpublished data
snow goose	adult	bylot	2010	1833	G. Gauthier, M.-C. Cadieux and J. Lefebvre, unpublished data
snow goose	adult	bylot	2010	1693	G. Gauthier, M.-C. Cadieux and J. Lefebvre, unpublished data
snow goose	adult	bylot	2010	1862	G. Gauthier, M.-C. Cadieux and J. Lefebvre, unpublished data
snow goose	adult	bylot	2010	1664	G. Gauthier, M.-C. Cadieux and J. Lefebvre, unpublished data
snow goose	adult	bylot	2010	1638	G. Gauthier, M.-C. Cadieux and J. Lefebvre, unpublished data
snow goose	adult	bylot	2010	2224	G. Gauthier, M.-C. Cadieux and J. Lefebvre, unpublished data
snow goose	adult	bylot	2010	1889	G. Gauthier, M.-C. Cadieux and J. Lefebvre, unpublished data
snow goose	adult	bylot	2010	1840	G. Gauthier, M.-C. Cadieux and J. Lefebvre, unpublished data
snow goose	adult	bylot	2010	2180	G. Gauthier, M.-C. Cadieux and J. Lefebvre, unpublished data
snow goose	adult	bylot	2010	1450	G. Gauthier, M.-C. Cadieux and J. Lefebvre, unpublished data
snow goose	adult	bylot	2010	1776	G. Gauthier, M.-C. Cadieux and J. Lefebvre, unpublished data
snow goose	adult	bylot	2011	1399	G. Gauthier, M.-C. Cadieux and J. Lefebvre, unpublished data
snow goose	adult	bylot	2011	1214	G. Gauthier, M.-C. Cadieux and J. Lefebvre, unpublished data
snow goose	adult	bylot	2010	1944	G. Gauthier, M.-C. Cadieux and J. Lefebvre, unpublished data
snow goose	adult	bylot	2010	1885	G. Gauthier, M.-C. Cadieux and J. Lefebvre, unpublished data
snow goose	adult	bylot	2010	1661	G. Gauthier, M.-C. Cadieux and J. Lefebvre, unpublished data
snow goose	adult	bylot	2010	1709	G. Gauthier, M.-C. Cadieux and J. Lefebvre, unpublished data
snow goose	adult	bylot	2010	2035	G. Gauthier, M.-C. Cadieux and J. Lefebvre, unpublished data
snow goose	adult	bylot	2010	1922	G. Gauthier, M.-C. Cadieux and J. Lefebvre, unpublished data
snow goose	adult	bylot	2010	2074	G. Gauthier, M.-C. Cadieux and J. Lefebvre, unpublished data
snow goose	adult	bylot	2010	1735	G. Gauthier, M.-C. Cadieux and J. Lefebvre, unpublished data
snow goose	adult	bylot	2010	1792	G. Gauthier, M.-C. Cadieux and J. Lefebvre, unpublished data
snow goose	adult	bylot	2010	1798	G. Gauthier, M.-C. Cadieux and J. Lefebvre, unpublished data
snow goose	adult	bylot	2010	1943	G. Gauthier, M.-C. Cadieux and J. Lefebvre, unpublished data
snow goose	adult	bylot	2010	2014	G. Gauthier, M.-C. Cadieux and J. Lefebvre, unpublished data
snow goose	adult	bylot	2010	1948	G. Gauthier, M.-C. Cadieux and J. Lefebvre, unpublished data
snow goose	adult	bylot	2010	1922	G. Gauthier, M.-C. Cadieux and J. Lefebvre, unpublished data
snow goose	adult	bylot	2010	1665	G. Gauthier, M.-C. Cadieux and J. Lefebvre, unpublished data
snow goose	adult	bylot	2010	1668	G. Gauthier, M.-C. Cadieux and J. Lefebvre, unpublished data
snow goose	adult	bylot	2010	1583	G. Gauthier, M.-C. Cadieux and J. Lefebvre, unpublished data
snow goose	adult	bylot	2010	1886	G. Gauthier, M.-C. Cadieux and J. Lefebvre, unpublished data
snow goose	adult	bylot	2010	1876	G. Gauthier, M.-C. Cadieux and J. Lefebvre, unpublished data
snow goose	adult	bylot	2010	1670	G. Gauthier, M.-C. Cadieux and J. Lefebvre, unpublished data
snow goose	adult	bylot	2011	1417	G. Gauthier, M.-C. Cadieux and J. Lefebvre, unpublished data
snow goose	adult	bylot	2011	1405	G. Gauthier, M.-C. Cadieux and J. Lefebvre, unpublished data
[truncated: 11,904 more rows]
