# Supplementary material for: Long‐term abundance time‐series of the High Arctic terrestrial vertebrate community of Bylot Island, Nunavut
Source: Ecology. 2025 Oct 7;106(10):e70223. doi: 10.1002/ecy.70223 (PMC12501677; doi:10.1002/ecy.70223)
Supplement: Supplementary file 1 — Data S1: [file ECY-106-e70223-s001.zip › Data_S1/raw/avian_nest_monitoring/hawk_falcon_nests.csv]

nest_id	species	year	zone
BUPA_115	rough legged hawk	2018	black plateau
BUPA_139	rough legged hawk	2018	black plateau
BUPA_152	rough legged hawk	2018	black plateau
BUPA106	rough legged hawk	2012	black plateau
BUPA115	rough legged hawk	2019	black plateau
BUPA118	rough legged hawk	2012	black plateau
BUPA118	rough legged hawk	2019	black plateau
BUPA122	rough legged hawk	2012	black plateau
BUPA122	rough legged hawk	2019	black plateau
BUPA125	rough legged hawk	2019	black plateau
BUPA127	rough legged hawk	2012	black plateau
BUPA127	rough legged hawk	2019	black plateau
BUPA128	rough legged hawk	2012	black plateau
BUPA128	rough legged hawk	2019	black plateau
BUPA138	rough legged hawk	2019	black plateau
BUPA154	rough legged hawk	2019	black plateau
BUPA157	rough legged hawk	2019	black plateau
BUPA159	rough legged hawk	2019	black plateau
BUPA162	rough legged hawk	2019	black plateau
BUPA163	rough legged hawk	2019	black plateau
BUS01	rough legged hawk	2006	black plateau
BUS1	rough legged hawk	2004	black plateau
PEFA_AB01	peregrine falcon	2017	black plateau
PEFA01	peregrine falcon	2008	black plateau
PEFA01	peregrine falcon	2009	black plateau
PEFA01	peregrine falcon	2010	black plateau
PEFA01	peregrine falcon	2011	black plateau
PEFA01	peregrine falcon	2018	black plateau
PEFA02	peregrine falcon	2008	black plateau
PEFA02	peregrine falcon	2018	black plateau
PEFA03	peregrine falcon	2008	black plateau
PEFA04	peregrine falcon	2013	black plateau
PEFA104	peregrine falcon	2012	black plateau
PEFA104	peregrine falcon	2014	black plateau
PEFA104	peregrine falcon	2015	black plateau
PEFA104a	peregrine falcon	2019	black plateau
PEFA106	peregrine falcon	2019	black plateau
PEFA107	peregrine falcon	2019	black plateau
PEFAAB01	peregrine falcon	2016	black plateau
RLHA_AB02	rough legged hawk	2017	black plateau
RLHA01	rough legged hawk	2009	black plateau
RLHA01	rough legged hawk	2018	black plateau
RLHA02	rough legged hawk	2009	black plateau
RLHA03	rough legged hawk	2011	black plateau
RLHA04	rough legged hawk	2010	black plateau
RLHA04	rough legged hawk	2011	black plateau
RLHA05	rough legged hawk	2010	black plateau
RLHA05	rough legged hawk	2011	black plateau
RLHA06	rough legged hawk	2010	black plateau
RLHA06	rough legged hawk	2011	black plateau
RLHA07	rough legged hawk	2010	black plateau
RLHA07	rough legged hawk	2011	black plateau
RLHA08	rough legged hawk	2010	black plateau
RLHA08-NC	rough legged hawk	2016	black plateau
RLHA09	rough legged hawk	2010	black plateau
RLHA09-NC	rough legged hawk	2016	black plateau
RLHA10	rough legged hawk	2010	black plateau
RLHA10	rough legged hawk	2011	black plateau
RLHA10-KC	rough legged hawk	2016	black plateau
RLHA106	rough legged hawk	2014	black plateau
RLHA11	rough legged hawk	2010	black plateau
RLHA11	rough legged hawk	2011	black plateau
RLHA114	rough legged hawk	2014	black plateau
RLHA115	rough legged hawk	2014	black plateau
RLHA117	rough legged hawk	2015	black plateau
RLHA118	rough legged hawk	2014	black plateau
RLHA118	rough legged hawk	2015	black plateau
RLHA12	rough legged hawk	2011	black plateau
RLHA122	rough legged hawk	2014	black plateau
RLHA125	rough legged hawk	2014	black plateau
RLHA125	rough legged hawk	2015	black plateau
RLHA128	rough legged hawk	2015	black plateau
RLHA130	rough legged hawk	2014	black plateau
RLHA131	rough legged hawk	2015	black plateau
RLHA137	rough legged hawk	2014	black plateau
RLHA138	rough legged hawk	2014	black plateau
RLHA139	rough legged hawk	2014	black plateau
RLHA142	rough legged hawk	2014	black plateau
RLHA142	rough legged hawk	2015	black plateau
RLHA143	rough legged hawk	2014	black plateau
RLHA151	rough legged hawk	2015	black plateau
RLHA152	rough legged hawk	2015	black plateau
RLHAAB01	rough legged hawk	2016	black plateau
RLHAAB02	rough legged hawk	2016	black plateau
RLHAAB03	rough legged hawk	2016	black plateau
RLHAAB04	rough legged hawk	2016	black plateau
RLHAAB05	rough legged hawk	2016	black plateau
RLHADL01	rough legged hawk	2016	black plateau
FAPE-MP-01	peregrine falcon	2022	black plateau
PEFA-LM-01	peregrine falcon	2022	black plateau
RLHA-DB-01	rough legged hawk	2022	black plateau
RLHA-LM-01	rough legged hawk	2022	black plateau
RLHA02	rough legged hawk	2007	camp 2
RLHA21	rough legged hawk	2010	camp 2
RLHACCJ01	rough legged hawk	2016	camp 2
RLHAMZ01	rough legged hawk	2019	camp 2
BUPA308	rough legged hawk	2012	camp 3 plateau
BUPA329	rough legged hawk	2019	camp 3 plateau
BUPA332	rough legged hawk	2019	camp 3 plateau
PEFA_AB03	peregrine falcon	2017	camp 3 plateau
PEFA_AB04	peregrine falcon	2017	camp 3 plateau
PEFA03	peregrine falcon	2013	camp 3 plateau
PEFA301	peregrine falcon	2014	camp 3 plateau
PEFA303	peregrine falcon	2014	camp 3 plateau
PEFA303	peregrine falcon	2015	camp 3 plateau
PEFAAB04	peregrine falcon	2016	camp 3 plateau
PEFAABKB01	peregrine falcon	2019	camp 3 plateau
RLHA_AB04	rough legged hawk	2017	camp 3 plateau
RLHA_AB05	rough legged hawk	2017	camp 3 plateau
RLHA03	rough legged hawk	2007	camp 3 plateau
RLHA03	rough legged hawk	2009	camp 3 plateau
RLHA05	rough legged hawk	2007	camp 3 plateau
RLHA05	rough legged hawk	2008	camp 3 plateau
RLHA10	rough legged hawk	2008	camp 3 plateau
RLHA303	rough legged hawk	2014	camp 3 plateau
RLHA303	rough legged hawk	2015	camp 3 plateau
RLHA309	rough legged hawk	2014	camp 3 plateau
RLHA311	rough legged hawk	2014	camp 3 plateau
RLHA313	rough legged hawk	2015	camp 3 plateau
RLHA321	rough legged hawk	2015	camp 3 plateau
RLHAAB07	rough legged hawk	2016	camp 3 plateau
RLHAAB08	rough legged hawk	2016	camp 3 plateau
RLHAAB11	rough legged hawk	2016	camp 3 plateau
RLHAABKB01	rough legged hawk	2019	camp 3 plateau
RLHAABKB02	rough legged hawk	2019	camp 3 plateau
RLHAED03	rough legged hawk	2019	camp 3 plateau
RLHAED04	rough legged hawk	2019	camp 3 plateau
PEFA-TG-02	peregrine falcon	2022	camp 3 plateau
RLHA-TG-01	rough legged hawk	2022	camp 3 plateau
BUPA304	rough legged hawk	2012	camp 3
BUPA307	rough legged hawk	2012	camp 3
FAPE_304	peregrine falcon	2018	camp 3
PEFA_FLP01	peregrine falcon	2017	camp 3
PEFA302	peregrine falcon	2014	camp 3
PEFAED02	peregrine falcon	2019	camp 3
PEFAJB01	peregrine falcon	2016	camp 3
RLHA_AB03	rough legged hawk	2017	camp 3
RLHA_ED01	rough legged hawk	2017	camp 3
RLHA01	rough legged hawk	2007	camp 3
RLHA04	rough legged hawk	2009	camp 3
RLHA06	rough legged hawk	2007	camp 3
RLHA08	rough legged hawk	2008	camp 3
RLHA11	rough legged hawk	2008	camp 3
RLHA30	rough legged hawk	2011	camp 3
RLHA304	rough legged hawk	2014	camp 3
RLHA307	rough legged hawk	2014	camp 3
RLHA307	rough legged hawk	2015	camp 3
RLHA312	rough legged hawk	2015	camp 3
RLHAAB03	rough legged hawk	2019	camp 3
RLHAED01	rough legged hawk	2016	camp 3
RLHAJB02	rough legged hawk	2016	camp 3
RLHAMV01	rough legged hawk	2019	camp 3
PEFA-DG-01	peregrine falcon	2022	camp 3
BUPA_420	rough legged hawk	2018	dufour
BUPA404	rough legged hawk	2012	dufour
BUS02	rough legged hawk	2006	dufour
FAPE_402	peregrine falcon	2018	dufour
FAU01	peregrine falcon	2006	dufour
PEFA_AB02	peregrine falcon	2017	dufour
PEFA01	peregrine falcon	2013	dufour
PEFA02	peregrine falcon	2010	dufour
PEFA04	peregrine falcon	2008	dufour
PEFA402	peregrine falcon	2012	dufour
PEFA402	peregrine falcon	2014	dufour
PEFA402	peregrine falcon	2015	dufour
PEFAAB03	peregrine falcon	2016	dufour
PEFAED01	peregrine falcon	2019	dufour
RLHA06	rough legged hawk	2008	dufour
RLHA08	rough legged hawk	2007	dufour
RLHA08	rough legged hawk	2011	dufour
RLHA09	rough legged hawk	2007	dufour
RLHA18	rough legged hawk	2010	dufour
RLHA401	rough legged hawk	2014	dufour
RLHA401	rough legged hawk	2015	dufour
RLHA406	rough legged hawk	2014	dufour
RLHA406	rough legged hawk	2015	dufour
RLHAAB01	rough legged hawk	2018	dufour
RLHAAB09	rough legged hawk	2016	dufour
RLHAAB10	rough legged hawk	2016	dufour
RLHAED01	rough legged hawk	2019	dufour
RLHAED02	rough legged hawk	2019	dufour
RLHAED05	rough legged hawk	2019	dufour
RLHAJD01	rough legged hawk	2016	dufour
RLHASL01	rough legged hawk	2011	dufour
BUPA413	rough legged hawk	2019	goose point
FAPE_403	peregrine falcon	2018	goose point
PEFA02	peregrine falcon	2013	goose point
PEFA403	peregrine falcon	2014	goose point
PEFA404	peregrine falcon	2015	goose point
PEFAAB02	peregrine falcon	2016	goose point
PEFAJB01	peregrine falcon	2013	goose point
RLHA13	rough legged hawk	2011	goose point
RLHA19	rough legged hawk	2010	goose point
RLHA20	rough legged hawk	2010	goose point
RLHA205	rough legged hawk	2014	goose point
RLHA402	rough legged hawk	2014	goose point
RLHA402	rough legged hawk	2015	goose point
RLHA409	rough legged hawk	2014	goose point
RLHA410	rough legged hawk	2014	goose point
RLHA410	rough legged hawk	2015	goose point
RLHAAB12	rough legged hawk	2016	goose point
RLHAAB13	rough legged hawk	2016	goose point
RLHAAB14	rough legged hawk	2016	goose point
PEFA-GB-01	peregrine falcon	2022	goose point
RLHA04	rough legged hawk	2007	malaview
RLHA317	rough legged hawk	2014	malaview
RLHA318	rough legged hawk	2014	malaview
RLHAAB01	rough legged hawk	2019	malaview
RLHAAB06	rough legged hawk	2016	malaview
RLHAJB01	rough legged hawk	2016	malaview
BUPA140	rough legged hawk	2019	south plateau
BUPA141	rough legged hawk	2019	south plateau
BUPA149	rough legged hawk	2019	south plateau
BUPA156	rough legged hawk	2019	south plateau
BUPA161	rough legged hawk	2019	south plateau
RLHA01-YS	rough legged hawk	2017	south plateau
RLHA02	rough legged hawk	2008	south plateau
RLHA02	rough legged hawk	2010	south plateau
RLHA02-JV	rough legged hawk	2017	south plateau
RLHA03-NC	rough legged hawk	2016	south plateau
RLHA04	rough legged hawk	2008	south plateau
RLHA04-KC	rough legged hawk	2016	south plateau
RLHA05-KC	rough legged hawk	2016	south plateau
RLHA06-YS	rough legged hawk	2016	south plateau
RLHA07	rough legged hawk	2007	south plateau
RLHA14	rough legged hawk	2010	south plateau
RLHA140	rough legged hawk	2014	south plateau
RLHA141	rough legged hawk	2014	south plateau
RLHA144	rough legged hawk	2014	south plateau
RLHA149	rough legged hawk	2015	south plateau
RLHA15	rough legged hawk	2010	south plateau
RLHA150	rough legged hawk	2015	south plateau
RLHA16	rough legged hawk	2010	south plateau
RLHA17	rough legged hawk	2010	south plateau
BUPA_142	rough legged hawk	2018	qarlikturvik valley
BUPA_153/BUPA_135	rough legged hawk	2018	qarlikturvik valley
BUPA107	rough legged hawk	2012	qarlikturvik valley
BUPA110a	rough legged hawk	2019	qarlikturvik valley
BUPA111a	rough legged hawk	2019	qarlikturvik valley
BUPA146	rough legged hawk	2019	qarlikturvik valley
BUPA147a	rough legged hawk	2019	qarlikturvik valley
RLHA01	rough legged hawk	2008	qarlikturvik valley
RLHA01	rough legged hawk	2010	qarlikturvik valley
RLHA01	rough legged hawk	2011	qarlikturvik valley
RLHA01-YS	rough legged hawk	2016	qarlikturvik valley
RLHA02	rough legged hawk	2011	qarlikturvik valley
RLHA02-NC	rough legged hawk	2016	qarlikturvik valley
RLHA03	rough legged hawk	2010	qarlikturvik valley
RLHA07-KC	rough legged hawk	2016	qarlikturvik valley
RLHA12	rough legged hawk	2010	qarlikturvik valley
RLHA13	rough legged hawk	2010	qarlikturvik valley
RLHA135	rough legged hawk	2014	qarlikturvik valley
RLHA136	rough legged hawk	2014	qarlikturvik valley
RLHA146	rough legged hawk	2015	qarlikturvik valley
RLHA147	rough legged hawk	2015	qarlikturvik valley
BUPA_142	rough legged hawk	2018	south qarlikturvik
BUPA_153/BUPA_135	rough legged hawk	2018	south qarlikturvik
BUPA107	rough legged hawk	2012	south qarlikturvik
BUPA146	rough legged hawk	2019	south qarlikturvik
BUPA147a	rough legged hawk	2019	south qarlikturvik
RLHA01	rough legged hawk	2008	south qarlikturvik
RLHA01	rough legged hawk	2010	south qarlikturvik
RLHA01	rough legged hawk	2011	south qarlikturvik
RLHA01-YS	rough legged hawk	2016	south qarlikturvik
RLHA02-NC	rough legged hawk	2016	south qarlikturvik
RLHA03	rough legged hawk	2010	south qarlikturvik
RLHA135	rough legged hawk	2014	south qarlikturvik
RLHA136	rough legged hawk	2014	south qarlikturvik
RLHA146	rough legged hawk	2015	south qarlikturvik
RLHA147	rough legged hawk	2015	south qarlikturvik
BUPA_115	rough legged hawk	2018	study area
BUPA_139	rough legged hawk	2018	study area
BUPA_142	rough legged hawk	2018	study area
BUPA_152	rough legged hawk	2018	study area
BUPA_153/BUPA_135	rough legged hawk	2018	study area
BUPA_420	rough legged hawk	2018	study area
BUPA106	rough legged hawk	2012	study area
BUPA107	rough legged hawk	2012	study area
BUPA110a	rough legged hawk	2019	study area
BUPA111a	rough legged hawk	2019	study area
BUPA115	rough legged hawk	2019	study area
BUPA118	rough legged hawk	2012	study area
BUPA118	rough legged hawk	2019	study area
BUPA122	rough legged hawk	2012	study area
BUPA122	rough legged hawk	2019	study area
BUPA125	rough legged hawk	2019	study area
BUPA127	rough legged hawk	2012	study area
BUPA127	rough legged hawk	2019	study area
BUPA128	rough legged hawk	2012	study area
BUPA128	rough legged hawk	2019	study area
BUPA138	rough legged hawk	2019	study area
BUPA140	rough legged hawk	2019	study area
BUPA141	rough legged hawk	2019	study area
BUPA146	rough legged hawk	2019	study area
BUPA147a	rough legged hawk	2019	study area
BUPA149	rough legged hawk	2019	study area
BUPA154	rough legged hawk	2019	study area
BUPA156	rough legged hawk	2019	study area
BUPA157	rough legged hawk	2019	study area
BUPA159	rough legged hawk	2019	study area
BUPA161	rough legged hawk	2019	study area
BUPA162	rough legged hawk	2019	study area
BUPA163	rough legged hawk	2019	study area
BUPA304	rough legged hawk	2012	study area
BUPA307	rough legged hawk	2012	study area
BUPA308	rough legged hawk	2012	study area
BUPA329	rough legged hawk	2019	study area
BUPA332	rough legged hawk	2019	study area
BUPA404	rough legged hawk	2012	study area
BUPA413	rough legged hawk	2019	study area
BUS01	rough legged hawk	2006	study area
BUS02	rough legged hawk	2006	study area
BUS1	rough legged hawk	2004	study area
FAPE_304	peregrine falcon	2018	study area
FAPE_402	peregrine falcon	2018	study area
FAPE_403	peregrine falcon	2018	study area
FAU01	peregrine falcon	2006	study area
PEFA_AB01	peregrine falcon	2017	study area
PEFA_AB02	peregrine falcon	2017	study area
PEFA_AB03	peregrine falcon	2017	study area
PEFA_AB04	peregrine falcon	2017	study area
PEFA_FLP01	peregrine falcon	2017	study area
PEFA01	peregrine falcon	2008	study area
PEFA01	peregrine falcon	2009	study area
PEFA01	peregrine falcon	2010	study area
PEFA01	peregrine falcon	2011	study area
PEFA01	peregrine falcon	2013	study area
PEFA01	peregrine falcon	2018	study area
PEFA02	peregrine falcon	2008	study area
PEFA02	peregrine falcon	2010	study area
PEFA02	peregrine falcon	2013	study area
PEFA02	peregrine falcon	2018	study area
PEFA03	peregrine falcon	2008	study area
PEFA03	peregrine falcon	2013	study area
PEFA04	peregrine falcon	2008	study area
PEFA04	peregrine falcon	2013	study area
PEFA104	peregrine falcon	2012	study area
PEFA104	peregrine falcon	2014	study area
PEFA104	peregrine falcon	2015	study area
PEFA104a	peregrine falcon	2019	study area
PEFA106	peregrine falcon	2019	study area
PEFA107	peregrine falcon	2019	study area
PEFA301	peregrine falcon	2014	study area
PEFA302	peregrine falcon	2014	study area
PEFA303	peregrine falcon	2014	study area
PEFA303	peregrine falcon	2015	study area
PEFA402	peregrine falcon	2012	study area
PEFA402	peregrine falcon	2014	study area
PEFA402	peregrine falcon	2015	study area
PEFA403	peregrine falcon	2014	study area
PEFA404	peregrine falcon	2015	study area
PEFAAB01	peregrine falcon	2016	study area
PEFAAB02	peregrine falcon	2016	study area
PEFAAB03	peregrine falcon	2016	study area
PEFAAB04	peregrine falcon	2016	study area
PEFAABKB01	peregrine falcon	2019	study area
PEFAED01	peregrine falcon	2019	study area
PEFAED02	peregrine falcon	2019	study area
PEFAJB01	peregrine falcon	2013	study area
PEFAJB01	peregrine falcon	2016	study area
RLHA_AB02	rough legged hawk	2017	study area
RLHA_AB03	rough legged hawk	2017	study area
RLHA_AB04	rough legged hawk	2017	study area
RLHA_AB05	rough legged hawk	2017	study area
RLHA_ED01	rough legged hawk	2017	study area
RLHA01	rough legged hawk	2007	study area
RLHA01	rough legged hawk	2008	study area
RLHA01	rough legged hawk	2009	study area
RLHA01	rough legged hawk	2010	study area
RLHA01	rough legged hawk	2011	study area
RLHA01	rough legged hawk	2018	study area
RLHA01-YS	rough legged hawk	2016	study area
RLHA01-YS	rough legged hawk	2017	study area
RLHA02	rough legged hawk	2007	study area
RLHA02	rough legged hawk	2008	study area
RLHA02	rough legged hawk	2009	study area
RLHA02	rough legged hawk	2010	study area
RLHA02	rough legged hawk	2011	study area
RLHA02-JV	rough legged hawk	2017	study area
RLHA02-NC	rough legged hawk	2016	study area
RLHA03	rough legged hawk	2007	study area
RLHA03	rough legged hawk	2009	study area
RLHA03	rough legged hawk	2010	study area
RLHA03	rough legged hawk	2011	study area
RLHA03-NC	rough legged hawk	2016	study area
RLHA04	rough legged hawk	2007	study area
RLHA04	rough legged hawk	2008	study area
RLHA04	rough legged hawk	2009	study area
RLHA04	rough legged hawk	2010	study area
RLHA04	rough legged hawk	2011	study area
RLHA04-KC	rough legged hawk	2016	study area
RLHA05	rough legged hawk	2007	study area
RLHA05	rough legged hawk	2008	study area
RLHA05	rough legged hawk	2010	study area
RLHA05	rough legged hawk	2011	study area
RLHA05-KC	rough legged hawk	2016	study area
RLHA06	rough legged hawk	2007	study area
RLHA06	rough legged hawk	2008	study area
RLHA06	rough legged hawk	2010	study area
RLHA06	rough legged hawk	2011	study area
RLHA06-YS	rough legged hawk	2016	study area
RLHA07	rough legged hawk	2007	study area
RLHA07	rough legged hawk	2010	study area
RLHA07	rough legged hawk	2011	study area
RLHA07-KC	rough legged hawk	2016	study area
RLHA08	rough legged hawk	2007	study area
RLHA08	rough legged hawk	2008	study area
RLHA08	rough legged hawk	2010	study area
RLHA08	rough legged hawk	2011	study area
RLHA08-NC	rough legged hawk	2016	study area
RLHA09	rough legged hawk	2007	study area
RLHA09	rough legged hawk	2010	study area
RLHA09-NC	rough legged hawk	2016	study area
RLHA10	rough legged hawk	2008	study area
RLHA10	rough legged hawk	2010	study area
RLHA10	rough legged hawk	2011	study area
RLHA10-KC	rough legged hawk	2016	study area
RLHA106	rough legged hawk	2014	study area
RLHA11	rough legged hawk	2008	study area
RLHA11	rough legged hawk	2010	study area
RLHA11	rough legged hawk	2011	study area
RLHA114	rough legged hawk	2014	study area
RLHA115	rough legged hawk	2014	study area
RLHA117	rough legged hawk	2015	study area
RLHA118	rough legged hawk	2014	study area
RLHA118	rough legged hawk	2015	study area
RLHA12	rough legged hawk	2010	study area
RLHA12	rough legged hawk	2011	study area
RLHA122	rough legged hawk	2014	study area
RLHA125	rough legged hawk	2014	study area
RLHA125	rough legged hawk	2015	study area
RLHA128	rough legged hawk	2015	study area
RLHA13	rough legged hawk	2010	study area
RLHA13	rough legged hawk	2011	study area
RLHA130	rough legged hawk	2014	study area
RLHA131	rough legged hawk	2015	study area
RLHA135	rough legged hawk	2014	study area
RLHA136	rough legged hawk	2014	study area
RLHA137	rough legged hawk	2014	study area
RLHA138	rough legged hawk	2014	study area
RLHA139	rough legged hawk	2014	study area
RLHA14	rough legged hawk	2010	study area
RLHA140	rough legged hawk	2014	study area
RLHA141	rough legged hawk	2014	study area
RLHA142	rough legged hawk	2014	study area
RLHA142	rough legged hawk	2015	study area
RLHA143	rough legged hawk	2014	study area
RLHA144	rough legged hawk	2014	study area
RLHA146	rough legged hawk	2015	study area
RLHA147	rough legged hawk	2015	study area
RLHA149	rough legged hawk	2015	study area
RLHA15	rough legged hawk	2010	study area
RLHA150	rough legged hawk	2015	study area
RLHA151	rough legged hawk	2015	study area
RLHA152	rough legged hawk	2015	study area
RLHA16	rough legged hawk	2010	study area
RLHA17	rough legged hawk	2010	study area
RLHA18	rough legged hawk	2010	study area
RLHA19	rough legged hawk	2010	study area
RLHA20	rough legged hawk	2010	study area
RLHA205	rough legged hawk	2014	study area
RLHA21	rough legged hawk	2010	study area
RLHA30	rough legged hawk	2011	study area
RLHA303	rough legged hawk	2014	study area
RLHA303	rough legged hawk	2015	study area
RLHA304	rough legged hawk	2014	study area
RLHA307	rough legged hawk	2014	study area
RLHA307	rough legged hawk	2015	study area
RLHA309	rough legged hawk	2014	study area
RLHA311	rough legged hawk	2014	study area
RLHA312	rough legged hawk	2015	study area
RLHA313	rough legged hawk	2015	study area
RLHA317	rough legged hawk	2014	study area
RLHA318	rough legged hawk	2014	study area
RLHA321	rough legged hawk	2015	study area
RLHA401	rough legged hawk	2014	study area
RLHA401	rough legged hawk	2015	study area
RLHA402	rough legged hawk	2014	study area
RLHA402	rough legged hawk	2015	study area
RLHA406	rough legged hawk	2014	study area
RLHA406	rough legged hawk	2015	study area
RLHA409	rough legged hawk	2014	study area
RLHA410	rough legged hawk	2014	study area
RLHA410	rough legged hawk	2015	study area
RLHAAB01	rough legged hawk	2016	study area
RLHAAB01	rough legged hawk	2018	study area
RLHAAB01	rough legged hawk	2019	study area
RLHAAB02	rough legged hawk	2016	study area
RLHAAB03	rough legged hawk	2016	study area
RLHAAB03	rough legged hawk	2019	study area
RLHAAB04	rough legged hawk	2016	study area
RLHAAB05	rough legged hawk	2016	study area
RLHAAB06	rough legged hawk	2016	study area
RLHAAB07	rough legged hawk	2016	study area
RLHAAB08	rough legged hawk	2016	study area
RLHAAB09	rough legged hawk	2016	study area
RLHAAB10	rough legged hawk	2016	study area
RLHAAB11	rough legged hawk	2016	study area
RLHAAB12	rough legged hawk	2016	study area
RLHAAB13	rough legged hawk	2016	study area
RLHAAB14	rough legged hawk	2016	study area
RLHAABKB01	rough legged hawk	2019	study area
RLHAABKB02	rough legged hawk	2019	study area
RLHACCJ01	rough legged hawk	2016	study area
RLHADL01	rough legged hawk	2016	study area
RLHAED01	rough legged hawk	2016	study area
RLHAED01	rough legged hawk	2019	study area
RLHAED02	rough legged hawk	2019	study area
RLHAED03	rough legged hawk	2019	study area
RLHAED04	rough legged hawk	2019	study area
RLHAED05	rough legged hawk	2019	study area
RLHAJB01	rough legged hawk	2016	study area
RLHAJB02	rough legged hawk	2016	study area
RLHAJD01	rough legged hawk	2016	study area
RLHAMV01	rough legged hawk	2019	study area
RLHAMZ01	rough legged hawk	2019	study area
RLHASL01	rough legged hawk	2011	study area
FAPE-MP-01	peregrine falcon	2022	study area
PEFA-DG-01	peregrine falcon	2022	study area
PEFA-GB-01	peregrine falcon	2022	study area
PEFA-LM-01	peregrine falcon	2022	study area
PEFA-TG-02	peregrine falcon	2022	study area
RLHA-DB-01	rough legged hawk	2022	study area
RLHA-LM-01	rough legged hawk	2022	study area
RLHA-TG-01	rough legged hawk	2022	study area
