# Supplementary material for: Long‐term abundance time‐series of the High Arctic terrestrial vertebrate community of Bylot Island, Nunavut
Source: Ecology. 2025 Oct 7;106(10):e70223. doi: 10.1002/ecy.70223 (PMC12501677; doi:10.1002/ecy.70223)
Supplement: Supplementary file 1 — Data S1: [file ECY-106-e70223-s001.zip › Data_S1/raw/avian_nest_monitoring/snow_goose_nests_plots.csv]

Year	Habitat	plot_number	R_plot_ID	nb_nest	area_km2
1999	Wetland	1	PH1	0	0.01
1999	Wetland	2	PH2	0	0.01
1999	Wetland	3	PH3	0	0.01
1999	Wetland	4	PH4	0	0.01
1999	Wetland	5	PH5	0	0.01
1999	Wetland	6	PH6	0	0.01
1999	Wetland	7	PH7	0	0.01
1999	Wetland	8	PH8	0	0.01
1999	Wetland	9	PH9	6	0.01
1999	Wetland	10	PH10	0	0.01
1999	Wetland	11	PH11	1	0.01
1999	Wetland	12	PH12	0	0.01
1999	Wetland	13	PH13	0	0.01
1999	Wetland	14	PH14	0	0.01
1999	Wetland	15	PH15	0	0.01
1999	Wetland	16	PH16	0	0.01
1999	Wetland	17	PH17	0	0.01
1999	Wetland	18	PH18	0	0.01
1999	Wetland	19	PH19	0	0.01
1999	Wetland	20	PH20	2	0.01
1999	Mesic	1	PM1	14	0.04
1999	Mesic	2	PM2	0	0.04
1999	Mesic	3	PM3	11	0.04
1999	Mesic	4	PM4	3	0.04
1999	Mesic	5	PM5	15	0.04
1999	Mesic	6	PM6	0	0.04
1999	Mesic	7	PM7	1	0.04
1999	Mesic	8	PM8	0	0.04
1999	Mesic	9	PM9	0	0.04
1999	Mesic	10	PM10	0	0.04
1999	Mesic	11	PM11	0	0.04
1999	Mesic	12	PM12	1	0.04
1999	Mesic	13	PM13	0	0.04
1999	Mesic	14	PM14	1	0.04
1999	Mesic	15	PM15	0	0.04
1999	Mesic	16	PM16	0	0.04
1999	Mesic	17	PM17	1	0.04
1999	Mesic	18	PM18	0	0.04
1999	Mesic	19	PM19	0	0.04
1999	Mesic	20	PM20	0	0.04
1999	Mesic	21	PM21	1	0.04
1999	Mesic	22	PM22	1	0.04
1999	Mesic	23	PM23	0	0.04
1999	Mesic	24	PM24	0	0.04
1999	Mesic	25	PM25	0	0.04
1999	Mesic	26	PM26	10	0.04
1999	Mesic	27	PM27	1	0.04
1999	Mesic	28	PM28	3	0.04
1999	Mesic	29	PM29	4	0.04
2000	Wetland	1	PH1	0	0.01
2000	Wetland	2	PH2	0	0.01
2000	Wetland	3	PH3	0	0.01
2000	Wetland	4	PH4	0	0.01
2000	Wetland	5	PH5	4	0.01
2000	Wetland	6	PH6	0	0.01
2000	Wetland	7	PH7	0	0.01
2000	Wetland	8	PH8	0	0.01
2000	Wetland	9	PH9	0	0.01
2000	Wetland	10	PH10	7	0.01
2000	Wetland	11	PH11	0	0.01
2000	Wetland	12	PH12	0	0.01
2000	Wetland	13	PH13	0	0.01
2000	Wetland	14	PH14	0	0.01
2000	Wetland	15	PH15	3	0.01
2000	Mesic	1	PM1	0	0.04
2000	Mesic	2	PM2	3	0.04
2000	Mesic	3	PM3	0	0.04
2000	Mesic	4	PM4	9	0.04
2000	Mesic	5	PM5	0	0.04
2000	Mesic	6	PM6	1	0.04
2000	Mesic	7	PM7	5	0.04
2000	Mesic	8	PM8	19	0.04
2000	Mesic	9	PM9	4	0.04
2000	Mesic	10	PM10	0	0.04
2000	Mesic	11	PM11	3	0.04
2000	Mesic	12	PM12	5	0.04
2000	Mesic	13	PM13	5	0.04
2000	Mesic	14	PM14	0	0.04
2000	Mesic	15	PM15	0	0.04
2000	Mesic	16	PM16	10	0.04
2000	Mesic	17	PM17	1	0.04
2000	Mesic	18	PM18	4	0.04
2000	Mesic	19	PM19	8	0.04
2000	Mesic	20	PM20	2	0.04
2000	Mesic	21	PM21	1	0.04
2000	Mesic	22	PM22	3	0.04
2000	Mesic	23	PM23	5	0.04
2001	Wetland	1	PH1	6	0.01
2001	Mesic	1	PM1	0	0.04
2001	Mesic	2	PM2	0	0.04
2001	Mesic	3	PM3	1	0.04
2001	Mesic	4	PM4	10	0.04
2001	Mesic	5	PM5	4	0.04
2001	Mesic	6	PM6	10	0.04
2001	Mesic	7	PM7	12	0.04
2001	Mesic	8	PM8	4	0.04
2001	Mesic	9	PM9	17	0.04
2001	Mesic	10	PM10	42	0.04
2002	Wetland	1	PH1	0	0.01
2002	Wetland	2	PH2	0	0.01
2002	Wetland	3	PH3	0	0.01
2002	Wetland	4	PH4	0	0.01
2002	Wetland	5	PH5	0	0.01
2002	Wetland	6	PH6	0	0.01
2002	Wetland	7	PH7	0	0.01
2002	Wetland	8	PH8	0	0.01
2002	Wetland	9	PH9	0	0.01
2002	Wetland	10	PH10	0	0.01
2002	Wetland	11	PH11	0	0.01
2002	Wetland	12	PH12	9	0.01
2002	Mesic	1	PM1	0	0.04
2002	Mesic	2	PM2	0	0.04
2002	Mesic	3	PM3	0	0.04
2002	Mesic	4	PM4	0	0.04
2002	Mesic	5	PM5	0	0.04
2002	Mesic	6	PM6	0	0.04
2002	Mesic	7	PM7	0	0.04
2002	Mesic	8	PM8	0	0.04
2002	Mesic	9	PM9	0	0.04
2002	Mesic	10	PM10	0	0.04
2002	Mesic	11	PM11	27	0.04
2002	Mesic	12	PM12	0	0.04
2002	Mesic	13	PM13	4	0.04
2002	Mesic	14	PM14	0	0.04
2002	Mesic	15	PM15	3	0.04
2002	Mesic	16	PM16	0	0.04
2002	Mesic	17	PM17	26	0.04
2002	Mesic	18	PM18	13	0.04
2002	Mesic	19	PM19	0	0.04
2002	Mesic	20	PM20	4	0.04
2002	Mesic	21	PM21	32	0.04
2003	Wetland	1	PH1	0	0.01
2003	Wetland	2	PH2	0	0.01
2003	Wetland	3	PH3	0	0.01
2003	Wetland	4	PH4	0	0.01
2003	Wetland	5	PH5	0	0.01
2003	Wetland	6	PH6	0	0.01
2003	Wetland	7	PH7	0	0.01
2003	Wetland	8	PH8	0	0.01
2003	Wetland	9	PH9	0	0.01
2003	Wetland	10	PH10	0	0.01
2003	Wetland	11	PH11	0	0.01
2003	Wetland	12	PH12	44	0.01
2003	Mesic	1	PM1	0	0.04
2003	Mesic	2	PM2	0	0.04
2003	Mesic	3	PM3	26	0.04
2003	Mesic	4	PM4	21	0.04
2003	Mesic	5	PM5	0	0.04
2003	Mesic	6	PM6	0	0.04
2003	Mesic	7	PM7	0	0.04
2003	Mesic	8	PM8	0	0.04
2003	Mesic	9	PM9	0	0.04
2003	Mesic	10	PM10	15	0.04
2003	Mesic	11	PM11	0	0.04
2003	Mesic	12	PM12	0	0.04
2003	Mesic	13	PM13	19	0.04
2003	Mesic	14	PM14	0	0.04
2003	Mesic	15	PM15	0	0.04
2003	Mesic	16	PM16	0	0.04
2003	Mesic	17	PM17	16	0.04
2004	Wetland	1	PH1	1	0.01
2004	Wetland	2	PH2	2	0.01
2004	Wetland	3	PH3	0	0.01
2004	Wetland	4	PH4	0	0.01
2004	Wetland	5	PH5	4	0.01
2004	Mesic	1	PM1	1	0.04
2004	Mesic	2	PM2	2	0.04
2004	Mesic	3	PM3	0	0.04
2004	Mesic	4	PM4	0	0.04
2004	Mesic	5	PM5	0	0.04
2004	Mesic	6	PM6	0	0.04
2004	Mesic	7	PM7	0	0.04
2004	Mesic	8	PM8	0	0.04
2004	Mesic	9	PM9	0	0.04
2004	Mesic	10	PM10	0	0.04
2004	Mesic	11	PM11	0	0.04
2004	Mesic	12	PM12	0	0.04
2004	Mesic	13	PM13	0	0.04
2004	Mesic	14	PM14	0	0.04
2004	Mesic	15	PM15	0	0.04
2004	Mesic	16	PM16	0	0.04
2004	Mesic	17	PM17	0	0.04
2004	Mesic	18	PM18	0	0.04
2004	Mesic	19	PM19	0	0.04
2004	Mesic	20	PM20	1	0.04
2004	Mesic	21	PM21	0	0.04
2004	Mesic	22	PM22	0	0.04
2004	Mesic	23	PM23	0	0.04
2004	Mesic	24	PM24	0	0.04
2004	Mesic	25	PM25	0	0.04
2004	Mesic	26	PM26	0	0.04
2004	Mesic	27	PM27	0	0.04
2004	Mesic	28	PM28	0	0.04
2004	Mesic	29	PM29	0	0.04
2004	Mesic	30	PM30	0	0.04
2004	Mesic	31	PM31	1	0.04
2005	Wetland	1	PH1	0	0.01
2005	Wetland	2	PH2	0	0.01
2005	Wetland	3	PH3	1	0.01
2005	Wetland	4	PH4	10	0.01
2005	Wetland	5	PH5	0	0.01
2005	Wetland	6	PH6	13	0.01
2005	Mesic	1	PM1	1	0.04
2005	Mesic	2	PM2	2	0.04
2005	Mesic	3	PM3	3	0.04
2005	Mesic	4	PM4	0	0.04
2005	Mesic	5	PM5	2	0.04
2005	Mesic	6	PM6	0	0.04
2005	Mesic	7	PM7	0	0.04
2005	Mesic	8	PM8	0	0.04
2005	Mesic	9	PM9	1	0.04
2005	Mesic	10	PM10	1	0.04
2005	Mesic	11	PM11	0	0.04
2005	Mesic	12	PM12	0	0.04
2005	Mesic	13	PM13	1	0.04
2005	Mesic	14	PM14	4	0.04
2005	Mesic	15	PM15	0	0.04
2005	Mesic	16	PM16	6	0.04
2005	Mesic	17	PM17	8	0.04
2006	Wetland	1	PH1	0	0.01
2006	Wetland	2	PH2	6	0.01
2006	Wetland	3	PH3	0	0.01
2006	Wetland	4	PH4	0	0.01
2006	Wetland	5	PH5	4	0.01
2006	Wetland	6	PH6	9	0.01
2006	Wetland	7	PH7	0	0.01
2006	Wetland	8	PH8	0	0.01
2006	Wetland	9	PH9	0	0.01
2006	Wetland	10	PH10	0	0.01
2006	Wetland	11	PH11	6	0.01
2006	Wetland	12	PH12	1	0.01
2006	Wetland	13	PH13	0	0.01
2006	Wetland	14	PH14	4	0.01
2006	Wetland	15	PH15	1	0.01
2006	Wetland	16	PH16	0	0.01
2006	Wetland	17	PH17	5	0.01
2006	Wetland	18	PH18	2	0.01
2006	Wetland	19	PH19	3	0.01
2006	Wetland	20	PH20	1	0.01
2006	Wetland	21	PH21	1	0.01
2006	Wetland	22	PH22	1	0.01
2006	Wetland	23	PH23	4	0.01
2006	Wetland	24	PH24	0	0.01
2006	Wetland	25	PH25	0	0.01
2006	Wetland	26	PH26	0	0.01
2006	Wetland	27	PH27	0	0.01
2006	Wetland	28	PH28	0	0.01
2006	Wetland	29	PH29	7	0.01
2006	Mesic	1	PM1	0	0.04
2006	Mesic	2	PM2	0	0.04
2006	Mesic	3	PM3	0	0.04
2006	Mesic	4	PM4	1	0.04
2006	Mesic	5	PM5	5	0.04
2006	Mesic	6	PM6	1	0.04
2006	Mesic	7	PM7	0	0.04
2006	Mesic	8	PM8	10	0.04
2006	Mesic	9	PM9	7	0.04
2006	Mesic	10	PM10	1	0.04
2006	Mesic	11	PM11	0	0.04
2006	Mesic	12	PM12	2	0.04
2006	Mesic	13	PM13	0	0.04
2006	Mesic	14	PM14	0	0.04
2006	Mesic	15	PM15	0	0.04
2006	Mesic	16	PM16	0	0.04
2006	Mesic	17	PM17	0	0.04
2006	Mesic	18	PM18	0	0.04
2006	Mesic	19	PM19	0	0.04
2006	Mesic	20	PM20	0	0.04
2006	Mesic	21	PM21	0	0.04
2006	Mesic	22	PM22	4	0.04
2006	Mesic	23	PM23	2	0.04
2006	Mesic	24	PM24	0	0.04
2006	Mesic	25	PM25	2	0.04
2006	Mesic	26	PM26	1	0.04
2006	Mesic	27	PM27	0	0.04
2006	Mesic	28	PM28	2	0.04
2007	Wetland	1	PH1	4	0.01
2007	Wetland	2	PH2	6	0.01
2007	Wetland	3	PH3	3	0.01
2007	Wetland	4	PH4	1	0.01
2007	Wetland	5	PH5	0	0.01
2007	Wetland	6	PH6	7	0.01
2007	Wetland	7	PH7	0	0.01
2007	Wetland	8	PH8	1	0.01
2007	Wetland	9	PH9	4	0.01
2007	Wetland	10	PH10	13	0.01
2007	Mesic	1	PM1	1	0.04
2007	Mesic	2	PM2	0	0.04
2007	Mesic	3	PM3	0	0.04
2007	Mesic	4	PM4	3	0.04
2007	Mesic	5	PM5	0	0.04
2007	Mesic	6	PM6	0	0.04
2007	Mesic	7	PM7	2	0.04
2007	Mesic	8	PM8	0	0.04
2007	Mesic	9	PM9	0	0.04
2007	Mesic	10	PM10	2	0.04
2007	Mesic	11	PM11	0	0.04
2007	Mesic	12	PM12	0	0.04
2007	Mesic	13	PM13	0	0.04
2007	Mesic	14	PM14	5	0.04
2007	Mesic	15	PM15	1	0.04
2007	Mesic	16	PM16	0	0.04
2007	Mesic	17	PM17	0	0.04
2007	Mesic	18	PM18	1	0.04
2007	Mesic	19	PM19	0	0.04
2007	Mesic	20	PM20	1	0.04
2008	Wetland	1	PH1	1	0.01
2008	Wetland	2	PH2	15	0.01
2008	Wetland	3	PH3	0	0.01
2008	Wetland	4	PH4	2	0.01
2008	Wetland	5	PH5	7	0.01
2008	Wetland	6	PH6	17	0.01
2008	Wetland	7	PH7	9	0.01
2008	Mesic	1	PM1	0	0.04
2008	Mesic	2	PM2	0	0.04
2008	Mesic	3	PM3	5	0.04
2008	Mesic	4	PM4	0	0.04
2008	Mesic	5	PM5	1	0.04
2008	Mesic	6	PM6	7	0.04
2008	Mesic	7	PM7	0	0.04
2008	Mesic	8	PM8	7	0.04
2008	Mesic	9	PM9	3	0.04
2008	Mesic	10	PM10	2	0.04
2008	Mesic	11	PM11	1	0.04
2008	Mesic	12	PM12	1	0.04
2008	Mesic	13	PM13	0	0.04
2008	Mesic	14	PM14	0	0.04
2008	Mesic	15	PM15	0	0.04
2008	Mesic	16	PM16	13	0.04
2008	Mesic	17	PM17	7	0.04
2009	Wetland	1	PH1	3	0.01
2009	Wetland	2	PH2	5	0.01
2009	Wetland	3	PH3	5	0.01
2009	Wetland	4	PH4	6	0.01
2009	Wetland	5	PH5	3	0.01
2009	Wetland	6	PH6	2	0.01
2009	Wetland	7	PH7	2	0.01
2009	Wetland	8	PH8	2	0.01
2009	Wetland	9	PH9	3	0.01
2009	Wetland	10	PH10	0	0.01
2009	Wetland	11	PH11	3	0.01
2009	Wetland	12	PH12	0	0.01
2009	Wetland	13	PH13	2	0.01
2009	Wetland	14	PH14	9	0.01
2009	Wetland	15	PH15	10	0.01
2009	Mesic	1	PM1	0	0.04
2009	Mesic	2	PM2	3	0.04
2009	Mesic	3	PM3	0	0.04
2009	Mesic	4	PM4	22	0.04
2009	Mesic	5	PM5	8	0.04
2009	Mesic	6	PM6	0	0.04
2009	Mesic	7	PM7	8	0.04
2009	Mesic	8	PM8	1	0.04
2009	Mesic	9	PM9	0	0.04
2009	Mesic	10	PM10	3	0.04
2009	Mesic	11	PM11	11	0.04
2009	Mesic	12	PM12	0	0.04
2009	Mesic	13	PM13	0	0.04
2009	Mesic	14	PM14	25	0.04
2010	Wetland	1	PH1	1	0.01
2010	Wetland	2	PH2	1	0.01
2010	Wetland	3	PH3	1	0.01
2010	Wetland	4	PH4	1	0.01
2010	Wetland	5	PH5	2	0.01
2010	Wetland	6	PH6	1	0.01
2010	Wetland	7	PH7	1	0.01
2010	Wetland	8	PH8	0	0.01
2010	Wetland	9	PH9	1	0.01
2010	Wetland	10	PH10	5	0.01
2010	Wetland	11	PH11	3	0.01
2010	Wetland	12	PH12	0	0.01
2010	Wetland	13	PH13	6	0.01
2010	Wetland	14	PH14	1	0.01
2010	Wetland	15	PH15	0	0.01
2010	Wetland	16	PH16	1	0.01
2010	Wetland	17	PH17	0	0.01
2010	Wetland	18	PH18	0	0.01
2010	Wetland	19	PH19	3	0.01
2010	Wetland	20	PH20	2	0.01
2010	Wetland	21	PH21	11	0.01
2010	Wetland	22	PH22	0	0.01
2010	Wetland	23	PH23	0	0.01
2010	Wetland	24	PH24	1	0.01
2010	Wetland	25	PH25	0	0.01
2010	Wetland	26	PH26	0	0.01
2010	Wetland	27	PH27	5	0.01
2010	Wetland	28	PH28	0	0.01
2010	Wetland	29	PH29	2	0.01
2010	Wetland	30	PH30	1	0.01
2010	Wetland	31	PH31	0	0.01
2010	Wetland	32	PH32	0	0.01
2010	Wetland	33	PH33	4	0.01
2010	Wetland	34	PH34	1	0.01
2010	Mesic	1	PM1	0	0.04
2010	Mesic	2	PM2	4	0.04
2010	Mesic	3	PM3	0	0.04
2010	Mesic	4	PM4	0	0.04
2010	Mesic	5	PM5	8	0.04
2010	Mesic	6	PM6	0	0.04
2010	Mesic	7	PM7	0	0.04
2010	Mesic	8	PM8	0	0.04
2010	Mesic	9	PM9	1	0.04
2010	Mesic	10	PM10	2	0.04
2010	Mesic	11	PM11	1	0.04
2010	Mesic	12	PM12	0	0.04
2010	Mesic	13	PM13	8	0.04
2010	Mesic	14	PM14	13	0.04
2010	Mesic	15	PM15	1	0.04
2010	Mesic	16	PM16	3	0.04
2010	Mesic	17	PM17	4	0.04
2010	Mesic	18	PM18	2	0.04
2010	Mesic	19	PM19	0	0.04
2010	Mesic	20	PM20	6	0.04
2011	Wetland	1	PH1	10	0.01
2011	Wetland	2	PH2	1	0.01
2011	Wetland	3	PH3	3	0.01
2011	Wetland	4	PH4	1	0.01
2011	Wetland	5	PH5	7	0.01
2011	Wetland	6	PH6	2	0.01
2011	Wetland	7	PH7	5	0.01
2011	Wetland	8	PH8	0	0.01
2011	Wetland	9	PH9	8	0.01
2011	Wetland	10	PH10	9	0.01
2011	Wetland	11	PH11	0	0.01
2011	Wetland	12	PH12	0	0.01
2011	Wetland	13	PH13	4	0.01
2011	Mesic	1	PM1	0	0.04
2011	Mesic	2	PM2	6	0.04
2011	Mesic	3	PM3	0	0.04
2011	Mesic	4	PM4	1	0.04
2011	Mesic	5	PM5	1	0.04
2011	Mesic	6	PM6	2	0.04
2011	Mesic	7	PM7	0	0.04
2011	Mesic	8	PM8	4	0.04
2011	Mesic	9	PM9	2	0.04
2011	Mesic	10	PM10	7	0.04
2011	Mesic	11	PM11	11	0.04
2011	Mesic	12	PM12	0	0.04
2011	Mesic	13	PM13	2	0.04
2011	Mesic	14	PM14	31	0.04
2012	Wetland	1	PH1	2	0.01
2012	Wetland	2	PH2	8	0.01
2012	Wetland	3	PH3	10	0.01
2012	Wetland	4	PH4	10	0.01
2012	Wetland	5	PH5	10	0.01
2012	Wetland	6	PH6	2	0.01
2012	Wetland	7	PH7	2	0.01
2012	Wetland	8	PH8	2	0.01
2012	Wetland	9	PH9	0	0.01
2012	Wetland	10	PH10	0	0.01
2012	Wetland	11	PH11	16	0.01
2012	Mesic	1	PM1	5	0.04
2012	Mesic	2	PM2	0	0.04
2012	Mesic	3	PM3	0	0.04
2012	Mesic	4	PM4	3	0.04
2012	Mesic	5	PM5	0	0.04
2012	Mesic	6	PM6	2	0.04
2012	Mesic	7	PM7	5	0.04
2012	Mesic	8	PM8	1	0.04
2012	Mesic	9	PM9	0	0.04
2012	Mesic	10	PM10	0	0.04
2012	Mesic	11	PM11	3	0.04
2012	Mesic	12	PM12	18	0.04
2012	Mesic	13	PM13	3	0.04
2012	Mesic	14	PM14	0	0.04
2012	Mesic	15	PM15	3	0.04
2012	Mesic	16	PM16	8	0.04
2012	Mesic	17	PM17	0	0.04
2012	Mesic	18	PM18	0	0.04
2012	Mesic	19	PM19	0	0.04
2012	Mesic	20	PM20	0	0.04
2012	Mesic	21	PM21	0	0.04
2012	Mesic	22	PM22	0	0.04
2012	Mesic	23	PM23	8	0.04
2012	Mesic	24	PM24	0	0.04
2012	Mesic	25	PM25	0	0.04
2012	Mesic	26	PM26	0	0.04
2012	Mesic	27	PM27	0	0.04
2012	Mesic	28	PM28	0	0.04
2012	Mesic	29	PM29	0	0.04
2012	Mesic	30	PM30	7	0.04
2013	Wetland	1	PH1	6	0.01
2013	Wetland	2	PH2	13	0.01
2013	Wetland	3	PH3	9	0.01
2013	Wetland	4	PH4	0	0.01
2013	Wetland	5	PH5	9	0.01
2013	Wetland	6	PH6	6	0.01
2013	Wetland	7	PH7	7	0.01
2013	Mesic	1	PM1	8	0.04
2013	Mesic	2	PM2	14	0.04
2013	Mesic	3	PM3	15	0.04
2013	Mesic	4	PM4	5	0.04
2013	Mesic	5	PM5	5	0.04
2013	Mesic	6	PM6	9	0.04
2014	Wetland	1	PH1	1	0.01
2014	Wetland	10	PH10	1	0.01
2014	Wetland	2	PH2	3	0.01
2014	Wetland	3	PH3	2	0.01
2014	Wetland	4	PH4	8	0.01
2014	Wetland	5	PH5	3	0.01
2014	Wetland	6	PH6	5	0.01
2014	Wetland	7	PH7	5	0.01
2014	Wetland	8	PH8	13	0.01
2014	Wetland	9	PH9	18	0.01
2014	Mesic	1	PM1	59	0.04
2014	Mesic	2	PM2	6	0.04
2014	Mesic	3	PM3	6	0.04
2014	Mesic	4	PM4	0	0.04
2014	Mesic	5	PM5	5	0.04
2014	Mesic	6	PM6	15	0.04
2014	Mesic	7	PM7	5	0.04
2014	Mesic	8	PM8	32	0.04
2014	Mesic	9	PM9	2	0.04
2014	Mesic	10	PM10	25	0.04
2015	Wetland	1	PH1	18	0.01
2015	Wetland	2	PH2	1	0.01
2015	Wetland	3	PH3	14	0.01
2015	Wetland	4	PH4	0	0.01
2015	Wetland	5	PH5	6	0.01
2015	Wetland	6	PH6	0	0.01
2015	Wetland	7	PH7	0	0.01
2015	Wetland	8	PH8	3	0.01
2015	Wetland	9	PH9	10	0.01
2015	Mesic	1	PM1	13	0.04
2015	Mesic	2	PM2	16	0.04
2015	Mesic	3	PM3	5	0.04
2015	Mesic	4	PM4	4	0.04
2015	Mesic	5	PM5	0	0.04
2015	Mesic	6	PM6	0	0.04
2015	Mesic	7	PM7	3	0.04
2015	Mesic	8	PM8	7	0.04
2015	Mesic	9	PM9	11	0.04
2016	Wetland	1	PH1	5	0.01
2016	Wetland	2	PH2	8	0.01
2016	Wetland	3	PH3	4	0.01
2016	Wetland	4	PH4	0	0.01
2016	Wetland	5	PH5	3	0.01
2016	Wetland	6	PH6	2	0.01
2016	Wetland	7	PH7	1	0.01
2016	Wetland	8	PH8	0	0.01
2016	Wetland	9	PH9	1	0.01
2016	Wetland	10	PH10	4	0.01
2016	Wetland	11	PH11	4	0.01
2016	Wetland	12	PH12	7	0.01
2016	Wetland	13	PH13	0	0.01
2016	Wetland	14	PH14	11	0.01
2016	Mesic	1	PM1	3	0.04
2016	Mesic	2	PM2	7	0.04
2016	Mesic	3	PM3	1	0.04
2016	Mesic	4	PM4	34	0.04
2016	Mesic	5	PM5	0	0.04
2016	Mesic	6	PM6	0	0.04
2016	Mesic	7	PM7	14	0.04
2017	Wetland	1	PH1	11	0.01
2017	Wetland	2	PH2	13	0.01
2017	Wetland	3	PH3	1	0.01
2017	Wetland	4	PH4	1	0.01
2017	Wetland	5	PH5	1	0.01
2017	Wetland	6	PH6	5	0.01
2017	Wetland	7	PH7	0	0.01
2017	Wetland	8	PH8	8	0.01
2017	Wetland	9	PH9	13	0.01
2017	Mesic	1	PM1	7	0.04
2017	Mesic	2	PM2	6	0.04
2017	Mesic	3	PM3	11	0.04
2017	Mesic	4	PM4	3	0.04
2017	Mesic	5	PM5	0	0.04
2017	Mesic	6	PM6	29	0.04
2018	Wetland	1	PH1	0	0.01
2018	Wetland	2	PH2	6	0.01
2018	Wetland	3	PH3	31	0.01
2018	Wetland	4	PH4	0	0.01
2018	Wetland	5	PH5	8	0.01
2018	Wetland	6	PH6	2	0.01
2018	Wetland	7	PH7	6	0.01
2018	Mesic	1	PM1	1	0.04
2018	Mesic	2	PM2	5	0.04
2018	Mesic	3	PM3	11	0.04
2018	Mesic	4	PM4	1	0.04
2018	Mesic	5	PM5	10	0.04
2018	Mesic	6	PM6	17	0.04
2019	Wetland	1	PH1	9	0.01
2019	Wetland	2	PH2	4	0.01
2019	Wetland	3	PH3	0	0.01
2019	Wetland	4	PH4	9	0.01
2019	Wetland	5	PH5	0	0.01
2019	Wetland	6	PH6	15	0.01
2019	Wetland	7	PH7	0	0.01
2019	Wetland	8	PH8	0	0.01
2019	Wetland	9	PH9	7	0.01
2019	Mesic	1	PM1	26	0.04
2019	Mesic	2	PM2	0	0.04
2019	Mesic	3	PM3	0	0.04
2019	Mesic	4	PM4	0	0.04
2019	Mesic	5	PM5	3	0.04
2019	Mesic	6	PM6	0	0.04
2019	Mesic	7	PM7	45	0.04
2019	Mesic	8	PM8	0	0.04
2019	Mesic	9	PM9	0	0.04
2019	Mesic	10	PM10	6	0.04
2022	Wetland	1	PH1	0	0.01
2022	Wetland	2	PH2	2	0.01
2022	Wetland	3	PH3	6	0.01
2022	Wetland	4	PH4	0	0.01
2022	Wetland	5	PH5	3	0.01
2022	Wetland	6	PH6	2	0.01
2022	Wetland	7	PH7	0	0.01
2022	Wetland	8	PH8	2	0.01
2022	Wetland	9	PH9	0	0.01
2022	Wetland	10	PH10	0	0.01
2022	Wetland	11	PH11	3	0.01
2022	Wetland	12	PH12	0	0.01
2022	Wetland	13	PH13	3	0.01
2022	Wetland	14	PH14	0	0.01
2022	Wetland	15	PH15	0	0.01
2022	Wetland	16	PH16	5	0.01
2022	Wetland	17	PH17	2	0.01
2022	Wetland	18	PH18	0	0.01
2022	Wetland	19	PH19	0	0.01
2022	Wetland	20	PH20	0	0.01
2022	Wetland	21	PH21	0	0.01
2022	Wetland	22	PH22	4	0.01
2022	Wetland	23	PH23	0	0.01
2022	Wetland	24	PH24	3	0.01
2022	Wetland	25	PH25	1	0.01
2022	Mesic	1	PM1	4	0.04
2022	Mesic	2	PM2	22	0.04
2022	Mesic	3	PM3	2	0.04
2022	Mesic	4	PM4	1	0.04
2022	Mesic	5	PM5	11	0.04
2022	Mesic	6	PM6	4	0.04
2022	Mesic	7	PM7	12	0.04
2022	Mesic	8	PM8	0	0.04
2022	Mesic	9	PM9	0	0.04
2022	Mesic	10	PM10	4	0.04
2022	Mesic	11	PM11	0	0.04
2022	Mesic	12	PM12	3	0.04
2022	Mesic	13	PM13	1	0.04
2022	Mesic	14	PM14	0	0.04
2022	Mesic	15	PM15	6	0.04
2023	Wetland	1	PH1	21	0.01
2023	Wetland	2	PH2	0	0.01
2023	Wetland	3	PH3	21	0.01
2023	Wetland	4	PH4	0	0.01
2023	Wetland	5	PH5	23	0.01
2023	Wetland	6	PH6	0	0.01
2023	Wetland	7	PH7	4	0.01
2023	Wetland	8	PH8	0	0.01
2023	Wetland	9	PH9	0	0.01
2023	Wetland	10	PH10	5	0.01
2023	Mesic	1	PM1	3	0.04
2023	Mesic	2	PM2	5	0.04
2023	Mesic	3	PM3	1	0.04
2023	Mesic	4	PM4	6	0.04
2023	Mesic	5	PM5	2	0.04
2023	Mesic	6	PM6	0	0.04
2023	Mesic	7	PM7	0	0.04
2023	Mesic	8	PM8	0	0.04
2023	Mesic	9	PM9	0	0.04
2023	Mesic	10	PM10	0	0.04
2023	Mesic	11	PM11	2	0.04
2023	Mesic	12	PM12	24	0.04
2023	Mesic	13	PM13	0	0.04
2023	Mesic	14	PM14	2	0.04
2023	Mesic	15	PM15	8	0.04
2023	Mesic	16	PM16	0	0.04
2023	Mesic	17	PM17	2	0.04
