# Supplementary material for: Long‐term abundance time‐series of the High Arctic terrestrial vertebrate community of Bylot Island, Nunavut
Source: Ecology. 2025 Oct 7;106(10):e70223. doi: 10.1002/ecy.70223 (PMC12501677; doi:10.1002/ecy.70223)
Supplement: Supplementary file 1 — Data S1: [file ECY-106-e70223-s001.zip › Data_S1/raw/avian_nest_monitoring/nests.csv]

nest_id	species	year	long	lat	utm_zone	datum
AL01	horned lark	2005	531927	8116534	17	nad27
AL02	horned lark	2005	533615	8115550	17	nad27
ALC01	horned lark	2007	532988	8117841	17	nad27
ALCNB01	horned lark	2012	535880	8088522	17	nad27
ALCNB02	horned lark	2012	539320	8088396	17	nad83
ALL01	horned lark	2006	533253	8118033	17	nad27
ALOU1	horned lark	2004	533078	8116952	17	nad27
AMPI01	american pipit	2010	533092	8117824	17	nad27
AMPI01	american pipit	2014	532798	8123012	17	nad27
AMPI01	american pipit	2015	535133	8114714	17	nad27
AMPI02	american pipit	2014	534639	8116807	17	nad27
AMPI02	american pipit	2015	535146	8114841	17	nad27
AMPI03	american pipit	2014	536490	8118169	17	nad27
AMPI04	american pipit	2014	534639	8116807	17	nad27
AMPICC01	american pipit	2018	535797	8117058	17	nad27
AMPINC01	american pipit	2016	531753	8115587	17	nad27
ARTE01	arctic tern	2009	529439	8118908	17	nad27
ARTE01	arctic tern	2014	528474	8115664	17	nad27
ARTE01	arctic tern	2015	528439	8115434	17	nad27
ARTE01	arctic tern	2019	529309	8118883	17	nad27
ARTE01-YS	arctic tern	2016	529507	8118835	17	nad27
ARTE01-YS	arctic tern	2017	529266	8118926	17	nad27
ARTE02	arctic tern	2009	528475	8115653	17	nad27
ARTE02	arctic tern	2014	537193	8083193	17	nad27
ARTE02-YS	arctic tern	2016	529443	8118834	17	nad27
ARTE02-YS	arctic tern	2017	529527	8118948	17	nad27
ARTEDL01	arctic tern	2016	547900	8073882	17	nad27
ARTEDL02	arctic tern	2017	546998	8077796	17	nad27
ARTEDL03	arctic tern	2017	536332	8083363	17	nad27
ARTEDL04	arctic tern	2017	536108	8083507	17	nad27
ARTEED01	arctic tern	2019	535869	8083539	17	nad27
ARTENL01	arctic tern	2019	536251	8083502	17	nad27
BEC1	bairds sandpiper	2004	533409	8118143	17	nad27
BEC2	bairds sandpiper	2004	532895	8116673	17	nad27
BEC3	bairds sandpiper	2004	538508	8126423	17	nad27
BEC4	bairds sandpiper	2004	534443	8118773	17	nad27
BEC5	bairds sandpiper	2004	535059	8118981	17	nad27
BUS01	rough legged hawk	2005	NA	NA	17	nad27
BUS01	rough legged hawk	2006	NA	NA	17	nad27
BUS02	rough legged hawk	2006	NA	NA	17	nad27
BUS1	rough legged hawk	2004	NA	NA	17	nad27
CACG_AB04	cackling goose	2017	528292	8103725	17	nad27
CACG_AB05	cackling goose	2017	528062	8103495	17	nad27
CACG_ED04	cackling goose	2017	527785	8105277	17	nad27
CACG_JB01	cackling goose	2017	528194	8102844	17	nad27
CACG_JB02	cackling goose	2017	528353	8102951	17	nad27
CACG_JB03	cackling goose	2017	528357	8102743	17	nad27
CACG_JB04	cackling goose	2017	528322	8102424	17	nad27
CACG_JB05	cackling goose	2017	528104	8102762	17	nad27
CACG_JB06	cackling goose	2017	528188	8102847	17	nad27
CACG01	cackling goose	2018	532413	8117489	17	nad27
CACG01	cackling goose	2019	532181	8117384	17	nad27
CACG01-KR	cackling goose	2017	533275	8118270	17	nad27
CACG01-MP	cackling goose	2017	533310	8118289	17	nad27
CACG01-YS	cackling goose	2017	532209	8117404	17	nad27
CACG02	cackling goose	2018	531273	8117623	17	nad27
CACG02	cackling goose	2019	530998	8117454	17	nad27
CACG02-MP	cackling goose	2017	537327	8122141	17	nad27
CACG02-YS	cackling goose	2017	531276	8117623	17	nad27
CACG03	cackling goose	2018	536417	8120973	17	nad27
CACG03	cackling goose	2019	531232	8117581	17	nad27
CACG03-YS	cackling goose	2017	530263	8116862	17	nad27
CACG04	cackling goose	2018	537363	8122041	17	nad27
CACG04	cackling goose	2019	530209	8116967	17	nad27
CACG04-JV	cackling goose	2017	529082	8115745	17	nad27
CACG05	cackling goose	2018	537518	8122023	17	nad27
CACG05	cackling goose	2019	531775	8117272	17	nad27
CACG06	cackling goose	2018	537629	8121969	17	nad27
CACG06	cackling goose	2019	531647	8117633	17	nad27
CACG07	cackling goose	2018	537275	8121609	17	nad27
CACG07	cackling goose	2019	533308	8118290	17	nad27
CACG08	cackling goose	2018	538368	8121259	17	nad27
CACG08	cackling goose	2019	538369	8121257	17	nad27
CACG09	cackling goose	2018	530261	8116860	17	nad27
CACG09	cackling goose	2019	537777	8121320	17	nad27
CACG09-JV	cackling goose	2017	530200	8116930	17	nad27
CACG10	cackling goose	2018	529560	8118847	17	nad27
CACG10	cackling goose	2019	532116	8117892	17	nad27
CACG11	cackling goose	2018	529934	8118755	17	nad27
CACG11	cackling goose	2019	529455	8119032	17	nad27
CACG11-YS	cackling goose	2017	529280	8118908	17	nad27
CACG12	cackling goose	2018	529898	8118880	17	nad27
CACG12	cackling goose	2019	529524	8118846	17	nad27
CACG12-YS	cackling goose	2017	529612	8118880	17	nad27
CACG13	cackling goose	2018	530181	8118559	17	nad27
CACG13	cackling goose	2019	529898	8118876	17	nad27
CACG14	cackling goose	2018	531719	8117686	17	nad27
CACG14	cackling goose	2019	530641	8118906	17	nad27
CACG15	cackling goose	2019	529948	8118761	17	nad27
CACG16	cackling goose	2017	534963	8086112	17	nad27
CACG211	cackling goose	2017	541327	8079633	17	nad27
CACG44	cackling goose	2017	536171	8084927	17	nad27
CACG48	cackling goose	2017	536380	8084757	17	nad27
CACGAB01	cackling goose	2019	528355	8102734	17	nad27
CACGAB02	cackling goose	2019	531878	8107247	17	nad27
CACGACL01	cackling goose	2017	532731	8118108	17	nad27
CACGACL01	cackling goose	2018	530996	8117456	17	nad27
CACGACL02	cackling goose	2017	531353	8117773	17	nad27
CACGACL03	cackling goose	2017	531353	8117773	17	nad27
CACGAF01	cackling goose	2019	535738	8083375	17	nad27
CACGCC01	cackling goose	2019	533335	8086326	17	nad27
CACGCC02	cackling goose	2019	533247	8085980	17	nad27
CACGCC03	cackling goose	2019	541301	8079390	17	nad27
CACGCC04	cackling goose	2019	541487	8079436	17	nad27
CACGCC05	cackling goose	2019	541323	8079592	17	nad27
CACGDL01	cackling goose	2017	534884	8085966	17	nad27
CACGDL02	cackling goose	2017	541474	8079425	17	nad27
CACGDL03	cackling goose	2017	541568	8079779	17	nad27
CACGDL05	cackling goose	2017	533279	8086812	17	nad27
CACGED01	cackling goose	2017	535746	8085752	17	nad27
CACGED01	cackling goose	2018	536724	8083960	17	nad27
CACGED01	cackling goose	2019	536825	8083977	17	nad27
CACGED02	cackling goose	2017	535255	8084768	17	nad27
CACGED02	cackling goose	2018	536978	8083876	17	nad27
CACGED02	cackling goose	2019	533462	8087532	17	nad27
CACGED03	cackling goose	2017	536902	8083926	17	nad27
CACGED03	cackling goose	2018	534445	8088102	17	nad27
CACGED03	cackling goose	2019	533498	8086227	17	nad27
CACGED04	cackling goose	2018	534372	8087927	17	nad27
CACGED04	cackling goose	2019	534109	8085875	17	nad27
CACGED05	cackling goose	2017	534285	8085878	17	nad27
CACGED05	cackling goose	2018	534124	8087990	17	nad27
CACGED05	cackling goose	2019	534272	8085870	17	nad27
CACGED06	cackling goose	2017	534933	8085644	17	nad27
CACGED06	cackling goose	2018	534755	8087559	17	nad27
CACGED06	cackling goose	2019	534363	8085890	17	nad27
CACGED07	cackling goose	2018	534510	8087219	17	nad27
CACGED07	cackling goose	2019	534779	8087523	17	nad27
CACGED08	cackling goose	2018	533244	8087554	17	nad27
CACGED08	cackling goose	2019	534723	8087538	17	nad27
CACGED09	cackling goose	2018	536168	8084918	17	nad27
CACGED09	cackling goose	2019	534738	8087321	17	nad27
CACGED10	cackling goose	2018	535227	8084746	17	nad27
CACGED10	cackling goose	2019	534870	8087218	17	nad27
CACGED11	cackling goose	2018	534976	8085326	17	nad27
CACGED11	cackling goose	2019	536172	8084915	17	nad27
CACGED12	cackling goose	2018	534943	8085372	17	nad27
CACGED12	cackling goose	2019	534448	8088104	17	nad27
CACGED13	cackling goose	2018	534872	8085586	17	nad27
CACGED13	cackling goose	2019	534371	8087929	17	nad27
CACGED14	cackling goose	2018	534746	8085578	17	nad27
CACGED14	cackling goose	2019	534126	8087990	17	nad27
CACGED15	cackling goose	2018	534721	8085738	17	nad27
CACGED15	cackling goose	2019	534863	8085983	17	nad27
CACGED16	cackling goose	2018	534601	8085628	17	nad27
CACGED16	cackling goose	2019	534817	8085702	17	nad27
CACGED17	cackling goose	2018	533461	8087536	17	nad27
CACGED17	cackling goose	2019	534601	8085760	17	nad27
CACGED18	cackling goose	2018	533501	8086573	17	nad27
CACGED18	cackling goose	2019	534870	8085583	17	nad27
CACGED19	cackling goose	2018	533501	8086230	17	nad27
CACGED19	cackling goose	2019	534827	8085527	17	nad27
CACGED20	cackling goose	2018	533266	8086476	17	nad27
CACGED20	cackling goose	2019	534943	8085370	17	nad27
CACGED21	cackling goose	2018	528060	8103496	17	nad27
CACGED21	cackling goose	2019	536359	8084774	17	nad27
CACGED22	cackling goose	2018	528286	8103740	17	nad27
CACGED23	cackling goose	2018	527794	8105296	17	nad27
CACGED23	cackling goose	2019	529710	8097837	17	nad27
CACGED24	cackling goose	2018	528359	8102931	17	nad27
CACGED24	cackling goose	2019	529129	8100816	17	nad27
CACGED25	cackling goose	2018	528205	8102833	17	nad27
CACGED25	cackling goose	2019	529372	8100936	17	nad27
CACGED26	cackling goose	2018	528253	8102553	17	nad27
CACGED26	cackling goose	2019	529275	8100987	17	nad27
CACGED27	cackling goose	2018	534280	8085871	17	nad27
CACGED27	cackling goose	2019	547228	8074321	17	nad27
CACGED28	cackling goose	2018	536663	8083988	17	nad27
CACGED28	cackling goose	2019	547219	8074425	17	nad27
CACGED29	cackling goose	2018	547058	8074355	17	nad27
CACGED29	cackling goose	2019	547481	8074400	17	nad27
CACGED30	cackling goose	2018	547484	8074401	17	nad27
CACGED30	cackling goose	2019	528927	8101817	17	nad27
CACGED31	cackling goose	2018	545287	8075629	17	nad27
CACGED31	cackling goose	2019	528321	8102415	17	nad27
CACGED32	cackling goose	2018	544695	8076064	17	nad27
CACGED32	cackling goose	2019	528358	8102933	17	nad27
CACGED33	cackling goose	2018	528324	8102422	17	nad27
CACGED33	cackling goose	2018	534819	8085504	17	nad27
CACGED33	cackling goose	2019	528320	8102934	17	nad27
CACGED34	cackling goose	2019	528059	8103475	17	nad27
CACGED35	cackling goose	2019	528285	8103745	17	nad27
CACGED36	cackling goose	2019	547057	8074353	17	nad27
CACGFL01	cackling goose	2017	534820	8085704	17	nad27
CACGFL02	cackling goose	2017	534838	8085623	17	nad27
CACGJB01	cackling goose	2018	533648	8086373	17	nad27
CACGJB01	cackling goose	2019	533516	8087470	17	nad27
CACGJB02	cackling goose	2019	534796	8085463	17	nad27
CACGJB05	cackling goose	2018	534941	8085874	17	nad27
CACGJB06	cackling goose	2018	534871	8087215	17	nad27
CACGJB07	cackling goose	2017	547227	8074430	17	nad27
CACGJB07	cackling goose	2018	529379	8100938	17	nad27
CACGJB08	cackling goose	2017	547483	8074393	17	nad27
CACGJB08	cackling goose	2018	529276	8100988	17	nad27
CACGJB09	cackling goose	2018	528931	8101819	17	nad27
CACGJB10	cackling goose	2018	531305	8106806	17	nad27
CACGJB11	cackling goose	2018	541304	8079391	17	nad27
CACGJB12	cackling goose	2018	541575	8079568	17	nad27
CACGJB13	cackling goose	2018	544378	8077250	17	nad27
CACGJB14	cackling goose	2018	542947	8078895	17	nad27
CACGJB15	cackling goose	2018	536451	8085504	17	nad27
CACGJB21	cackling goose	2017	534533	8085523	17	nad27
CACGKB01	cackling goose	2019	544699	8076058	17	nad27
CACGKB02	cackling goose	2019	536004	8084639	17	nad27
CACGMZ01	cackling goose	2019	536660	8083987	17	nad27
CACGMZ02	cackling goose	2019	533245	8087553	17	nad27
CACGMZ03	cackling goose	2019	533244	8087272	17	nad27
CACGMZ04	cackling goose	2019	533477	8086722	17	nad27
CACGMZ05	cackling goose	2019	533263	8086483	17	nad27
CACGMZ06	cackling goose	2019	539542	8087357	17	nad27
CACGMZ07	cackling goose	2019	534708	8085641	17	nad27
CACGMZ08	cackling goose	2019	534745	8085579	17	nad27
CACGMZ09	cackling goose	2019	534769	8085619	17	nad27
CACGMZ10	cackling goose	2019	534820	8085654	17	nad27
CACGMZ11	cackling goose	2019	535198	8085405	17	nad27
CACGMZ12	cackling goose	2019	535044	8085076	17	nad27
CACGMZ13	cackling goose	2019	541570	8079569	17	nad27
CACGNL01	cackling goose	2019	528205	8102830	17	nad27
CAG01	cackling goose	2006	533309	8118293	17	nad27
CAG02	cackling goose	2006	532219	8117384	17	nad27
CAGO	cackling goose	2011	541472	8079406	17	nad27
CAGO01	cackling goose	2008	530170	8116948	17	nad27
CAGO01	cackling goose	2009	530172	8116949	17	nad27
CAGO01	cackling goose	2010	534295	8085868	17	nad27
CAGO01	cackling goose	2010	532729	8118112	17	nad27
CAGO01	cackling goose	2013	532220	8117382	17	nad27
CAGO01	cackling goose	2014	531661	8117652	17	nad27
CAGO01	cackling goose	2015	530240	8116878	17	nad27
CAGO01-YS	cackling goose	2016	532730	8118110	17	nad27
CAGO02	cackling goose	2008	531350	8117468	17	nad27
CAGO02	cackling goose	2009	530261	8118634	17	nad27
CAGO02	cackling goose	2010	537528	8122019	17	nad27
CAGO02	cackling goose	2013	537537	8122025	17	nad27
CAGO02	cackling goose	2014	530239	8116878	17	nad27
CAGO02	cackling goose	2015	531584	8117652	17	nad27
CAGO02-YS	cackling goose	2016	531471	8117621	17	nad27
CAGO03	cackling goose	2013	537639	8121929	17	nad27
CAGO03	cackling goose	2014	536398	8120914	17	nad27
CAGO03	cackling goose	2015	532595	8115286	17	nad27
CAGO03-YS	cackling goose	2016	532222	8117386	17	nad27
CAGO04	cackling goose	2013	530273	8116835	17	nad27
CAGO04	cackling goose	2014	531597	8117661	17	nad27
CAGO04	cackling goose	2015	529266	8118925	17	nad27
CAGO04-YS	cackling goose	2016	529556	8118843	17	nad27
CAGO05	cackling goose	2013	537778	8121324	17	nad27
CAGO05	cackling goose	2014	530243	8116881	17	nad27
CAGO05	cackling goose	2015	531470	8117620	17	nad27
CAGO05-YS	cackling goose	2016	529936	8118758	17	nad27
CAGO06	cackling goose	2013	536423	8120976	17	nad27
CAGO06	cackling goose	2014	529867	8118770	17	nad27
CAGO06	cackling goose	2015	537367	8122044	17	nad27
CAGO06-NC	cackling goose	2016	536509	8121156	17	nad27
CAGO07	cackling goose	2014	530289	8118635	17	nad27
CAGO07	cackling goose	2015	537571	8122055	17	nad27
CAGO07-YS	cackling goose	2016	530149	8117065	17	nad27
CAGO08	cackling goose	2014	538380	8121262	17	nad27
CAGO08	cackling goose	2015	537275	8121610	17	nad27
CAGO08-YS	cackling goose	2016	530259	8116858	17	nad27
CAGO09	cackling goose	2014	534550	8088107	17	nad27
CAGO09	cackling goose	2015	536964	8121174	17	nad27
CAGO09-KC	cackling goose	2016	536968	8121165	17	nad27
CAGO1	cackling goose	2011	530192	8117142	17	nad27
CAGO1	cackling goose	2012	536453	8120981	17	nad27
CAGO10	cackling goose	2014	534941	8085871	17	nad27
CAGO10-KC	cackling goose	2016	536454	8120983	17	nad27
CAGO101	cackling goose	2015	534778	8087523	17	nad27
CAGO102	cackling goose	2015	547261	8074642	17	nad27
CAGO11	cackling goose	2014	534701	8085707	17	nad27
CAGO11-KC	cackling goose	2016	537999	8121032	17	nad27
CAGO12	cackling goose	2014	533276	8086541	17	nad27
CAGO13	cackling goose	2014	533242	8087552	17	nad27
CAGO14	cackling goose	2014	533503	8086231	17	nad27
CAGO15	cackling goose	2014	541306	8079392	17	nad27
CAGO16	cackling goose	2014	528079	8103495	17	nad27
CAGO16	cackling goose	2016	534941	8085871	17	nad27
CAGO17	cackling goose	2014	528187	8102840	17	nad27
CAGO17	cackling goose	2016	534701	8085707	17	nad27
CAGO18	cackling goose	2014	534857	8087489	17	nad27
CAGO19	cackling goose	2014	534873	8087216	17	nad27
CAGO2	cackling goose	2011	532745	8118345	17	nad27
CAGO2	cackling goose	2012	537771	8121322	17	nad27
CAGO20	cackling goose	2014	534776	8085616	17	nad27
CAGO21	cackling goose	2014	534834	8085532	17	nad27
CAGO22	cackling goose	2014	537880	8088573	17	nad27
CAGO23	cackling goose	2016	528186	8102839	17	nad27
CAGO27	cackling goose	2016	534834	8085532	17	nad27
CAGO3	cackling goose	2012	532133	8118008	17	nad27
CAGO4	cackling goose	2012	533244	8086551	17	nad27
CAGOAB01	cackling goose	2016	536172	8084927	17	nad27
CAGOAB02	cackling goose	2016	534848	8085999	17	nad27
CAGOAB03	cackling goose	2016	535205	8085934	17	nad27
CAGOAB04	cackling goose	2016	534119	8088010	17	nad27
CAGODL01	cackling goose	2013	541493	8079419	17	nad27
CAGODL02	cackling goose	2013	534448	8088102	17	nad27
CAGODL02	cackling goose	2016	536381	8084757	17	nad27
CAGODL03	cackling goose	2016	536673	8084001	17	nad27
CAGODL04	cackling goose	2016	536819	8089700	17	nad27
CAGOEC01	cackling goose	2011	533212	8087546	17	nad27
CAGOED01	cackling goose	2016	528248	8102540	17	nad27
CAGOED02	cackling goose	2016	528346	8102947	17	nad27
CAGOED03	cackling goose	2016	541480	8079435	17	nad27
CAGOED04	cackling goose	2016	531881	8107224	17	nad27
CAGOGS01	cackling goose	2012	534780	8087524	17	nad27
CAGOGS02	cackling goose	2012	534448	8088104	17	nad27
CAGOJB01	cackling goose	2011	534779	8085671	17	nad27
CAGOJB01	cackling goose	2013	534215	8085785	17	nad27
CAGOJB01	cackling goose	2015	547246	8074407	17	nad27
CAGOJB01	cackling goose	2016	528060	8103494	17	nad27
CAGOJB02	cackling goose	2011	534701	8085678	17	nad27
CAGOJB02	cackling goose	2013	531878	8107255	17	nad27
CAGOJB02	cackling goose	2016	547224	8074430	17	nad27
CAGOPRB01	cackling goose	2013	533258	8086571	17	nad27
CAGOVM01	cackling goose	2010	530145	8098687	17	nad27
CORA_AB01	common raven	2017	551463	8082413	17	nad27
CORA01	common raven	2013	534050	8122954	17	nad27
CORA103	common raven	2015	532014	8107337	17	nad27
CORA104	common raven	2015	534928	8122802	17	nad27
CORAAB01	common raven	2016	532014	8107337	17	nad27
CORAAB01	common raven	2019	545359	8082101	17	nad27
CORAAB02	common raven	2019	544513	8110494	17	nad27
CORAED01	common raven	2019	529524	8107459	17	nad27
EID01	king eider	2005	532364	8117235	17	nad27
EID01	king eider	2006	532028	8117444	17	nad27
EID01	king eider	2007	536410	8120913	17	nad27
EID01	king eider	2008	537569	8122296	17	nad27
EID01	king eider	2010	533586	8118283	17	nad27
EID02	king eider	2005	534087	8118458	17	nad27
EID02	king eider	2006	534379	8118033	17	nad27
EID02	king eider	2007	533801	8117819	17	nad27
EID02	king eider	2008	532007	8117746	17	nad27
EID03	king eider	2005	531113	8117702	17	nad27
EID03	king eider	2006	533347	8118640	17	nad27
EID03	king eider	2007	532155	8117323	17	nad27
EID03	king eider	2008	537163	8120602	17	nad27
EID04	king eider	2005	533698	8117826	17	nad27
EID04	king eider	2008	537554	8122061	17	nad27
EID05	king eider	2005	529804	8118730	17	nad27
EID05	king eider	2008	530195	8117213	17	nad27
EID06	king eider	2008	532041	8117791	17	nad27
EIDER1	king eider	2009	534764	8089058	17	nad27
EIDER2	king eider	2009	537058	8088226	17	nad27
FAPE_304	peregrine falcon	2018	NA	NA	17	nad27
FAPE_402	peregrine falcon	2018	NA	NA	17	nad27
FAPE_403	peregrine falcon	2018	NA	NA	17	nad27
FAU01	peregrine falcon	2006	NA	NA	17	nad27
GRU01	sandhill crane	2005	534388	8118888	17	nad27
GRU01	sandhill crane	2006	531432	8117083	17	nad27
GRU02	sandhill crane	2006	533713	8118211	17	nad27
GRU03	sandhill crane	2006	531620	8119176	17	nad27
GRU1	sandhill crane	2004	534744	8118860	17	nad27
GRU2	sandhill crane	2004	533609	8117763	17	nad27
GYFA001	gyrfalcon	2012	NA	NA	17	nad27
GYFA01	gyrfalcon	2013	NA	NA	17	nad27
GYFA01	gyrfalcon	2018	NA	NA	17	nad27
GYFA101	gyrfalcon	2014	NA	NA	17	nad27
GYFA101	gyrfalcon	2015	NA	NA	17	nad27
GYFADL01	gyrfalcon	2016	NA	NA	17	nad27
HAKA01	long tailed duck	2019	536913	8119919	17	nad27
HAKA02	long tailed duck	2019	532960	8118201	17	nad27
HAKAJFL01	long tailed duck	2010	533827	8085711	17	nad27
HGR01	red throated loon	2007	531270	8117638	17	nad27
HGR02	red throated loon	2007	539497	8087266	17	nad27
HGR1	red throated loon	2008	531812	8117269	17	nad27
HGR1	red throated loon	2009	534760	8089066	17	nad27
HGR2	red throated loon	2009	536217	8086138	17	nad27
HGR3	red throated loon	2009	538998	8087074	17	nad27
HGR4	red throated loon	2009	535009	8092969	17	nad27
HGR5	red throated loon	2009	539414	8087284	17	nad27
HOLA01	horned lark	2010	534629	8117877	17	nad27
HOLA01	horned lark	2013	534033	8118027	17	nad27
HOLA01	horned lark	2014	537552	8119360	17	nad27
HOLA01	horned lark	2015	534305	8118615	17	nad27
HOLA01	horned lark	2019	541373	8120312	17	nad27
HOLA02	horned lark	2013	534459	8118967	17	nad27
HOLA02	horned lark	2014	535967	8088638	17	nad27
HOLA02	horned lark	2019	532264	8116521	17	nad27
HOLA03	horned lark	2013	532097	8118140	17	nad27
HOLA03	horned lark	2014	544592	8081098	17	nad27
HOLA04	horned lark	2013	530810	8116441	17	nad27
HOLA04	horned lark	2014	536060	8086028	17	nad27
HOLA05	horned lark	2013	548443	8080480	17	nad27
HOLADL01	horned lark	2015	530105	8101493	17	nad27
HOLAJO01	horned lark	2011	533076	8117930	17	nad27
HOLAMZ01	horned lark	2019	532529	8100892	17	nad27
HUP01	pacific loon	2006	532412	8117486	17	nad27
HUP1	pacific loon	2009	539487	8084718	17	nad27
JB01	horned lark	2010	540091	8081822	17	nad27
JB01	long tailed duck	2010	535972	8084157	17	nad27
JB01	cackling goose	2010	534538	8085787	17	nad27
JB01	red throated loon	2010	533268	8086517	17	nad27
JB02	horned lark	2010	547198	8077302	17	nad27
JB02	cackling goose	2010	533247	8087556	17	nad27
JB02	red throated loon	2010	534103	8088023	17	nad27
JB03	red throated loon	2010	535713	8084467	17	nad27
JFL01	red throated loon	2010	547168	8074437	17	nad27
KAK01	long tailed duck	2006	533749	8118878	17	nad27
KAK01	long tailed duck	2007	532856	8118131	17	nad27
KAK01	long tailed duck	2009	531384	8117850	17	nad27
KAK02	long tailed duck	2005	529841	8118692	17	nad27
KAK02	long tailed duck	2006	534823	8119050	17	nad27
KAK02	long tailed duck	2007	533774	8117967	17	nad27
KAK03	long tailed duck	2005	532756	8117777	17	nad27
KAK03	long tailed duck	2006	531853	8117676	17	nad27
KAK04	long tailed duck	2005	532954	8118095	17	nad27
KAK04	long tailed duck	2006	532927	8117110	17	nad27
KAK05	long tailed duck	2005	533949	8118545	17	nad27
KAK1	long tailed duck	2008	530956	8116835	17	nad27
KAKDB01	long tailed duck	2012	536046	8088435	17	nad27
KC01	king eider	2016	538729	8087023	17	nad27
KC02	king eider	2016	537876	8088694	17	nad27
KIEI01	king eider	2009	532306	8116854	17	nad27
KIEI01	king eider	2014	537404	8120838	17	nad27
KIEI01	king eider	2015	536650	8121232	17	nad27
KIEI01	king eider	2019	536926	8119900	17	nad27
KIEI01-KC	king eider	2016	539564	8121112	17	nad27
KIEI01-YS	king eider	2017	534097	8118697	17	nad27
KIEI02	king eider	2009	532472	8117818	17	nad27
KIEI02	king eider	2014	534697	8118228	17	nad27
KIEI02	king eider	2019	529142	8115308	17	nad27
KIEI02-AR	king eider	2016	533421	8115538	17	nad27
KIEI03	king eider	2009	532822	8118027	17	nad27
KIEI03	king eider	2014	535918	8091156	17	nad27
KIEI04	king eider	2014	536266	8088971	17	nad27
KIEIAC01	king eider	2015	535738	8088399	17	nad27
LTDUYS01	long tailed duck	2015	537759	8088712	UT	c2
LTDUYS02	long tailed duck	2015	537755	8088711	UT	c2
PAC	common ringed plover	2004	528827	8121965	17	nad27
PAJA_AB01	parasitic jaeger	2017	527516	8105308	17	nad27
PAJA_JB01	parasitic jaeger	2017	531134	8093894	17	nad27
PAJA01	parasitic jaeger	2008	528822	8115609	17	nad27
PAJA01	parasitic jaeger	2009	528603	8115760	17	nad27
PAJA01	parasitic jaeger	2010	528607	8115760	17	nad27
PAJA01	parasitic jaeger	2011	528658	8115681	17	nad27
PAJA01	parasitic jaeger	2012	533096	8085803	17	nad27
PAJA01	parasitic jaeger	2014	533185	8085852	17	nad27
PAJA01	parasitic jaeger	2015	528879	8115638	17	nad27
PAJA01	parasitic jaeger	2019	528539	8115795	17	nad27
PAJA01-KC	parasitic jaeger	2016	528604	8115738	17	nad27
PAJA01-YS	parasitic jaeger	2017	528572	8115243	17	nad27
PAJA02	parasitic jaeger	2008	534453	8085098	17	nad27
PAJA02	parasitic jaeger	2009	533228	8119800	17	nad27
PAJA02	parasitic jaeger	2010	534387	8085168	17	nad27
PAJA02	parasitic jaeger	2011	527806	8104920	17	nad27
PAJA02	parasitic jaeger	2014	528656	8115681	17	nad27
PAJA03	parasitic jaeger	2009	528616	8112025	17	nad27
PAJA03	parasitic jaeger	2010	533521	8085932	17	nad27
PAJA03	parasitic jaeger	2014	535967	8083693	17	nad27
PAJA04	parasitic jaeger	2009	528689	8119408	17	nad27
PAJA04	parasitic jaeger	2014	531115	8093912	17	nad27
PAJA05	parasitic jaeger	2014	527783	8105046	17	nad27
PAJA101	parasitic jaeger	2009	535617	8083948	17	nad27
PAJA102	parasitic jaeger	2009	534282	8085142	17	nad27
PAJA11	parasitic jaeger	2016	534266	8085070	17	nad27
PAJA23	parasitic jaeger	2016	535950	8083621	17	nad27
PAJAAB01	parasitic jaeger	2018	531113	8093912	17	nad27
PAJACC01	parasitic jaeger	2019	541908	8078655	17	nad27
PAJACC02	parasitic jaeger	2019	531118	8093937	17	nad27
PAJADL01	parasitic jaeger	2013	541979	8078697	17	nad27
PAJADL01	parasitic jaeger	2015	541962	8078676	17	nad27
PAJADL01	parasitic jaeger	2017	535932	8084029	17	nad27
PAJAEC01	parasitic jaeger	2011	534231	8085195	17	nad27
PAJAEC02	parasitic jaeger	2011	533270	8085821	17	nad27
PAJAED01	parasitic jaeger	2017	534320	8085053	17	nad27
PAJAED01	parasitic jaeger	2018	527208	8105562	17	nad27
PAJAED01	parasitic jaeger	2019	533135	8085720	17	nad27
PAJAED02	parasitic jaeger	2017	533267	8085704	17	nad27
PAJAJB01	parasitic jaeger	2016	531149	8093938	17	nad27
PAJAJB02	parasitic jaeger	2016	527570	8105241	17	nad27
PAJAMM01	parasitic jaeger	2018	533220	8085729	17	nad27
PAJANB01	parasitic jaeger	2012	533150	8085823	17	nad27
PAJANL01	parasitic jaeger	2019	527314	8105578	17	nad27
PAJAPR01	parasitic jaeger	2013	533164	8085918	17	nad27
PAJAYS01	parasitic jaeger	2018	535571	8083723	17	nad27
PALO01	pacific loon	2009	537559	8122026	17	nad27
PALO01	pacific loon	2015	537497	8122044	17	nad27
PALO01	pacific loon	2019	532220	8117386	17	nad27
PALO01-YS	pacific loon	2016	530245	8118550	17	nad27
PALO01-YS	pacific loon	2018	529038	8115691	17	nad27
PALO02	pacific loon	2019	529321	8118842	17	nad27
PALO02-YS	pacific loon	2018	537494	8122007	17	nad27
PALO03	pacific loon	2019	530242	8118562	17	nad27
PALO1	pacific loon	2012	537555	8122029	17	nad27
PALOACL01	pacific loon	2018	532208	8117404	17	nad27
PEFA_AB01	peregrine falcon	2017	NA	NA	17	nad27
PEFA_AB02	peregrine falcon	2017	NA	NA	17	nad27
PEFA_AB03	peregrine falcon	2017	NA	NA	17	nad27
PEFA_AB04	peregrine falcon	2017	NA	NA	17	nad27
PEFA_FLP01	peregrine falcon	2017	NA	NA	17	nad27
PEFA01	peregrine falcon	2008	NA	NA	17	nad27
PEFA01	peregrine falcon	2009	NA	NA	17	nad27
PEFA01	peregrine falcon	2010	NA	NA	17	nad27
PEFA01	peregrine falcon	2011	NA	NA	17	nad27
PEFA01	peregrine falcon	2013	NA	NA	17	nad27
PEFA01	peregrine falcon	2018	NA	NA	17	nad27
PEFA02	peregrine falcon	2008	NA	NA	17	nad27
PEFA02	peregrine falcon	2010	NA	NA	17	nad27
PEFA02	peregrine falcon	2013	NA	NA	17	nad27
PEFA02	peregrine falcon	2018	NA	NA	17	nad27
PEFA03	peregrine falcon	2008	NA	NA	17	nad27
PEFA03	peregrine falcon	2013	NA	NA	17	nad27
PEFA04	peregrine falcon	2008	NA	NA	17	nad27
PEFA04	peregrine falcon	2013	NA	NA	17	nad27
PEFA104	peregrine falcon	2012	NA	NA	17	nad27
PEFA104	peregrine falcon	2014	NA	NA	17	nad27
PEFA104	peregrine falcon	2015	NA	NA	17	nad27
PEFA104a	peregrine falcon	2019	NA	NA	17	nad27
PEFA106	peregrine falcon	2019	NA	NA	17	nad27
PEFA107	peregrine falcon	2019	NA	NA	17	nad27
PEFA301	peregrine falcon	2014	NA	NA	17	nad27
PEFA302	peregrine falcon	2014	NA	NA	17	nad27
PEFA303	peregrine falcon	2014	NA	NA	17	nad27
PEFA303	peregrine falcon	2015	NA	NA	17	nad27
PEFA402	peregrine falcon	2012	NA	NA	17	nad27
PEFA402	peregrine falcon	2014	NA	NA	17	nad27
PEFA402	peregrine falcon	2015	NA	NA	17	nad27
PEFA403	peregrine falcon	2014	NA	NA	17	nad27
PEFA404	peregrine falcon	2015	NA	NA	17	nad27
PEFAAB01	peregrine falcon	2016	NA	NA	17	nad27
PEFAAB02	peregrine falcon	2016	NA	NA	17	nad27
PEFAAB03	peregrine falcon	2016	NA	NA	17	nad27
PEFAAB04	peregrine falcon	2016	NA	NA	17	nad27
PEFAABKB01	peregrine falcon	2019	NA	NA	17	nad27
PEFAED01	peregrine falcon	2019	NA	NA	17	nad27
PEFAED02	peregrine falcon	2019	NA	NA	17	nad27
PEFAJB01	peregrine falcon	2013	NA	NA	17	nad27
PEFAJB01	peregrine falcon	2016	NA	NA	17	nad27
ROPA01	rock ptarmigan	2014	531984	8100552	17	nad83
ROPT01	rock ptarmigan	2009	533455	8118153	17	nad27
ROPT01	rock ptarmigan	2015	532924	8117254	17	nad27
ROPT01-KC	rock ptarmigan	2016	540372	8120126	17	nad27
ROPT02-YS	rock ptarmigan	2016	532853	8117960	17	nad27
ROSS1	rosss goose	2008	534733	8087660	17	nad27
ROSS2	rosss goose	2008	534865	8087489	17	nad27
ROSS3	rosss goose	2008	534799	8087305	17	nad27
RTLO	red throated loon	2011	541472	8079406	17	nad27
RTLO_AB02	red throated loon	2017	528307	8103776	17	nad27
RTLO_ED01	red throated loon	2017	535016	8092974	17	nad27
RTLO_JB01	red throated loon	2017	528303	8102905	17	nad27
RTLO01	red throated loon	2008	548507	8082284	17	nad27
RTLO01	red throated loon	2009	530528	8118816	17	nad27
RTLO01	red throated loon	2014	535712	8084466	17	nad27
RTLO01	red throated loon	2015	530261	8116860	17	nad27
RTLO01	red throated loon	2019	529099	8115773	17	nad27
RTLO01-AR	red throated loon	2018	536665	8121502	17	nad27
RTLO01-GST	red throated loon	2016	536361	8120925	17	nad27
RTLO01-SC	red throated loon	2017	532471	8118185	17	nad27
RTLO02	red throated loon	2008	533435	8087362	17	nad27
RTLO02	red throated loon	2014	534417	8085258	17	nad27
RTLO02	red throated loon	2015	529266	8118925	17	nad27
RTLO02	red throated loon	2019	529506	8118836	17	nad27
RTLO02-YS	red throated loon	2016	530356	8116628	17	nad27
RTLO02-YS	red throated loon	2017	529614	8119103	17	nad27
RTLO03	red throated loon	2008	540170	8087244	17	nad27
RTLO03	red throated loon	2014	533390	8087347	17	nad27
RTLO03	red throated loon	2019	531275	8117620	17	nad27
RTLO03-SC	red throated loon	2016	531047	8117388	17	nad27
RTLO04	red throated loon	2014	547587	8080024	17	nad27
RTLO04	red throated loon	2019	531195	8117663	17	nad27
RTLO05	red throated loon	2014	544101	8079856	17	nad27
RTLO06	red throated loon	2014	528291	8102903	17	nad27
RTLO07	red throated loon	2014	539478	8087349	17	nad27
RTLO07	red throated loon	2016	535009	8092969	17	nad27
RTLO08	red throated loon	2014	534737	8087542	17	nad27
RTLO09	red throated loon	2014	534513	8090982	17	nad27
RTLO1	red throated loon	2012	534081	8087928	17	nad27
RTLO101	red throated loon	2009	534411	8085233	17	nad27
RTLO101	red throated loon	2015	544116	8080103	17	nad27
RTLO20	red throated loon	2017	541891	8079009	17	nad27
RTLO30	red throated loon	2016	535203	8085377	17	nad27
RTLO33	red throated loon	2016	535696	8084394	17	nad27
RTLO36	red throated loon	2016	547587	8080024	17	nad27
RTLO37	red throated loon	2016	544101	8079856	17	nad27
RTLO37	red throated loon	2017	544122	8080097	17	nad27
RTLO41	red throated loon	2017	534767	8089071	17	nad27
RTLO45	red throated loon	2017	536171	8085141	17	nad27
RTLOAB01	red throated loon	2016	536150	8084900	17	nad27
RTLOAB01	red throated loon	2017	533232	8087271	17	nad27
RTLOAB01	red throated loon	2018	533391	8087349	17	nad27
RTLOAB01	red throated loon	2019	541538	8087181	17	nad27
RTLOAB02	red throated loon	2016	535204	8085385	17	nad27
RTLOAB02	red throated loon	2018	544099	8079863	17	nad27
RTLOAB02	red throated loon	2019	533019	8092198	17	nad27
RTLOAB03	red throated loon	2016	534091	8088011	17	nad27
RTLOAB03	red throated loon	2017	539452	8087339	17	nad27
RTLOAB03	red throated loon	2018	539451	8087354	17	nad27
RTLOAB03	red throated loon	2019	533769	8090846	17	nad27
RTLOAB04	red throated loon	2016	545816	8077505	17	nad27
RTLOAB04	red throated loon	2018	536225	8086169	17	nad27
RTLOAB04	red throated loon	2019	544096	8079861	17	nad27
RTLOAB05	red throated loon	2016	546614	8076026	17	nad27
RTLOAB05	red throated loon	2018	534605	8098225	17	nad27
RTLOAB05	red throated loon	2019	537783	8090303	17	nad27
RTLOAB06	red throated loon	2016	539746	8086834	17	nad27
RTLOAB06	red throated loon	2018	533455	8087334	17	nad27
RTLOAB07	red throated loon	2016	540322	8087120	17	nad27
RTLOAB07	red throated loon	2018	534782	8084886	17	nad27
RTLOAB08	red throated loon	2016	533393	8087352	17	nad27
RTLOAB08	red throated loon	2018	535012	8085391	17	nad27
RTLOAB09	red throated loon	2018	534739	8087541	17	nad27
RTLOACL01	red throated loon	2018	531248	8117675	17	nad27
RTLOACL02	red throated loon	2018	528345	8105427	17	nad27
RTLOACL03	red throated loon	2018	528062	8103501	17	nad27
RTLOAGP01	red throated loon	2018	533015	8092200	17	nad27
RTLOAGP02	red throated loon	2018	536820	8083995	17	nad27
RTLOCC01	red throated loon	2019	541880	8078776	17	nad27
RTLODL01	red throated loon	2015	547881	8078773	17	nad27
RTLODL01	red throated loon	2016	536826	8083975	17	nad27
RTLODL01	red throated loon	2017	533232	8087266	17	nad27
RTLOEC01	red throated loon	2011	533253	8086519	17	nad27
RTLOED01	red throated loon	2016	528691	8100461	17	nad27
RTLOED01	red throated loon	2018	534760	8085550	17	nad27
RTLOED01	red throated loon	2019	536159	8084911	17	nad27
RTLOED02	red throated loon	2017	547594	8080030	17	nad27
RTLOED02	red throated loon	2018	527783	8105259	17	nad27
RTLOED02	red throated loon	2019	534655	8085800	17	nad27
RTLOED03	red throated loon	2017	534257	8085863	17	nad27
RTLOED03	red throated loon	2018	528315	8102947	17	nad27
RTLOED03	red throated loon	2019	534100	8087999	17	nad27
RTLOED04	red throated loon	2017	534743	8087548	17	nad27
RTLOED04	red throated loon	2018	528269	8105489	17	nad27
RTLOED04	red throated loon	2019	534738	8087542	17	nad27
RTLOED05	red throated loon	2018	536158	8084908	17	nad27
RTLOED05	red throated loon	2019	535868	8084417	17	nad27
RTLOED06	red throated loon	2018	534416	8085261	17	nad27
RTLOED06	red throated loon	2019	536818	8083994	17	nad27
RTLOED07	red throated loon	2018	547212	8074420	17	nad27
RTLOED07	red throated loon	2019	534745	8089089	17	nad27
RTLOED08	red throated loon	2018	547478	8074402	17	nad27
RTLOED08	red throated loon	2019	535116	8091665	17	nad27
RTLOED09	red throated loon	2018	545818	8077500	17	nad27
RTLOED09	red throated loon	2019	529701	8097828	17	nad27
RTLOED10	red throated loon	2018	539524	8084701	17	nad27
RTLOED10	red throated loon	2019	545820	8077495	17	nad27
RTLOED11	red throated loon	2018	534146	8090278	17	nad27
RTLOED11	red throated loon	2019	547248	8074408	17	nad27
RTLOED12	red throated loon	2018	541882	8078775	17	nad27
RTLOED12	red throated loon	2019	528059	8103498	17	nad27
RTLOED13	red throated loon	2018	541629	8083504	17	nad27
RTLOED13	red throated loon	2019	528294	8102905	17	nad27
RTLOED14	red throated loon	2018	534743	8089091	17	nad27
RTLOED14	red throated loon	2019	527326	8105385	17	nad27
RTLOED15	red throated loon	2018	534288	8087914	17	nad27
RTLOED15	red throated loon	2019	534817	8085641	17	nad27
RTLOED16	red throated loon	2018	534725	8085721	17	nad27
RTLOED16	red throated loon	2019	534124	8087993	17	nad27
RTLOED17	red throated loon	2018	534786	8085591	17	nad27
RTLOED17	red throated loon	2019	534262	8085871	17	nad27
RTLOED18	red throated loon	2018	534862	8085955	17	nad27
RTLOED18	red throated loon	2019	533245	8087553	17	nad27
RTLOED19	red throated loon	2018	529456	8100872	17	nad27
RTLOGS01	red throated loon	2012	534736	8087543	17	nad27
RTLOJB01	red throated loon	2011	535204	8085383	17	nad27
RTLOJB01	red throated loon	2013	527783	8105202	17	nad27
RTLOJB01	red throated loon	2015	544101	8079867	17	nad27
RTLOJB01	red throated loon	2018	534987	8093032	17	nad27
RTLOJB01	red throated loon	2019	527789	8105307	17	nad27
RTLOJB02	red throated loon	2011	533451	8087327	17	nad27
RTLOJB02	red throated loon	2013	544075	8079891	17	nad27
RTLOJB02	red throated loon	2016	527781	8105259	17	nad27
RTLOJB02	red throated loon	2017	545822	8077511	17	nad27
RTLOJB02	red throated loon	2018	529211	8100979	17	nad27
RTLOJB03	red throated loon	2011	547186	8074429	17	nad27
RTLOJB03	red throated loon	2016	537351	8105481	17	nad27
RTLOJB03	red throated loon	2017	547080	8074380	17	nad27
RTLOJB03	red throated loon	2018	541322	8079595	17	nad27
RTLOJB04	red throated loon	2011	541870	8078768	17	nad27
RTLOJB04	red throated loon	2018	547589	8080022	17	nad27
RTLOJB10	red throated loon	2017	534014	8089267	17	nad27
RTLOJB11	red throated loon	2017	533403	8087338	17	nad27
RTLOJB12	red throated loon	2017	535210	8085382	17	nad27
RTLOJB13	red throated loon	2017	534839	8087057	17	nad27
RTLOJL01	red throated loon	2012	541482	8079410	17	nad27
RTLOKB01	red throated loon	2019	546613	8076022	17	nad27
RTLOKB02	red throated loon	2019	547596	8080028	17	nad27
RTLOMZ01	red throated loon	2019	535203	8085382	17	nad27
RTLOMZ02	red throated loon	2019	539452	8087341	17	nad27
RTLOMZ03	red throated loon	2019	539740	8086829	17	nad27
RTLOMZ04	red throated loon	2019	535074	8085075	17	nad27
RTLONB01	red throated loon	2012	534107	8088237	17	nad83
RTLOPRB01	red throated loon	2013	534413	8085239	17	nad27
RTLOPRB02	red throated loon	2013	534744	8087541	17	nad27
RTLOPRB03	red throated loon	2013	533259	8086557	17	nad27
RTLOPRB04	red throated loon	2013	535203	8085377	17	nad27
RTLOPRB05	red throated loon	2013	534832	8087052	17	nad27
RTLOPRB06	red throated loon	2013	539452	8087339	17	nad27
SACR	sandhill crane	2011	537240	8089865	17	nad27
SACR_JB01	sandhill crane	2017	532057	8094469	17	nad27
SACR-KR-01	sandhill crane	2017	535881	8118615	17	nad27
SACR01	sandhill crane	2007	534671	8116802	17	nad27
SACR01	sandhill crane	2008	537447	8122390	17	nad27
SACR01	sandhill crane	2009	537097	8118965	17	nad27
SACR01	sandhill crane	2010	535292	8118356	17	nad27
SACR01	sandhill crane	2011	532574	8118030	17	nad27
SACR01	sandhill crane	2013	529019	8115709	17	nad27
SACR01	sandhill crane	2014	533779	8118519	17	nad27
SACR01	sandhill crane	2019	536644	8120877	17	nad27
SACR01-SC	sandhill crane	2016	532647	8117775	17	nad27
SACR01a	sandhill crane	2015	533780	8118535	17	nad27
SACR01b	sandhill crane	2015	533779	8118537	17	nad27
SACR02	sandhill crane	2007	538005	8119234	17	nad27
SACR02	sandhill crane	2009	533500	8118644	17	nad27
SACR02	sandhill crane	2010	533009	8118521	17	nad27
SACR02	sandhill crane	2011	530428	8116059	17	nad27
SACR02	sandhill crane	2013	531898	8117296	17	nad27
SACR02	sandhill crane	2014	538577	8108324	17	nad27
SACR02	sandhill crane	2015	530905	8116825	17	nad27
SACR02	sandhill crane	2019	536821	8121071	17	nad27
SACR02-SC	sandhill crane	2016	531366	8117167	17	nad27
SACR03	sandhill crane	2007	531446	8117105	17	nad27
SACR03	sandhill crane	2009	529759	8115357	17	nad27
SACR03	sandhill crane	2010	534220	8118125	17	nad27
SACR03	sandhill crane	2011	534051	8118073	17	nad27
SACR03	sandhill crane	2014	530522	8116012	17	nad27
SACR03	sandhill crane	2019	535446	8117232	17	nad27
SACR03-AV	sandhill crane	2016	535812	8118755	17	nad27
SACR04	sandhill crane	2007	539335	8119956	17	nad27
SACR04	sandhill crane	2009	530574	8116062	17	nad27
SACR04	sandhill crane	2010	536446	8120530	17	nad27
SACR04	sandhill crane	2011	531101	8122717	17	nad27
SACR04	sandhill crane	2014	543766	8080361	17	nad27
SACR04	sandhill crane	2019	530518	8117285	17	nad27
SACR04-YS	sandhill crane	2016	530949	8116888	17	nad27
SACR05	sandhill crane	2009	533568	8119898	17	nad27
SACR05	sandhill crane	2010	533439	8122360	17	nad27
SACR05	sandhill crane	2011	534672	8118854	17	nad27
SACR05	sandhill crane	2019	530904	8116822	17	nad27
SACR05-KC	sandhill crane	2016	537377	8121305	17	nad27
SACR06	sandhill crane	2010	536772	8120006	17	nad27
SACR06	sandhill crane	2011	540972	8121103	17	nad27
SACR06	sandhill crane	2019	531924	8117603	17	nad27
SACR07	sandhill crane	2011	536726	8116729	17	nad27
SACR07	sandhill crane	2019	536785	8120866	17	nad27
SACR08	sandhill crane	2011	529288	8123203	17	nad27
SACR1	sandhill crane	2012	531790	8117902	17	nad27
SACRAB01	sandhill crane	2016	533138	8123721	17	nad27
SACRAB01	sandhill crane	2017	551246	8081625	17	nad83
SACRAB01	sandhill crane	2019	544571	8083835	17	nad27
SACRAB02	sandhill crane	2016	533166	8107710	17	nad27
SACRAB02	sandhill crane	2019	530463	8105257	17	nad27
SACRAB03	sandhill crane	2016	534352	8108063	17	nad27
SACRACL01	sandhill crane	2017	532671	8117872	17	nad27
SACRACL01	sandhill crane	2018	532673	8117785	17	nad27
SACRACL02	sandhill crane	2018	531361	8117074	17	nad27
SACRACL03	sandhill crane	2018	530902	8116774	17	nad27
SACRED01	sandhill crane	2018	529559	8105925	17	nad27
SACRED01	sandhill crane	2019	536338	8109085	17	nad27
SACRED02	sandhill crane	2019	549138	8077908	17	nad27
SACRJB01	sandhill crane	2013	543760	8080363	17	nad27
SACRJB01	sandhill crane	2016	532058	8094469	17	nad27
SEOW01	short eared owl	2008	535434	8119466	17	nad27
SNBU1	snow bunting	2012	535923	8117109	17	nad27
SNBUACL01	snow bunting	2018	535239	8117254	17	nad27
SNBUGS01	snow bunting	2011	535792	8087377	17	nad27
TUSW01	tundra swan	2014	535494	8095573	17	nad27
TUSWCC01	tundra swan	2019	535495	8095572	17	nad27
TUSWDL01	tundra swan	2013	535493	8095575	17	nad27
TUSWJB01	tundra swan	2018	535228	8093314	17	nad27
ARTE-MZ-01	arctic tern	2022	537069	8083125	17	nad27
ARTE-MZ-02	arctic tern	2022	537069	8083125	17	nad27
BRU-AB-01	lapland longspur	2022	532576	8117930	17	nad27
BRU-AB-02	lapland longspur	2022	532850	8116394	17	nad27
BRU-AB-03	lapland longspur	2022	537212	8121454	17	nad27
BRU-CGR-01	lapland longspur	2022	534167	8117607	17	nad27
BRU-CGR-02	lapland longspur	2022	533806	8117480	17	nad27
BRU-CGR-03	lapland longspur	2022	533689	8116752	17	nad27
BRU-CGR-04	lapland longspur	2022	532972	8118041	17	nad27
BRU-CGR-05	lapland longspur	2022	532969	8117851	17	nad27
BRU-CM-01	lapland longspur	2022	533485	8118122	17	nad27
BRU-DB-01	lapland longspur	2022	533941	8118308	17	nad27
BRU-DB-02	lapland longspur	2022	532717	8117795	17	nad27
BRU-DB-03	lapland longspur	2022	532630	8117954	17	nad27
BRU-DB-04	lapland longspur	2022	533677	8118658	17	nad27
BRU-DB-05	lapland longspur	2022	533835	8118740	17	nad27
BRU-DB-06	lapland longspur	2022	532309	8118216	17	nad27
BRU-DB-07	lapland longspur	2022	533776	8118874	17	nad27
BRU-DB-08	lapland longspur	2022	533030	8118037	17	nad27
BRU-DB-09	lapland longspur	2022	535725	8120366	17	nad27
BRU-DB-10	lapland longspur	2022	535749	8120413	17	nad27
BRU-DB-11	lapland longspur	2022	535092	8119570	17	nad27
BRU-DB-12	lapland longspur	2022	533062	8116599	17	nad27
BRU-DB-13	lapland longspur	2022	532970	8118040	17	nad27
BRU-DB-14	lapland longspur	2022	533408	8122308	17	nad27
BRU-DB-15	lapland longspur	2022	533045	8118387	17	nad27
BRU-DB-16	lapland longspur	2022	533224	8118115	17	nad27
BRU-DB-17	lapland longspur	2022	532950	8117075	17	nad27
BRU-DB-18	lapland longspur	2022	532098	8117975	17	nad27
BRU-DB-19	lapland longspur	2022	533096	8118020	17	nad27
BRU-DB-20	lapland longspur	2022	533783	8118629	17	nad27
BRU-DB-21	lapland longspur	2022	533652	8118401	17	nad27
BRU-DB-22	lapland longspur	2022	533779	8118144	17	nad27
BRU-DB-23	lapland longspur	2022	533518	8118105	17	nad27
BRU-DF-01	lapland longspur	2022	532775	8118178	17	nad27
BRU-DF-02	lapland longspur	2022	533885	8117594	17	nad27
BRU-DF-03	lapland longspur	2022	534106	8118708	17	nad27
BRU-DF-04	lapland longspur	2022	534499	8118897	17	nad27
BRU-DF-05	lapland longspur	2022	532775	8118178	17	nad27
BRU-DF-06	lapland longspur	2022	534240	8118941	17	nad27
BRU-DF-07	lapland longspur	2022	533845	8117405	17	nad27
BRU-DS-01	lapland longspur	2022	532788	8117959	17	nad27
BRU-DS-02	lapland longspur	2022	533066	8117956	17	nad27
BRU-DS-03	lapland longspur	2022	532744	8117565	17	nad27
BRU-DS-04	lapland longspur	2022	532870	8117820	17	nad27
BRU-ED-01	lapland longspur	2022	536702	8086793	17	nad27
BRU-ED-02	lapland longspur	2022	536820	8086292	17	nad27
BRU-ED-03	lapland longspur	2022	546047	8076869	17	nad27
BRU-ED-04	lapland longspur	2022	546284	8082546	17	nad27
BRU-ED-05	lapland longspur	2022	529045	8101855	17	nad27
BRU-ED-06	lapland longspur	2022	529277	8101907	17	nad27
BRU-ED-07	lapland longspur	2022	552110	8106989	17	nad27
BRU-ED-08	lapland longspur	2022	552110	8106989	17	nad27
BRU-EH-01	lapland longspur	2022	533468	8116512	17	nad27
BRU-FDB-01	lapland longspur	2022	536988	8086091	17	nad27
BRU-FDB-04	lapland longspur	2022	555679	8099676	17	nad27
BRU-FDB-05	lapland longspur	2022	544147	8100870	17	nad27
BRU-FDB-06	lapland longspur	2022	544751	8103011	17	nad27
BRU-GB-01	lapland longspur	2022	532954	8117817	17	nad27
BRU-GB-02	lapland longspur	2022	533165	8118373	17	nad27
BRU-GB-03	lapland longspur	2022	532423	8117237	17	nad27
BRU-GB-04	lapland longspur	2022	537718	8122022	17	nad27
BRU-GB-05	lapland longspur	2022	537379	8122070	17	nad27
BRU-JB-01	lapland longspur	2022	546868	8080803	17	nad27
BRU-JB-02	lapland longspur	2022	551117	8104191	17	nad27
BRU-JB-03	lapland longspur	2022	549451	8104305	17	nad27
BRU-JB-04	lapland longspur	2022	541464	8103886	17	nad27
BRU-LM-01	lapland longspur	2022	532698	8117905	17	nad27
BRU-LM-02	lapland longspur	2022	532763	8117540	17	nad27
BRU-LM-03	lapland longspur	2022	533925	8118083	17	nad27
BRU-LM-04	lapland longspur	2022	533734	8118215	17	nad27
BRU-LM-05	lapland longspur	2022	532877	8117728	17	nad27
BRU-LM-06	lapland longspur	2022	534423	8118481	17	nad27
BRU-LM-07	lapland longspur	2022	534264	8118814	17	nad27
BRU-LM-08	lapland longspur	2022	532987	8118426	17	nad27
BRU-LM-09	lapland longspur	2022	532818	8118115	17	nad27
BRU-LM-10	lapland longspur	2022	532040	8117592	17	nad27
BRU-LM-11	lapland longspur	2022	533641	8118083	17	nad27
BRU-LM-12	lapland longspur	2022	533937	8118809	17	nad27
BRU-LM-13	lapland longspur	2022	533703	8118188	17	nad27
BRU-LM-14	lapland longspur	2022	532190	8117215	17	nad27
BRU-LM-15	lapland longspur	2022	532684	8117562	17	nad27
BRU-LM-16	lapland longspur	2022	532485	8117813	17	nad27
BRU-LM-17	lapland longspur	2022	534120	8118444	17	nad27
BRU-LM-18	lapland longspur	2022	531738	8117787	17	nad27
BRU-LM-19	lapland longspur	2022	531475	8117490	17	nad27
BRU-LM-20	lapland longspur	2022	534966	8117564	17	nad27
BRU-LM-21	lapland longspur	2022	528049	8103450	17	nad27
BRU-LM-22	lapland longspur	2022	528321	8103577	17	nad27
BRU-LM-23	lapland longspur	2022	528422	8105203	17	nad27
BRU-LM-24	lapland longspur	2022	532987	8117726	17	nad27
BRU-LM-25	lapland longspur	2022	532923	8116924	17	nad27
BRU-LM-26	lapland longspur	2022	533802	8117651	17	nad27
BRU-LM-27	lapland longspur	2022	536608	8121397	17	nad27
BRU-LM-28	lapland longspur	2022	533370	8117051	17	nad27
BRU-LPO-01	lapland longspur	2022	532121	8118097	17	nad27
BRU-LPO-02	lapland longspur	2022	536773	8120750	17	nad27
BRU-MA-01	lapland longspur	2022	530972	8113495	17	nad27
BRU-MA-02	lapland longspur	2022	531665	8121185	17	nad27
BRU-MA-03	lapland longspur	2022	533511	8122332	17	nad27
BRU-MA-04	lapland longspur	2022	533514	8121824	17	nad27
BRU-MA-05	lapland longspur	2022	533302	8122119	17	nad27
BRU-MA-06	lapland longspur	2022	534897	8122252	17	nad27
BRU-MB-01	lapland longspur	2022	532910	8118339	17	nad27
BRU-MP-01	lapland longspur	2022	534153	8118411	17	nad27
BRU-MP-02	lapland longspur	2022	534306	8117952	17	nad27
BRU-MP-03	lapland longspur	2022	532755	8117681	17	nad27
BRU-MP-04	lapland longspur	2022	533451	8118066	17	nad27
BRU-MP-05	lapland longspur	2022	532864	8117692	17	nad27
BRU-MZ-01	lapland longspur	2022	535922	8088221	17	nad27
BRU-MZ-02	lapland longspur	2022	540602	8084069	17	nad27
BRU-MZ-03	lapland longspur	2022	541628	8081807	17	nad27
BRU-MZ-04	lapland longspur	2022	536911	8088601	17	nad27
BRU-MZ-05	lapland longspur	2022	537174	8088054	17	nad27
BRU-MZ-06	lapland longspur	2022	536729	8088300	17	nad27
BRU-MZ-07	lapland longspur	2022	537764	8088545	17	nad27
BRU-PL-01	lapland longspur	2022	531468	8117086	17	nad27
BRU-PL-02	lapland longspur	2022	533408	8122308	17	nad27
BRU-PL-03	lapland longspur	2022	528468	8102316	17	nad27
BRU-TG-04	lapland longspur	2022	532735	8101669	17	nad27
BRU-TG-05	lapland longspur	2022	551112	8105342	17	nad27
BRU-TG-06	lapland longspur	2022	553881	8107107	17	nad27
BRU-TG-07	lapland longspur	2022	536413	8091774	17	nad27
BRU-VF-01	lapland longspur	2022	534122	8118079	17	nad27
CACG-CGR-01	cackling goose	2022	539215	8121110	17	nad27
CACG-DB-01	cackling goose	2022	537768	8121324	17	nad27
CACG-DB-03	cackling goose	2022	537642	8121943	17	nad27
CACG-ED-01	cackling goose	2022	537821	8091236	17	nad27
CACG-ED-02	cackling goose	2022	536164	8084910	17	nad27
CACG-ED-03	cackling goose	2022	534942	8085372	17	nad27
CACG-ED-04	cackling goose	2022	534699	8085705	17	nad27
CACG-ED-05	cackling goose	2022	534674	8085710	17	nad27
CACG-ED-06	cackling goose	2022	534218	8085795	17	nad27
CACG-ED-07	cackling goose	2022	534856	8087489	17	nad27
CACG-ED-09	cackling goose	2022	534272	8085865	17	nad27
CACG-ED-10	cackling goose	2022	533245	8087553	17	nad27
CACG-ED-11	cackling goose	2022	533464	8087532	17	nad27
CACG-ED-12	cackling goose	2022	533495	8087332	17	nad27
CACG-ED-13	cackling goose	2022	534474	8087219	17	nad27
CACG-ED-14	cackling goose	2022	544674	8077243	17	nad27
CACG-FDB-01	cackling goose	2022	538392	8121494	17	nad27
CACG-FDB-02	cackling goose	2022	538414	8121001	17	nad27
CACG-FDB-03	cackling goose	2022	534867	8091786	17	nad27
CACG-FL-01	cackling goose	2022	535125	8087817	17	nad27
CACG-GB-01	cackling goose	2022	532412	8117485	17	nad27
CACG-GB-02	cackling goose	2022	531767	8117278	17	nad27
CACG-GB-03	cackling goose	2022	532210	8117397	17	nad27
CACG-GB-04	cackling goose	2022	532180	8117381	17	nad27
CACG-GB-04a	cackling goose	2022	537499	8122070	17	nad27
CACG-GB-05	cackling goose	2022	537621	8121984	17	nad27
CACG-GB-05a	cackling goose	2022	532131	8117473	17	nad27
CACG-GB-05b	cackling goose	2022	537569	8122023	17	nad27
CACG-JB-01	cackling goose	2022	534848	8085998	17	nad27
CACG-LG-01	cackling goose	2022	536803	8083840	17	nad27
CACG-LG-02	cackling goose	2022	534703	8085646	17	nad27
CACG-LG-03	cackling goose	2022	534869	8087215	17	nad27
CACG-LG-04	cackling goose	2022	534021	8089213	17	nad27
CACG-LG-05	cackling goose	2022	533457	8089212	17	nad27
CACG-LG-06	cackling goose	2022	531922	8107294	17	nad27
CACG-LM-01	cackling goose	2022	531584	8117651	17	nad27
CACG-LM-02	cackling goose	2022	531301	8117707	17	nad27
CACG-LM-03	cackling goose	2022	531278	8117625	17	nad27
CACG-LM-04	cackling goose	2022	530177	8117122	17	nad27
CACG-LM-05	cackling goose	2022	530196	8116960	17	nad27
CACG-LM-06	cackling goose	2022	531989	8117965	17	nad27
CACG-LM-07	cackling goose	2022	538375	8121261	17	nad27
CACG-MWB-01	cackling goose	2022	536991	8088200	17	nad27
CACG-MZ-01	cackling goose	2022	534372	8087928	17	nad27
CACG-MZ-02	cackling goose	2022	534449	8088103	17	nad27
CACG-MZ-03	cackling goose	2022	536996	8083879	17	nad27
CACG-MZ-04	cackling goose	2022	536910	8083908	17	nad27
CACG-MZ-05	cackling goose	2022	536843	8083989	17	nad27
CACG-MZ-06	cackling goose	2022	536828	8083977	17	nad27
CACG-MZ-07	cackling goose	2022	536724	8083959	17	nad27
CACG-MZ-08	cackling goose	2022	536663	8083987	17	nad27
CACG-MZ-09	cackling goose	2022	536313	8084258	17	nad27
CACG-MZ-10	cackling goose	2022	541340	8079547	17	nad27
CACG-MZ-11	cackling goose	2022	541337	8079393	17	nad27
CACG-MZ-12	cackling goose	2022	541478	8079434	17	nad27
CACG-MZ-13	cackling goose	2022	541568	8079569	17	nad27
CACG-MZ-14	cackling goose	2022	541555	8079163	17	nad27
CACG-TG-01	cackling goose	2022	534825	8085531	17	nad27
CACG-TG-02	cackling goose	2022	534819	8085701	17	nad27
CACG-TG-03	cackling goose	2022	547056	8074355	17	nad27
CACG-TG-04	cackling goose	2022	527795	8105294	17	nad27
FAPE-MP-01	peregrine falcon	2022	NA	NA	17	nad27
GLGU-ED-01	glaucous gull	2022	539439	8087351	17	nad27
GLGU-ED-02	glaucous gull	2022	539503	8087370	17	nad27
GLGU-ED-03	glaucous gull	2022	541551	8087316	17	nad27
GLGU-ED-04	glaucous gull	2022	536298	8085750	17	nad27
GLGU-ED-05	glaucous gull	2022	536174	8084914	17	nad27
GLGU-ED-06	glaucous gull	2022	534474	8087215	17	nad27
GLGU-ED-07	glaucous gull	2022	535018	8093003	17	nad27
GLGU-ED-08	glaucous gull	2022	544697	8076061	17	nad27
GLGU-ED-10	glaucous gull	2022	549745	8104926	17	nad27
GLGU-ED-11	glaucous gull	2022	529084	8099021	17	nad27
GLGU-FDB-01	glaucous gull	2022	534519	8090889	17	nad27
GLGU-FDB-02	glaucous gull	2022	534535	8090976	17	nad27
GLGU-FDB-03	glaucous gull	2022	534531	8090980	17	nad27
GLGU-GB-01	glaucous gull	2022	537558	8122023	17	nad27
GLGU-GB-02	glaucous gull	2022	533248	8117394	17	nad27
GLGU-GB-03	glaucous gull	2022	532181	8117384	17	nad27
GLGU-GB-04	glaucous gull	2022	532378	8117667	17	nad27
GLGU-JB-01	glaucous gull	2022	533262	8086484	17	nad27
GLGU-LG-01	glaucous gull	2022	534698	8085652	17	nad27
GLGU-LG-02	glaucous gull	2022	534750	8089090	17	nad27
GLGU-LG-04	glaucous gull	2022	544106	8079890	17	nad27
GLGU-LM-01	glaucous gull	2022	530186	8117139	17	nad27
GLGU-LM-02	glaucous gull	2022	528270	8115606	17	nad27
GLGU-MZ-02	glaucous gull	2022	537777	8091297	17	nad27
GLGU-MZ-03	glaucous gull	2022	539692	8084480	17	nad27
GLGU-MZ-04	glaucous gull	2022	541680	8083507	17	nad27
GLGU-MZ-05	glaucous gull	2022	541475	8079406	17	nad27
GLGU-MZ-06	glaucous gull	2022	540424	8089795	17	nad27
GLGU-TG-01	glaucous gull	2022	536828	8083977	17	nad27
GLGU-TG-02	glaucous gull	2022	535197	8085408	17	nad27
GLGU-TG-03	glaucous gull	2022	534785	8085668	17	nad27
GLGU-TG-05	glaucous gull	2022	549290	8078232	17	nad27
GSGO1	snow goose	2022	534979	8117802	17	nad27
HOLA-FDB-01	horned lark	2022	549255	8105462	17	nad27
LTDU-DB-01	long tailed duck	2022	532955	8118445	17	nad27
LTDU-LM-01	long tailed duck	2022	532884	8117765	17	nad27
PAJA-FDB-01	parasitic jaeger	2022	533243	8085821	17	nad27
PAJA-MZ-01	parasitic jaeger	2022	541912	8078651	17	nad27
PALO-ED-01	pacific loon	2022	551877	8105489	17	nad27
PALO-ED-02	pacific loon	2022	539467	8087360	17	nad27
PALO-GB-01	pacific loon	2022	537497	8122005	17	nad27
PEFA-DG-01	peregrine falcon	2022	NA	NA	17	nad27
PEFA-GB-01	peregrine falcon	2022	NA	NA	17	nad27
PEFA-LM-01	peregrine falcon	2022	NA	NA	17	nad27
PEFA-TG-02	peregrine falcon	2022	NA	NA	17	nad27
RLHA-DB-01	rough legged hawk	2022	NA	NA	17	nad27
RLHA-LM-01	rough legged hawk	2022	NA	NA	17	nad27
RLHA-TG-01	rough legged hawk	2022	NA	NA	17	nad27
ROPT-GB-01	rock ptarmigan	2022	531996	8116506	17	nad27
RTLO-DG-01	red throated loon	2022	551134	8104382	17	nad27
RTLO-ED-01	red throated loon	2022	536162	8084911	17	nad27
RTLO-ED-02	red throated loon	2022	534126	8087990	17	nad27
RTLO-ED-03	red throated loon	2022	534423	8085244	17	nad27
RTLO-ED-04	red throated loon	2022	534738	8087541	17	nad27
RTLO-ED-05	red throated loon	2022	534990	8092996	17	nad27
RTLO-ED-06	red throated loon	2022	534480	8088097	17	nad27
RTLO-ED-07	red throated loon	2022	544730	8077092	17	nad27
RTLO-ED-08	red throated loon	2022	554948	8102287	17	nad27
RTLO-ED-09	red throated loon	2022	534817	8085641	17	nad27
RTLO-FDB-01	red throated loon	2022	534512	8090983	17	nad27
RTLO-FDB-02	red throated loon	2022	535571	8084458	17	nad27
RTLO-JB-01	red throated loon	2022	533493	8086215	17	nad27
RTLO-LG-03	red throated loon	2022	534745	8089090	17	nad27
RTLO-LG-04	red throated loon	2022	544098	8079855	17	nad27
RTLO-LLD-01	red throated loon	2022	534407	8087899	17	nad27
RTLO-LM-01	red throated loon	2022	530236	8116950	17	nad27
RTLO-LM-02	red throated loon	2022	531818	8117273	17	nad27
RTLO-LM-03	red throated loon	2022	530095	8117353	17	nad27
RTLO-LM-04	red throated loon	2022	531287	8117627	17	nad27
RTLO-MZ-01	red throated loon	2022	541723	8083489	17	nad27
RTLO-MZ-02	red throated loon	2022	541871	8078780	17	nad27
RTLO-MZ-03	red throated loon	2022	536820	8083995	17	nad27
RTLO-MZ-04	red throated loon	2022	541560	8087305	17	nad27
RTLO-MZ-05	red throated loon	2022	541543	8087175	17	nad27
RTLO-MZ-06	red throated loon	2022	540750	8086207	17	nad27
RTLO-MZ-07	red throated loon	2022	538929	8086959	17	nad27
RTLO-MZ-08	red throated loon	2022	537984	8087895	17	nad27
RTLO-MZ-09	red throated loon	2022	540439	8089784	17	nad27
RTLO-MZ-10	red throated loon	2022	536227	8086168	17	nad27
RTLO-TG-01	red throated loon	2022	534783	8085589	17	nad27
RTLO-TG-02	red throated loon	2022	547467	8074426	17	nad27
RTLO-TG-04	red throated loon	2022	528373	8104416	17	nad27
RTLO-TG-05	red throated loon	2022	555376	8000644	17	nad27
RTLO-TG-06	red throated loon	2022	534294	8085862	17	nad27
RTLO-TG-07	red throated loon	2022	536953	8092364	17	nad27
SACR-DB-01	sandhill crane	2022	533046	8116376	17	nad27
SACR-DG-01	sandhill crane	2022	530043	8107320	17	nad27
SACR-GB-01	sandhill crane	2022	532011	8116818	17	nad27
SACR-JB-01	sandhill crane	2022	534235	8108045	17	nad27
SACR-JB-02	sandhill crane	2022	536344	8109089	17	nad27
SNOW_01	snowy owl	1993	536854	8120730	17	nad27
SNOW_02	snowy owl	1993	538933	8119074	17	nad27
SNOW_03	snowy owl	1993	538261	8118493	17	nad27
SNOW_04	snowy owl	1993	537191	8118377	17	nad27
SNOW_05	snowy owl	1993	536176	8117956	17	nad27
SNOW_06	snowy owl	1993	535833	8117766	17	nad27
SNOW_07	snowy owl	1993	535023	8117085	17	nad27
SNOW_08	snowy owl	1993	534561	8116658	17	nad27
SNOW_09	snowy owl	1993	533927	8115102	17	nad27
SNOW_10	snowy owl	1993	532508	8115282	17	nad27
SNOW_11	snowy owl	1993	533025	8116259	17	nad27
SNOW_12	snowy owl	1993	531120	8116031	17	nad27
SNOW_13	snowy owl	1996	534245	8114643	17	nad27
SNOW_14	snowy owl	1996	532659	8122644	17	nad27
SNOW_15	snowy owl	1996	531793	8122606	17	nad27
SNOW_16	snowy owl	1996	535280	8117395	17	nad27
SNOW_17	snowy owl	1996	536315	8117753	17	nad27
SNOW_18	snowy owl	1996	537474	8117872	17	nad27
SNOW_19	snowy owl	1996	533918	8116428	17	nad27
SNOW_20	snowy owl	1996	540321	8088831	17	nad27
SNOW_21	snowy owl	1996	537691	8086923	17	nad27
SNOW_22	snowy owl	1996	532705	8096783	17	nad27
SNOW_23	snowy owl	2000	533969	8117914	17	nad27
SNOW_24	snowy owl	2000	533100	8116686	17	nad27
SNOW_25	snowy owl	2000	534916	8117398	17	nad27
SNOW_26	snowy owl	2000	536327	8117832	17	nad27
SNOW_27	snowy owl	2000	535177	8114707	17	nad27
SNOW_28	snowy owl	2000	533439	8115057	17	nad27
SNOW_29	snowy owl	2000	529901	8115750	17	nad27
SNOW_30	snowy owl	2000	534850	8119600	17	nad27
SNOW_31	snowy owl	2000	532596	8115227	17	nad27
SNOW_32	snowy owl	2000	536177	8113777	17	nad27
SNOW_33	snowy owl	2000	530156	8116273	17	nad27
SNOW_34	snowy owl	2000	531450	8123498	17	nad27
SNOW_35	snowy owl	2000	537000	8086863	17	nad27
H001	snow goose	2022	536785	8088241	17	nad27
H002	snow goose	2022	536820	8088363	17	nad27
H003	snow goose	2022	536734	8088360	17	nad27
H004	snow goose	2022	536660	8088417	17	nad27
H005	snow goose	2022	536866	8088330	17	nad27
H006	snow goose	2022	536747	8088491	17	nad27
H007	snow goose	2022	536853	8088204	17	nad27
H008	snow goose	2022	536643	8088248	17	nad27
H009	snow goose	2022	536616	8088326	17	nad27
H010	snow goose	2022	536912	8088121	17	nad27
H011	snow goose	2022	536902	8088206	17	nad27
H012	snow goose	2022	537010	8087764	17	nad27
H013	snow goose	2022	536885	8088139	17	nad27
H014	snow goose	2022	536896	8088361	17	nad27
H015	snow goose	2022	537154	8088271	17	nad27
H016	snow goose	2022	536793	8088259	17	nad27
H017	snow goose	2022	536583	8088140	17	nad27
H018	snow goose	2022	536607	8088175	17	nad27
H019	snow goose	2022	537051	8087375	17	nad27
H020	snow goose	2022	536718	8088440	17	nad27
H021	snow goose	2022	536911	8087737	17	nad27
H022	snow goose	2022	536840	8088263	17	nad27
H023	snow goose	2022	536650	8088177	17	nad27
H024	snow goose	2022	536611	8088273	17	nad27
H025	snow goose	2022	536976	8088176	17	nad27
H026	snow goose	2022	536761	8088517	17	nad27
H027	snow goose	2022	536759	8088109	17	nad27
H028	snow goose	2022	536818	8088493	17	nad27
H029	snow goose	2022	536971	8088107	17	nad27
H030	snow goose	2022	536904	8088086	17	nad27
H031	snow goose	2022	537074	8088295	17	nad27
H032	snow goose	2022	536559	8088206	17	nad27
H033	snow goose	2022	536562	8088227	17	nad27
H034	snow goose	2022	537128	8088292	17	nad27
H035	snow goose	2022	536618	8088136	17	nad27
H036	snow goose	2022	536862	8088117	17	nad27
H037	snow goose	2022	536883	8088077	17	nad27
H038	snow goose	2022	536849	8088498	17	nad27
H039	snow goose	2022	536801	8088527	17	nad27
H040	snow goose	2022	537037	8088096	17	nad27
H041	snow goose	2022	537133	8088310	17	nad27
H042	snow goose	2022	536695	8088501	17	nad27
H043	snow goose	2022	536963	8088165	17	nad27
H044	snow goose	2022	536882	8088312	17	nad27
H045	snow goose	2022	536936	8088442	17	nad27
H046	snow goose	2022	536770	8088290	17	nad27
H047	snow goose	2022	536664	8088202	17	nad27
H048	snow goose	2022	536773	8088410	17	nad27
H049	snow goose	2022	536533	8088245	17	nad27
H050	snow goose	2022	536859	8088420	17	nad27
H051	snow goose	2022	537103	8087418	17	nad27
H052	snow goose	2022	536777	8088513	17	nad27
H053	snow goose	2022	537045	8088198	17	nad27
H054	snow goose	2022	536596	8088437	17	nad27
H055	snow goose	2022	536979	8087156	17	nad27
H056	snow goose	2022	536751	8088429	17	nad27
H057	snow goose	2022	537128	8087363	17	nad27
H058	snow goose	2022	537057	8087719	17	nad27
H059	snow goose	2022	537064	8087434	17	nad27
H060	snow goose	2022	536734	8088390	17	nad27
H061	snow goose	2022	537022	8087745	17	nad27
H062	snow goose	2022	536800	8087543	17	nad27
H063	snow goose	2022	537011	8087343	17	nad27
H064	snow goose	2022	537015	8088060	17	nad27
H065	snow goose	2022	536690	8088328	17	nad27
H066	snow goose	2022	537038	8087757	17	nad27
H067	snow goose	2022	536706	8088347	17	nad27
H068	snow goose	2022	536650	8088412	17	nad27
H069	snow goose	2022	537032	8087795	17	nad27
H070	snow goose	2022	537134	8088200	17	nad27
H071	snow goose	2022	536861	8087177	17	nad27
H072	snow goose	2022	536652	8088492	17	nad27
H073	snow goose	2022	536727	8088273	17	nad27
H074	snow goose	2022	536821	8087598	17	nad27
H075	snow goose	2022	536872	8087321	17	nad27
H076	snow goose	2022	536577	8088252	17	nad27
H077	snow goose	2022	536612	8088445	17	nad27
H078	snow goose	2022	537121	8087395	17	nad27
H079	snow goose	2022	537094	8087466	17	nad27
H080	snow goose	2022	537055	8087315	17	nad27
H081	snow goose	2022	537043	8087732	17	nad27
H082	snow goose	2022	536881	8088469	17	nad27
H083	snow goose	2022	536802	8087366	17	nad27
H084	snow goose	2022	536999	8087681	17	nad27
H085	snow goose	2022	536681	8088455	17	nad27
H086	snow goose	2022	537074	8087740	17	nad27
H087	snow goose	2022	536905	8087712	17	nad27
H089	snow goose	2022	536837	8087575	17	nad27
H090	snow goose	2022	537086	8087422	17	nad27
H091	snow goose	2022	537010	8087242	17	nad27
H092	snow goose	2022	536763	8088064	17	nad27
H093	snow goose	2022	536801	8088401	17	nad27
H094	snow goose	2022	536938	8087321	17	nad27
H095	snow goose	2022	537134	8087705	17	nad27
H096	snow goose	2022	536679	8088499	17	nad27
H097	snow goose	2022	536668	8087474	17	nad27
H098	snow goose	2022	536568	8088337	17	nad27
H099	snow goose	2022	537033	8087313	17	nad27
H100	snow goose	2022	536602	8087183	17	nad27
H101	snow goose	2022	536185	8087177	17	nad27
H102	snow goose	2022	537041	8087940	17	nad27
H103	snow goose	2022	536891	8087393	17	nad27
H104	snow goose	2022	536595	8087328	17	nad27
H105	snow goose	2022	536362	8087281	17	nad27
H106	snow goose	2022	537175	8087382	17	nad27
H107	snow goose	2022	536974	8087890	17	nad27
H108	snow goose	2022	536483	8087286	17	nad27
H109	snow goose	2022	536611	8088550	17	nad27
H110	snow goose	2022	536498	8087243	17	nad27
H111	snow goose	2022	536889	8087587	17	nad27
H112	snow goose	2022	537045	8087190	17	nad27
H113	snow goose	2022	537107	8087250	17	nad27
H114	snow goose	2022	536346	8087294	17	nad27
H115	snow goose	2022	537172	8087356	17	nad27
H116	snow goose	2022	537123	8087370	17	nad27
H117	snow goose	2022	536692	8088442	17	nad27
H118	snow goose	2022	537174	8087324	17	nad27
H119	snow goose	2022	536556	8087236	17	nad27
H120	snow goose	2022	537052	8087203	17	nad27
H121	snow goose	2022	536366	8087355	17	nad27
H122	snow goose	2022	537066	8087274	17	nad27
H123	snow goose	2022	537072	8087249	17	nad27
H124	snow goose	2022	536428	8087240	17	nad27
H125	snow goose	2022	536869	8087368	17	nad27
H126	snow goose	2022	536598	8087480	17	nad27
H127	snow goose	2022	536351	8087189	17	nad27
H128	snow goose	2022	536861	8088177	17	nad27
H129	snow goose	2022	537080	8087368	17	nad27
H130	snow goose	2022	536654	8087394	17	nad27
H131	snow goose	2022	536979	8087495	17	nad27
H132	snow goose	2022	536408	8087342	17	nad27
H133	snow goose	2022	536634	8087492	17	nad27
H134	snow goose	2022	536385	8087238	17	nad27
H135	snow goose	2022	536920	8088039	17	nad27
H136	snow goose	2022	537013	8087975	17	nad27
H137	snow goose	2022	537031	8087185	17	nad27
H138	snow goose	2022	536551	8087299	17	nad27
H139	snow goose	2022	537022	8087194	17	nad27
H140	snow goose	2022	536915	8087322	17	nad27
H141	snow goose	2022	536576	8087366	17	nad27
H142	snow goose	2022	536481	8087408	17	nad27
H143	snow goose	2022	536522	8088443	17	nad27
H144	snow goose	2022	537020	8087542	17	nad27
H145	snow goose	2022	536690	8087200	17	nad27
H146	snow goose	2022	536557	8087363	17	nad27
H147	snow goose	2022	536687	8087277	17	nad27
H148	snow goose	2022	536616	8087401	17	nad27
H149	snow goose	2022	536549	8087218	17	nad27
H153	snow goose	2022	536567	8087413	17	nad27
H154	snow goose	2022	536522	8087370	17	nad27
H156	snow goose	2022	536679	8087162	17	nad27
H157	snow goose	2022	536645	8087173	17	nad27
H161	snow goose	2022	536768	8087165	17	nad27
H163	snow goose	2022	536288	8087212	17	nad27
H164	snow goose	2022	536603	8088294	17	nad27
H165	snow goose	2022	536549	8087401	17	nad27
H166	snow goose	2022	536523	8087404	17	nad27
H167	snow goose	2022	536517	8087256	17	nad27
H168	snow goose	2022	536615	8087458	17	nad27
H170	snow goose	2022	536700	8087174	17	nad27
H171	snow goose	2022	536506	8087349	17	nad27
H175	snow goose	2022	536979	8087931	17	nad27
H176	snow goose	2022	536346	8087170	17	nad27
H187	snow goose	2022	536356	8087170	17	nad27
H188	snow goose	2022	537001	8087584	17	nad27
H195	snow goose	2022	536889	8088501	17	nad27
H201	snow goose	2022	536949	8088372	17	nad27
H-pred-01	snow goose	2022	536773	8088157	17	nad27
H-pred-02	snow goose	2022	536813	8088185	17	nad27
H-pred-03	snow goose	2022	536821	8088206	17	nad27
H-pred-04	snow goose	2022	536773	8088197	17	nad27
H-pred-05	snow goose	2022	536841	8088102	17	nad27
H-pred-06	snow goose	2022	536810	8088081	17	nad27
H-pred-07	snow goose	2022	536751	8088091	17	nad27
H-pred-08	snow goose	2022	536741	8088136	17	nad27
H-pred-09	snow goose	2022	536538	8088291	17	nad27
H-pred-10	snow goose	2022	536949	8088186	17	nad27
H-pred-11	snow goose	2022	537058	8088315	17	nad27
H-pred-12	snow goose	2022	537119	8088252	17	nad27
H-pred-13	snow goose	2022	536777	8088432	17	nad27
H-pred-14	snow goose	2022	536727	8088415	17	nad27
PH06-pred-15	snow goose	2022	536848	8087500	17	nad27
H-pred-16	snow goose	2022	537248	8087333	17	nad27
H-pred-17	snow goose	2022	537059	8087203	17	nad27
H-pred-18	snow goose	2022	537036	8087180	17	nad27
H-pred-19	snow goose	2022	536890	8087969	17	nad27
H-pred-20	snow goose	2022	536940	8087986	17	nad27
H-pred-21	snow goose	2022	536940	8087897	17	nad27
H-pred-22	snow goose	2022	537032	8088007	17	nad27
H-pred-23	snow goose	2022	537060	8087955	17	nad27
H-pred-24	snow goose	2022	536902	8087509	17	nad27
H-pred-25	snow goose	2022	536639	8087220	17	nad27
H-pred-26	snow goose	2022	536592	8087292	17	nad27
H-pred-27	snow goose	2022	536636	8087274	17	nad27
HXX	snow goose	2022	536825	8088188	17	nad27
PH02-01	snow goose	2022	537876	8088687	17	nad27
PH02-PRED-IG01	snow goose	2022	537853	8088731	17	nad27
PH03-01	snow goose	2022	537695	8086569	17	nad27
PH03-02	snow goose	2022	537756	8086578	17	nad27
PH03-03	snow goose	2022	537728	8086577	17	nad27
PH03-04	snow goose	2022	537727	8086590	17	nad27
PH03-05	snow goose	2022	537727	8086639	17	nad27
PH03-06	snow goose	2022	537723	8086586	17	nad27
PH05-pred-01	snow goose	2022	535041	8085446	17	nad27
PH05-pred-02	snow goose	2022	535064	8085450	17	nad27
PH05-pred-03	snow goose	2022	535044	8085423	17	nad27
PH06-PRED-IG01	snow goose	2022	536882	8087434	17	nad27
PH08-01	snow goose	2022	536114	8090548	17	nad27
PH08-pred-01	snow goose	2022	536107	8090556	17	nad27
PH11-01	snow goose	2022	535213	8086885	17	nad27
PH11-pred-01	snow goose	2022	535200	8086851	17	nad27
PH11-pred-02	snow goose	2022	535223	8086810	17	nad27
PH13-01	snow goose	2022	534924	8091570	17	nad27
PH13-02	snow goose	2022	534965	8091557	17	nad27
PH13-pred-01	snow goose	2022	534940	8091562	17	nad27
PH16-01	snow goose	2022	537923	8088991	17	nad27
PH16-02	snow goose	2022	537978	8088909	17	nad27
PH16-PRED-IG01	snow goose	2022	537970	8088957	17	nad27
PH16-PRED-IG02	snow goose	2022	537985	8088922	17	nad27
PH16-PRED-IG03	snow goose	2022	537905	8088979	17	nad27
PH17-01	snow goose	2022	537838	8088956	17	nad27
PH17-02	snow goose	2022	537860	8088917	17	nad27
PH22-01	snow goose	2022	536061	8090406	17	nad27
PH22-pred-01	snow goose	2022	536071	8090486	17	nad27
PH22-pred-02	snow goose	2022	536060	8090442	17	nad27
PH22-pred-03	snow goose	2022	536057	8090469	17	nad27
PH24-PRED-IG01	snow goose	2022	538017	8088932	17	nad27
PH24-PRED-IG02	snow goose	2022	538040	8088985	17	nad27
PH24-PRED-IG03	snow goose	2022	538077	8088982	17	nad27
PH25-pred-01	snow goose	2022	535302	8084573	17	nad27
PM01-01	snow goose	2022	538970	8087446	17	nad27
PM01-05	snow goose	2022	538804	8087527	17	nad27
PM01-pred-01	snow goose	2022	538801	8087465	17	nad27
PM01-pred-02	snow goose	2022	538913	8087524	17	nad27
PM02-01	snow goose	2022	537490	8086003	17	nad27
PM02-02	snow goose	2022	537490	8085928	17	nad27
PM02-03	snow goose	2022	537498	8086041	17	nad27
PM02-04	snow goose	2022	537554	8086054	17	nad27
PM02-05	snow goose	2022	537572	8086011	17	nad27
PM02-06	snow goose	2022	537574	8085904	17	nad27
PM02-07	snow goose	2022	537585	8085990	17	nad27
PM02-08	snow goose	2022	537620	8086010	17	nad27
PM02-09	snow goose	2022	537629	8086045	17	nad27
PM02-10	snow goose	2022	537652	8085984	17	nad27
PM02-11	snow goose	2022	537676	8086006	17	nad27
PM02-13	snow goose	2022	537495	8085915	17	nad27
PM02-14	snow goose	2022	537596	8085952	17	nad27
PM02-15	snow goose	2022	537597	8085983	17	nad27
PM02-16	snow goose	2022	537631	8086050	17	nad27
PM02-17	snow goose	2022	537648	8086011	17	nad27
PM02-18	snow goose	2022	537553	8086062	17	nad27
PM12-PRED-IG01	snow goose	2022	536967	8086477	17	nad27
PM02-PRED-IG02	snow goose	2022	537481	8086031	17	nad27
PM02-PRED-IG03	snow goose	2022	537600	8085956	17	nad27
PM02-PRED-IG04	snow goose	2022	537552	8085988	17	nad27
PM02-PRED-IG05	snow goose	2022	537588	8086056	17	nad27
PM02-PRED-IG06	snow goose	2022	537626	8086033	17	nad27
PM03-01	snow goose	2022	538365	8088275	17	nad27
PM03-pred-01	snow goose	2022	538403	8088393	17	nad27
PM04-pred-01	snow goose	2022	539313	8087277	17	nad27
PM05-01	snow goose	2022	538623	8086693	17	nad27
PM05-02	snow goose	2022	538662	8086633	17	nad27
PM05-03	snow goose	2022	538637	8086758	17	nad27
PM05-05	snow goose	2022	538687	8086705	17	nad27
PM05-06	snow goose	2022	538654	8086666	17	nad27
PM05-pred-01	snow goose	2022	538739	8086792	17	nad27
PM05-pred-02	snow goose	2022	538632	8086634	17	nad27
PM05-pred-03	snow goose	2022	538603	8086637	17	nad27
PM05-pred-04	snow goose	2022	538700	8086760	17	nad27
PM05-pred-05	snow goose	2022	538671	8086726	17	nad27
PM05-pred-06	snow goose	2022	538606	8086708	17	nad27
PM06-01	snow goose	2022	535243	8086030	17	nad27
PM06-02	snow goose	2022	535370	8085984	17	nad27
PM06-03	snow goose	2022	535338	8086085	17	nad27
PM06-pred-01	snow goose	2022	535246	8086135	17	nad27
PM07-01	snow goose	2022	536653	8086926	17	nad27
PM07-02	snow goose	2022	536705	8086931	17	nad27
PM07-03	snow goose	2022	536750	8086932	17	nad27
PM07-04	snow goose	2022	536773	8086929	17	nad27
PM07-05	snow goose	2022	536706	8086992	17	nad27
PM07-06	snow goose	2022	536676	8087002	17	nad27
PM07-07	snow goose	2022	536667	8086979	17	nad27
PM07-08	snow goose	2022	536612	8086992	17	nad27
PM07-09	snow goose	2022	536682	8087073	17	nad27
PM07-10	snow goose	2022	536609	8087097	17	nad27
PM07-11	snow goose	2022	536790	8087056	17	nad27
PM07-PRED-IG01	snow goose	2022	536642	8087036	17	nad27
PM10-01	snow goose	2022	535600	8091386	17	nad27
PM10-pred-01	snow goose	2022	535473	8091332	17	nad27
PM10-pred-02	snow goose	2022	535514	8091380	17	nad27
PM10-pred-03	snow goose	2022	535530	8091350	17	nad27
PM12-01	snow goose	2022	536985	8086423	17	nad27
PM12-02	snow goose	2022	536955	8086484	17	nad27
PM13-pred-01	snow goose	2022	535728	8084820	17	nad27
PM15-01	snow goose	2022	537214	8087123	17	nad27
PM15-02	snow goose	2022	537201	8087261	17	nad27
PM15-PRED-IG01	snow goose	2022	537373	8087127	17	nad27
PM15-PRED-IG02	snow goose	2022	537268	8087176	17	nad27
PM15-PRED-IG03	snow goose	2022	537245	8087262	17	nad27
PM15-PRED-IG04	snow goose	2022	537242	8087197	17	nad27
Pred166MWB01	snow goose	2022	536510	8088299	17	nad27
Pred166MWB02	snow goose	2022	536747	8088144	17	nad27
Pred166MWB03	snow goose	2022	536836	8088071	17	nad27
Pred166MWB04	snow goose	2022	536954	8088105	17	nad27
PRED169-IG01	snow goose	2022	536664	8088285	17	nad27
PRED169-IG02	snow goose	2022	536672	8088193	17	nad27
Pred170MWB01	snow goose	2022	537013	8088074	17	nad27
Pred170MWB02	snow goose	2022	536814	8088346	17	nad27
Pred170MWB03	snow goose	2022	536748	8088341	17	nad27
Pred170MWB04	snow goose	2022	536745	8088318	17	nad27
Pred170MWB05	snow goose	2022	536598	8088561	17	nad27
Pred170MWB06	snow goose	2022	536553	8088405	17	nad27
PRED174-IG01	snow goose	2022	536750	8087425	17	nad27
PRED174-IG02	snow goose	2022	536756	8087442	17	nad27
PRED174-IG04	snow goose	2022	537009	8087251	17	nad27
PRED174-IG05	snow goose	2022	536974	8087233	17	nad27
PRED175-IG01	snow goose	2022	537050	8087619	17	nad27
PRED175-IG02	snow goose	2022	536804	8087234	17	nad27
PRED181-IG01	snow goose	2022	536418	8087231	17	nad27
PRED181-IG02	snow goose	2022	536441	8087189	17	nad27
PRED181-IG03	snow goose	2022	536309	8087246	17	nad27
SNGO-TG-PT01	snow goose	2022	536557	8088184	17	nad27
SNGO-TG-PT02	snow goose	2022	536845	8088217	17	nad27
SNGO-TG-PT03	snow goose	2022	536741	8088262	17	nad27
SNGO-TG-PT04	snow goose	2022	537056	8088160	17	nad27
SNGO-TG-PT05	snow goose	2022	536786	8088441	17	nad27
SNGO-TG-PT06	snow goose	2022	536818	8088448	17	nad27
H001	snow goose	2023	536812	8088193	17	nad27
H002	snow goose	2023	536620	8088240	17	nad27
H003	snow goose	2023	536691	8088492	17	nad27
H004	snow goose	2023	536614	8088411	17	nad27
H005	snow goose	2023	536779	8088163	17	nad27
H006	snow goose	2023	536630	8088240	17	nad27
H007-175	snow goose	2023	536595	8088263	17	nad27
H008	snow goose	2023	536549	8088288	17	nad27
H009	snow goose	2023	536616	8088344	17	nad27
H010	snow goose	2023	536785	8088494	17	nad27
H011	snow goose	2023	536693	8088474	17	nad27
H012	snow goose	2023	536660	8088422	17	nad27
H013	snow goose	2023	536723	8088183	17	nad27
H014	snow goose	2023	536794	8088493	17	nad27
H015	snow goose	2023	536538	8088248	17	nad27
H016	snow goose	2023	536626	8088289	17	nad27
H017	snow goose	2023	536611	8088228	17	nad27
H018	snow goose	2023	536615	8088330	17	nad27
H019	snow goose	2023	536930	8088231	17	nad27
H020	snow goose	2023	536802	8088361	17	nad27
H021	snow goose	2023	536882	8088418	17	nad27
H022	snow goose	2023	536999	8088152	17	nad27
H023	snow goose	2023	536619	8088362	17	nad27
H024	snow goose	2023	536874	8088232	17	nad27
H025	snow goose	2023	536619	8088328	17	nad27
H026	snow goose	2023	536776	8088431	17	nad27
H027	snow goose	2023	536615	8088239	17	nad27
H028	snow goose	2023	536765	8088101	17	nad27
H029	snow goose	2023	536511	8088290	17	nad27
H030	snow goose	2023	536837	8088392	17	nad27
H031	snow goose	2023	536790	8088475	17	nad27
H032	snow goose	2023	536614	8088265	17	nad27
H033	snow goose	2023	536740	8088138	17	nad27
H035	snow goose	2023	536781	8088444	17	nad27
H036	snow goose	2023	536553	8088239	17	nad27
H037	snow goose	2023	536812	8088425	17	nad27
H038	snow goose	2023	536523	8088272	17	nad27
H039	snow goose	2023	536523	8088280	17	nad27
H040	snow goose	2023	536752	8088487	17	nad27
H041	snow goose	2023	536714	8088490	17	nad27
H042	snow goose	2023	536775	8088449	17	nad27
H043	snow goose	2023	536755	8088500	17	nad27
H044	snow goose	2023	536527	8088329	17	nad27
H045	snow goose	2023	536555	8088328	17	nad27
H046	snow goose	2023	536963	8088168	17	nad27
H047	snow goose	2023	536858	8088423	17	nad27
H048	snow goose	2023	536761	8088233	17	nad27
H049	snow goose	2023	536955	8088193	17	nad27
H050	snow goose	2023	536730	8088413	17	nad27
H051	snow goose	2023	536801	8088323	17	nad27
H052	snow goose	2023	536734	8088373	17	nad27
H053	snow goose	2023	536879	8088187	17	nad27
H054	snow goose	2023	536829	8088208	17	nad27
H055	snow goose	2023	536818	8088448	17	nad27
H056	snow goose	2023	536800	8088258	17	nad27
H057	snow goose	2023	536749	8088332	17	nad27
H058	snow goose	2023	536756	8088263	17	nad27
H059	snow goose	2023	536685	8088482	17	nad27
H060	snow goose	2023	536620	8088398	17	nad27
H061	snow goose	2023	536811	8088346	17	nad27
H062	snow goose	2023	536797	8088435	17	nad27
H063	snow goose	2023	537013	8088073	17	nad27
H064	snow goose	2023	536853	8088413	17	nad27
H065	snow goose	2023	536801	8088404	17	nad27
H066	snow goose	2023	536749	8088457	17	nad27
H067	snow goose	2023	536872	8088186	17	nad27
H068	snow goose	2023	536521	8088306	17	nad27
H069	snow goose	2023	536723	8088332	17	nad27
H070	snow goose	2023	536903	8088193	17	nad27
H071	snow goose	2023	536704	8088290	17	nad27
H072	snow goose	2023	536767	8088427	17	nad27
H073	snow goose	2023	536808	8088511	17	nad27
H074	snow goose	2023	536806	8088490	17	nad27
H075	snow goose	2023	536861	8088497	17	nad27
H076	snow goose	2023	536696	8088496	17	nad27
H077	snow goose	2023	536615	8088332	17	nad27
H078	snow goose	2023	536926	8088441	17	nad27
H079	snow goose	2023	536668	8088488	17	nad27
H080	snow goose	2023	536779	8088514	17	nad27
H081	snow goose	2023	536758	8088236	17	nad27
H082	snow goose	2023	536762	8088385	17	nad27
H083	snow goose	2023	536825	8088479	17	nad27
H084	snow goose	2023	536660	8088422	17	nad27
H085	snow goose	2023	536796	8088382	17	nad27
H086	snow goose	2023	536672	8088346	17	nad27
H087	snow goose	2023	536735	8088513	17	nad27
H088	snow goose	2023	536830	8088503	17	nad27
H089	snow goose	2023	536900	8088180	17	nad27
H090	snow goose	2023	536759	8088387	17	nad27
H091	snow goose	2023	536880	8088433	17	nad27
H092	snow goose	2023	536663	8088332	17	nad27
H093	snow goose	2023	536705	8088370	17	nad27
H094	snow goose	2023	536791	8088481	17	nad27
H095	snow goose	2023	536731	8088283	17	nad27
H096	snow goose	2023	536840	8088263	17	nad27
H097	snow goose	2023	536786	8088443	17	nad27
H098	snow goose	2023	536786	8088327	17	nad27
H099	snow goose	2023	536820	8088512	17	nad27
H100	snow goose	2023	536853	8088509	17	nad27
H1000	snow goose	2023	536763	8088279	17	nad27
H1001	snow goose	2023	536759	8088163	17	nad27
H101	snow goose	2023	536833	8088351	17	nad27
H102	snow goose	2023	536757	8088342	17	nad27
H103	snow goose	2023	536724	8088469	17	nad27
H104	snow goose	2023	536613	8088185	17	nad27
H105	snow goose	2023	536816	8088273	17	nad27
H106	snow goose	2023	536845	8088093	17	nad27
H107	snow goose	2023	536735	8088391	17	nad27
H108	snow goose	2023	536889	8088499	17	nad27
H109	snow goose	2023	536645	8088336	17	nad27
H110	snow goose	2023	536905	8088134	17	nad27
H111	snow goose	2023	536702	8088166	17	nad27
H112	snow goose	2023	536815	8088213	17	nad27
H113	snow goose	2023	536739	8088472	17	nad27
H114	snow goose	2023	536556	8088236	17	nad27
H115	snow goose	2023	536899	8088205	17	nad27
H116	snow goose	2023	536704	8088348	17	nad27
H117	snow goose	2023	536606	8088290	17	nad27
H118	snow goose	2023	536838	8088105	17	nad27
H119	snow goose	2023	536881	8088254	17	nad27
H120	snow goose	2023	536738	8088361	17	nad27
H121	snow goose	2023	536959	8088080	17	nad27
H122	snow goose	2023	536658	8088169	17	nad27
H123	snow goose	2023	536715	8088127	17	nad27
H124	snow goose	2023	536739	8088295	17	nad27
H125	snow goose	2023	536864	8088150	17	nad27
H126	snow goose	2023	536655	8088310	17	nad27
H127	snow goose	2023	536567	8088230	17	nad27
H128	snow goose	2023	536817	8088406	17	nad27
H129	snow goose	2023	536846	8088404	17	nad27
H130	snow goose	2023	536699	8088286	17	nad27
H131	snow goose	2023	536775	8088123	17	nad27
H132	snow goose	2023	537053	8088159	17	nad27
H133	snow goose	2023	536682	8088368	17	nad27
H134	snow goose	2023	536612	8088384	17	nad27
H135	snow goose	2023	536778	8088274	17	nad27
H136	snow goose	2023	536790	8088224	17	nad27
H137	snow goose	2023	536664	8088252	17	nad27
H138	snow goose	2023	536598	8088346	17	nad27
H139	snow goose	2023	536678	8088462	17	nad27
H140	snow goose	2023	536660	8088334	17	nad27
H141	snow goose	2023	536688	8088150	17	nad27
H142	snow goose	2023	536789	8088242	17	nad27
H143	snow goose	2023	536758	8088106	17	nad27
H144	snow goose	2023	536801	8088301	17	nad27
H145	snow goose	2023	536734	8088481	17	nad27
H146	snow goose	2023	536768	8088377	17	nad27
H147	snow goose	2023	536715	8088373	17	nad27
H148	snow goose	2023	536573	8088250	17	nad27
H149	snow goose	2023	537088	8088164	17	nad27
H150	snow goose	2023	536751	8088467	17	nad27
H151	snow goose	2023	536882	8088080	17	nad27
H152	snow goose	2023	536812	8088361	17	nad27
H153	snow goose	2023	536517	8088319	17	nad27
H154	snow goose	2023	536696	8088264	17	nad27
H155	snow goose	2023	536559	8088271	17	nad27
H156	snow goose	2023	536556	8088298	17	nad27
H157	snow goose	2023	536885	8088246	17	nad27
H158	snow goose	2023	536790	8088082	17	nad27
H159	snow goose	2023	536576	8088190	17	nad27
H160	snow goose	2023	536859	8088113	17	nad27
H161	snow goose	2023	536769	8088472	17	nad27
H162	snow goose	2023	536799	8088118	17	nad27
H163	snow goose	2023	536556	8088251	17	nad27
H164	snow goose	2023	536873	8088142	17	nad27
H165	snow goose	2023	536573	8088251	17	nad27
H166	snow goose	2023	536793	8088103	17	nad27
H167	snow goose	2023	536918	8088232	17	nad27
H168	snow goose	2023	536954	8088108	17	nad27
H169	snow goose	2023	536559	8088205	17	nad27
H170	snow goose	2023	536551	8088200	17	nad27
H171	snow goose	2023	536796	8088121	17	nad27
H172	snow goose	2023	536690	8088202	17	nad27
H173	snow goose	2023	536786	8088465	17	nad27
H174	snow goose	2023	536668	8088241	17	nad27
H176	snow goose	2023	536569	8088325	17	nad27
H177	snow goose	2023	536820	8088208	17	nad27
H178	snow goose	2023	536821	8088141	17	nad27
H179	snow goose	2023	536661	8088205	17	nad27
H180	snow goose	2023	536603	8088207	17	nad27
H181	snow goose	2023	536593	8088327	17	nad27
H182	snow goose	2023	536644	8088249	17	nad27
H183	snow goose	2023	536592	8088287	17	nad27
H184	snow goose	2023	536986	8088086	17	nad27
H185	snow goose	2023	536890	8088188	17	nad27
H186	snow goose	2023	537015	8088137	17	nad27
H187	snow goose	2023	536596	8088217	17	nad27
H188	snow goose	2023	536740	8088228	17	nad27
H189	snow goose	2023	536631	8088272	17	nad27
H190	snow goose	2023	536974	8088124	17	nad27
H191	snow goose	2023	536936	8088198	17	nad27
H192	snow goose	2023	536965	8088233	17	nad27
H193	snow goose	2023	536847	8088217	17	nad27
H194	snow goose	2023	537042	8088065	17	nad27
H195	snow goose	2023	536839	8088198	17	nad27
H196	snow goose	2023	536592	8088265	17	nad27
H197	snow goose	2023	536785	8088396	17	nad27
H198	snow goose	2023	536640	8088421	17	nad27
H199	snow goose	2023	536885	8088246	17	nad27
H200	snow goose	2023	536987	8088102	17	nad27
H201	snow goose	2023	536705	8088401	17	nad27
H202	snow goose	2023	536751	8088441	17	nad27
H203	snow goose	2023	536733	8088427	17	nad27
H204	snow goose	2023	536721	8088489	17	nad27
H205	snow goose	2023	536769	8088495	17	nad27
H206	snow goose	2023	536728	8088503	17	nad27
H207	snow goose	2023	536690	8088316	17	nad27
H208	snow goose	2023	536698	8088366	17	nad27
H209	snow goose	2023	536557	8088374	17	nad27
H211	snow goose	2023	536803	8088520	17	nad27
H212	snow goose	2023	536801	8088468	17	nad27
H213	snow goose	2023	536874	8088442	17	nad27
H214	snow goose	2023	536748	8088490	17	nad27
H221	snow goose	2023	536842	8088312	17	nad27
H222	snow goose	2023	537044	8088200	17	nad27
H223	snow goose	2023	537058	8088217	17	nad27
H224	snow goose	2023	537080	8088246	17	nad27
H228	snow goose	2023	537033	8088213	17	nad27
H230	snow goose	2023	536775	8088500	17	nad27
H231	snow goose	2023	536828	8088451	17	nad27
H232	snow goose	2023	536809	8088463	17	nad27
H233	snow goose	2023	536866	8088428	17	nad27
H234	snow goose	2023	536861	8088445	17	nad27
H235	snow goose	2023	536715	8088211	17	nad27
H236	snow goose	2023	536665	8088281	17	nad27
H237	snow goose	2023	536851	8088490	17	nad27
H240	snow goose	2023	537063	8088293	17	nad27
H241	snow goose	2023	537079	8088288	17	nad27
H242	snow goose	2023	537132	8088311	17	nad27
H243	snow goose	2023	537134	8088201	17	nad27
H244	snow goose	2023	537127	8088293	17	nad27
H245	snow goose	2023	536763	8088520	17	nad27
H246	snow goose	2023	536848	8088444	17	nad27
H247	snow goose	2023	536758	8088401	17	nad27
H250	snow goose	2023	536619	8088370	17	nad27
H251	snow goose	2023	536652	8088369	17	nad27
PH01-01	snow goose	2023	536590	8087383	17	nad27
PH01-02	snow goose	2023	536582	8087385	17	nad27
PH01-03	snow goose	2023	536526	8087387	17	nad27
PH01-04	snow goose	2023	536535	8087360	17	nad27
PH01-05	snow goose	2023	536591	8087367	17	nad27
PH01-06	snow goose	2023	536558	8087318	17	nad27
PH01-07	snow goose	2023	536576	8087328	17	nad27
PH01-08	snow goose	2023	536590	8087313	17	nad27
PH01-09	snow goose	2023	536582	8087312	17	nad27
PH01-10	snow goose	2023	536598	8087311	17	nad27
PH01-11	snow goose	2023	536576	8087314	17	nad27
PH01-12	snow goose	2023	536563	8087353	17	nad27
PH01-13	snow goose	2023	536537	8087357	17	nad27
PH01-14	snow goose	2023	536513	8087353	17	nad27
PH01-21	snow goose	2023	536518	8087318	17	nad27
PH01-22	snow goose	2023	536575	8087303	17	nad27
PH01-23	snow goose	2023	536584	8087346	17	nad27
PH01-24	snow goose	2023	536594	8087328	17	nad27
PH01-25	snow goose	2023	536574	8087374	17	nad27
PH01-26	snow goose	2023	536546	8087398	17	nad27
PH01-27	snow goose	2023	536571	8087400	17	nad27
PH03-01	snow goose	2023	536723	8087404	17	nad27
PH03-02	snow goose	2023	536749	8087416	17	nad27
PH03-03	snow goose	2023	536769	8087423	17	nad27
PH03-04	snow goose	2023	536718	8087442	17	nad27
PH03-05	snow goose	2023	536713	8087461	17	nad27
PH03-06	snow goose	2023	536785	8087482	17	nad27
PH03-07	snow goose	2023	536781	8087472	17	nad27
PH03-08	snow goose	2023	536799	8087435	17	nad27
PH03-09	snow goose	2023	536752	8087457	17	nad27
PH03-10	snow goose	2023	536728	8087480	17	nad27
PH03-11	snow goose	2023	536747	8087456	17	nad27
PH03-12	snow goose	2023	536732	8087445	17	nad27
PH03-13	snow goose	2023	536722	8087419	17	nad27
PH03-14	snow goose	2023	536701	8087464	17	nad27
PH03-15	snow goose	2023	536755	8087444	17	nad27
PH03-16	snow goose	2023	536746	8087410	17	nad27
PH03-17	snow goose	2023	536778	8087431	17	nad27
PH03-18	snow goose	2023	536791	8087440	17	nad27
PH03-19	snow goose	2023	536767	8087404	17	nad27
PH03-20	snow goose	2023	536700	8087412	17	nad27
PH03-PRED01	snow goose	2023	536730	8087481	17	nad27
PH05-01	snow goose	2023	536696	8087499	17	nad27
PH05-02	snow goose	2023	536603	8087405	17	nad27
PH05-03	snow goose	2023	536617	8087402	17	nad27
PH05-04	snow goose	2023	536640	8087491	17	nad27
PH05-05	snow goose	2023	536642	8087491	17	nad27
PH05-06	snow goose	2023	536610	8087453	17	nad27
PH05-07	snow goose	2023	536686	8087425	17	nad27
PH05-08	snow goose	2023	536632	8087491	17	nad27
PH05-09	snow goose	2023	536602	8087453	17	nad27
PH05-10	snow goose	2023	536662	8087467	17	nad27
PH05-11	snow goose	2023	536668	8087452	17	nad27
PH05-12	snow goose	2023	536669	8087479	17	nad27
PH05-13	snow goose	2023	536645	8087486	17	nad27
PH05-14	snow goose	2023	536668	8087485	17	nad27
PH05-15	snow goose	2023	536694	8087447	17	nad27
PH05-16	snow goose	2023	536681	8087426	17	nad27
PH05-17	snow goose	2023	536681	8087404	17	nad27
PH05-18	snow goose	2023	536654	8087416	17	nad27
PH05-19	snow goose	2023	536647	8087448	17	nad27
PH05-20	snow goose	2023	536638	8087458	17	nad27
PH05-21	snow goose	2023	536632	8087478	17	nad27
PH05-PRED01	snow goose	2023	536631	8087478	17	nad27
PH05-PRED02	snow goose	2023	536648	8087446	17	nad27
PH07-01	snow goose	2023	533780	8090981	17	nad27
PH07-02	snow goose	2023	533773	8090957	17	nad27
PH07-03	snow goose	2023	533745	8090910	17	nad27
PH07-04	snow goose	2023	533800	8090943	17	nad27
PH10-02	snow goose	2023	534978	8085547	17	nad27
PH10-03	snow goose	2023	534991	8085577	17	nad27
PH10-04	snow goose	2023	534951	8085566	17	nad27
PH10-05	snow goose	2023	534919	8085536	17	nad27
PH10-06	snow goose	2023	534923	8085571	17	nad27
PM01-01	snow goose	2023	536006	8089724	17	nad27
PM01-02	snow goose	2023	536048	8089740	17	nad27
PM01-03	snow goose	2023	536175	8089759	17	nad27
PM02-01	snow goose	2023	533846	8086988	17	nad27
PM02-02	snow goose	2023	533808	8086952	17	nad27
PM02-03	snow goose	2023	533731	8086969	17	nad27
PM02-04	snow goose	2023	533763	8087083	17	nad27
PM02-05	snow goose	2023	533809	8087015	17	nad27
PM03-01	snow goose	2023	533940	8086858	17	nad27
PM04-01	snow goose	2023	536525	8091122	17	nad27
PM04-02	snow goose	2023	536558	8091217	17	nad27
PM04-03	snow goose	2023	536527	8091196	17	nad27
PM04-04	snow goose	2023	536516	8091252	17	nad27
PM04-05	snow goose	2023	536538	8091247	17	nad27
PM04-06	snow goose	2023	536518	8091288	17	nad27
PM05-01	snow goose	2023	535885	8084994	17	nad27
PM05-PRED1	snow goose	2023	535806	8084979	17	nad27
PM11-PRED1	snow goose	2023	535209	8089600	17	nad27
PM12-01	snow goose	2023	536592	8088641	17	nad27
PM12-02	snow goose	2023	536581	8088793	17	nad27
PM12-03	snow goose	2023	536571	8088772	17	nad27
PM12-04	snow goose	2023	536597	8088769	17	nad27
PM12-05	snow goose	2023	536573	8088629	17	nad27
PM12-06	snow goose	2023	536560	8088705	17	nad27
PM12-07	snow goose	2023	536544	8088760	17	nad27
PM12-08	snow goose	2023	536540	8088696	17	nad27
PM12-09	snow goose	2023	536524	8088711	17	nad27
PM12-10	snow goose	2023	536478	8088775	17	nad27
PM12-11	snow goose	2023	536439	8088678	17	nad27
PM12-12	snow goose	2023	536406	8088667	17	nad27
PM12-13	snow goose	2023	536427	8088644	17	nad27
PM12-14	snow goose	2023	536428	8088637	17	nad27
PM12-15	snow goose	2023	536408	8088634	17	nad27
PM12-16	snow goose	2023	536400	8088606	17	nad27
PM12-17	snow goose	2023	536420	8088611	17	nad27
PM12-18	snow goose	2023	536436	8088658	17	nad27
PM12-19	snow goose	2023	536476	8088707	17	nad27
PM12-20	snow goose	2023	536510	8088625	17	nad27
PM12-21	snow goose	2023	536528	8088650	17	nad27
PM12-30	snow goose	2023	536498	8088702	17	nad27
PM12-31	snow goose	2023	536553	8088720	17	nad27
PM12-32	snow goose	2023	536528	8088612	17	nad27
PM12-PRED-IG1	snow goose	2023	536505	8088786	17	nad27
PM14-01	snow goose	2023	535849	8085130	17	nad27
PM14-02	snow goose	2023	535859	8085225	17	nad27
PM15-01	snow goose	2023	533143	8089763	17	nad27
PM15-02	snow goose	2023	533195	8089743	17	nad27
PM15-03	snow goose	2023	533276	8089771	17	nad27
PM15-04	snow goose	2023	533300	8089780	17	nad27
PM15-05	snow goose	2023	533184	8089652	17	nad27
PM15-06	snow goose	2023	533243	8089677	17	nad27
PM15-07	snow goose	2023	533267	8089677	17	nad27
PM15-PRED1	snow goose	2023	533150	8089623	17	nad27
PM17-01	snow goose	2023	536246	8087840	17	nad27
PM17-02	snow goose	2023	536314	8087951	17	nad27
74CT	snow goose	2023	538056	8089785	17	nad27
AX	snow goose	2023	535763	8089069	17	nad27
UR07	snow goose	2023	535226	8088135	17	nad27
X3	snow goose	2023	534396	8085708	17	nad27
XA90	snow goose	2023	535235	8088152	17	nad27
XM11	snow goose	2023	538099	8088582	17	nad27
XP05	snow goose	2023	537187	8090597	17	nad27
XR69	snow goose	2023	535879	8086589	17	nad27
XU05	snow goose	2023	534617	8087432	17	nad27
YA66	snow goose	2023	536730	8087313	17	nad27
YC48	snow goose	2023	536779	8092131	17	nad27
YC68	snow goose	2023	535525	8085746	17	nad27
YE44	snow goose	2023	536787	8091882	17	nad27
YF06	snow goose	2023	536567	8087255	17	nad27
YF75	snow goose	2023	534447	8088971	17	nad27
YF93	snow goose	2023	537048	8090002	17	nad27
SNGOAMB01	snow goose	2023	532800	8118236	17	nad27
SNGOAMB02	snow goose	2023	530605	8117217	17	nad27
SNGOAMB03	snow goose	2023	529629	8115606	17	nad27
SNGOAMB04	snow goose	2023	529942	8115938	17	nad27
SNGOAMB05	snow goose	2023	530450	8116008	17	nad27
SNGOAMB06	snow goose	2023	530796	8116158	17	nad27
SNGOAMB07	snow goose	2023	530908	8116412	17	nad27
SNGOAMB08	snow goose	2023	531862	8116745	17	nad27
SNGOAMB09	snow goose	2023	531476	8116639	17	nad27
SNGOAMB10	snow goose	2023	531526	8116164	17	nad27
SNGOAMB11	snow goose	2023	532225	8117059	17	nad27
SNGOCG01	snow goose	2023	531743	8117775	17	nad27
SNGOCG02	snow goose	2023	533868	8118041	17	nad27
SNGOCG03	snow goose	2023	534661	8116852	17	nad27
SNGOCG05	snow goose	2023	532970	8118194	17	nad27
SNGOCG06	snow goose	2023	531341	8117756	17	nad27
SNGOCG07	snow goose	2023	530754	8117046	17	nad27
SNGOCG08	snow goose	2023	530842	8116910	17	nad27
SNGOCG09	snow goose	2023	531068	8116923	17	nad27
SNGOCG10	snow goose	2023	531795	8117155	17	nad27
SNGOCG11	snow goose	2023	533957	8118625	17	nad27
SNGOCG12	snow goose	2023	534237	8123505	17	nad27
SNGOCG13	snow goose	2023	534218	8123542	17	nad27
SNGOCG14	snow goose	2023	532755	8116770	17	nad27
SNGOCG15	snow goose	2023	532716	8116713	17	nad27
SNGOCG16	snow goose	2023	534025	8118697	17	nad27
SNGOCG17	snow goose	2023	533674	8118791	17	nad27
SNGOCG18	snow goose	2023	533500	8118433	17	nad27
SNGOCG19	snow goose	2023	530151	8115722	17	nad27
SNGOCG20	snow goose	2023	530759	8115693	17	nad27
SNGOCG21	snow goose	2023	531132	8116488	17	nad27
SNGOCG22	snow goose	2023	531390	8116643	17	nad27
SNGODF01	snow goose	2023	531895	8117704	17	nad27
SNGODF02	snow goose	2023	531925	8117651	17	nad27
SNGODF03	snow goose	2023	537200	8118854	17	nad27
SNGODF04	snow goose	2023	534695	8119258	17	nad27
SNGODS01	snow goose	2023	533109	8117833	17	nad27
SNGOEHL01	snow goose	2023	531872	8116446	17	nad27
SNGOFG01	snow goose	2023	532073	8118127	17	nad27
SNGOFG02	snow goose	2023	531900	8118076	17	nad27
SNGOFG03	snow goose	2023	531809	8117699	17	nad27
SNGOFG04	snow goose	2023	533895	8118798	17	nad27
SNGOFG05	snow goose	2023	532870	8118246	17	nad27
SNGOFLD01	snow goose	2023	533054	8118008	17	nad27
SNGOGB001	snow goose	2023	532793	8118401	17	nad27
SNGOGB002	snow goose	2023	530658	8117158	17	nad27
SNGOGB003	snow goose	2023	532261	8117680	17	nad27
SNGOGB004	snow goose	2023	531920	8118093	17	nad27
SNGOGB005	snow goose	2023	531870	8118077	17	nad27
SNGOGB006	snow goose	2023	531853	8118085	17	nad27
SNGOGB007	snow goose	2023	531695	8117687	17	nad27
SNGOGB008	snow goose	2023	532544	8117735	17	nad27
SNGOGB009	snow goose	2023	532777	8117830	17	nad27
SNGOGB010	snow goose	2023	533428	8118672	17	nad27
SNGOGB011	snow goose	2023	533246	8118602	17	nad27
SNGOGB012	snow goose	2023	533194	8118645	17	nad27
SNGOGB013	snow goose	2023	533510	8118215	17	nad27
SNGOGB014	snow goose	2023	533696	8118280	17	nad27
SNGOGB015	snow goose	2023	533703	8118441	17	nad27
SNGOGB016	snow goose	2023	533378	8118490	17	nad27
SNGOGB017	snow goose	2023	532133	8118107	17	nad27
SNGOGB018	snow goose	2023	532100	8118137	17	nad27
SNGOGB019	snow goose	2023	531778	8117921	17	nad27
SNGOGB020	snow goose	2023	531682	8117929	17	nad27
SNGOGB021	snow goose	2023	531730	8117879	17	nad27
SNGOGB022	snow goose	2023	531787	8117830	17	nad27
SNGOGB023	snow goose	2023	531624	8117773	17	nad27
SNGOGB024	snow goose	2023	531787	8117442	17	nad27
SNGOGB025	snow goose	2023	531943	8117765	17	nad27
SNGOGB026	snow goose	2023	530678	8117259	17	nad27
SNGOGB027	snow goose	2023	531023	8117093	17	nad27
SNGOGB028	snow goose	2023	531015	8117168	17	nad27
SNGOGB029	snow goose	2023	531690	8117224	17	nad27
SNGOGB030	snow goose	2023	531841	8117283	17	nad27
SNGOGB031	snow goose	2023	532685	8117674	17	nad27
SNGOGB032	snow goose	2023	534191	8118785	17	nad27
SNGOGB033	snow goose	2023	534195	8118858	17	nad27
SNGOGB034	snow goose	2023	533078	8118403	17	nad27
SNGOGB035	snow goose	2023	533352	8118615	17	nad27
SNGOGB036	snow goose	2023	533683	8118642	17	nad27
SNGOGB037	snow goose	2023	534254	8118965	17	nad27
SNGOGB038	snow goose	2023	534199	8119008	17	nad27
SNGOGB039	snow goose	2023	534579	8118880	17	nad27
SNGOGB040	snow goose	2023	534542	8118977	17	nad27
SNGOGB041	snow goose	2023	534526	8119008	17	nad27
SNGOGB043	snow goose	2023	534564	8118549	17	nad27
SNGOGB044	snow goose	2023	532876	8118135	17	nad27
SNGOGB045	snow goose	2023	532602	8118103	17	nad27
SNGOGB046	snow goose	2023	531986	8118064	17	nad27
SNGOGB047	snow goose	2023	531951	8117949	17	nad27
SNGOGB048	snow goose	2023	531915	8117872	17	nad27
SNGOGB049	snow goose	2023	531809	8117774	17	nad27
SNGOGB050	snow goose	2023	531773	8117693	17	nad27
SNGOGB051	snow goose	2023	531775	8117737	17	nad27
SNGOGB052	snow goose	2023	531444	8117606	17	nad27
SNGOGB053	snow goose	2023	531513	8117458	17	nad27
SNGOGB054	snow goose	2023	531881	8117445	17	nad27
SNGOGB055	snow goose	2023	533803	8118500	17	nad27
SNGOGB056	snow goose	2023	530908	8117544	17	nad27
SNGOGB057	snow goose	2023	530352	8117278	17	nad27
SNGOGB058	snow goose	2023	530557	8117091	17	nad27
SNGOGB059	snow goose	2023	530287	8117206	17	nad27
SNGOGB060	snow goose	2023	530702	8117292	17	nad27
SNGOGB061	snow goose	2023	531249	8117254	17	nad27
SNGOGB062	snow goose	2023	530928	8117128	17	nad27
SNGOGB063	snow goose	2023	530680	8117000	17	nad27
SNGOGB064	snow goose	2023	530430	8116971	17	nad27
SNGOGB065	snow goose	2023	530419	8117007	17	nad27
SNGOGB066	snow goose	2023	529978	8116269	17	nad27
SNGOGB067	snow goose	2023	530085	8116339	17	nad27
SNGOGB068	snow goose	2023	530148	8116411	17	nad27
SNGOGB069	snow goose	2023	530116	8116583	17	nad27
SNGOGB070	snow goose	2023	530563	8116637	17	nad27
SNGOGB071	snow goose	2023	530663	8116685	17	nad27
SNGOGB072	snow goose	2023	530799	8116721	17	nad27
SNGOGB073	snow goose	2023	531831	8117104	17	nad27
SNGOGB074	snow goose	2023	532926	8117763	17	nad27
SNGOGB075	snow goose	2023	531814	8122862	17	nad27
SNGOGB076	snow goose	2023	531777	8122245	17	nad27
SNGOGB077	snow goose	2023	531709	8122117	17	nad27
SNGOGB078	snow goose	2023	531671	8120907	17	nad27
SNGOGB079	snow goose	2023	531507	8120897	17	nad27
SNGOGB080	snow goose	2023	531446	8120893	17	nad27
SNGOGB081	snow goose	2023	531316	8120885	17	nad27
SNGOGB082	snow goose	2023	531558	8120751	17	nad27
SNGOGB083	snow goose	2023	531386	8120751	17	nad27
SNGOGB084	snow goose	2023	531499	8120757	17	nad27
SNGOGB085	snow goose	2023	531506	8120790	17	nad27
SNGOGB086	snow goose	2023	531684	8120813	17	nad27
SNGOGB087	snow goose	2023	531650	8120767	17	nad27
SNGOGB088	snow goose	2023	531733	8120598	17	nad27
SNGOGB089	snow goose	2023	531345	8120646	17	nad27
SNGOGB090	snow goose	2023	531521	8120584	17	nad27
SNGOGB091	snow goose	2023	533301	8118609	17	nad27
SNGOGB092	snow goose	2023	532191	8118057	17	nad27
SNGOGB093	snow goose	2023	532034	8118092	17	nad27
SNGOGB094	snow goose	2023	531734	8117922	17	nad27
SNGOGB095	snow goose	2023	530456	8117020	17	nad27
SNGOGB096	snow goose	2023	530400	8117058	17	nad27
SNGOGB097	snow goose	2023	530503	8116745	17	nad27
SNGOGB098	snow goose	2023	534500	8119052	17	nad27
SNGOGB099	snow goose	2023	531957	8118103	17	nad27
SNGOGB100	snow goose	2023	531258	8117171	17	nad27
SNGOGB101	snow goose	2023	530270	8116434	17	nad27
SNGOGB102	snow goose	2023	530355	8115823	17	nad27
SNGOGB103	snow goose	2023	530626	8116101	17	nad27
SNGOGB104	snow goose	2023	530813	8115947	17	nad27
SNGOGB105	snow goose	2023	531287	8116354	17	nad27
SNGOGB106	snow goose	2023	531167	8116548	17	nad27
SNGOGB107	snow goose	2023	532377	8117114	17	nad27
SNGOGB108	snow goose	2023	532494	8117137	17	nad27
SNGOGB109	snow goose	2023	533515	8116463	17	nad27
SNGOGB110	snow goose	2023	531254	8116567	17	nad27
SNGOLM01	snow goose	2023	533283	8118221	17	nad27
SNGOLM02	snow goose	2023	532012	8118065	17	nad27
SNGOLM03	snow goose	2023	532138	8118218	17	nad27
SNGOLM04	snow goose	2023	532470	8118115	17	nad27
SNGOLM05	snow goose	2023	530813	8117430	17	nad27
SNGOLM06	snow goose	2023	531675	8117829	17	nad27
SNGOLM07	snow goose	2023	531724	8117809	17	nad27
SNGOLM08	snow goose	2023	531964	8117869	17	nad27
SNGOLM09	snow goose	2023	532596	8117955	17	nad27
SNGOLM10	snow goose	2023	530854	8117419	17	nad27
SNGOLM11	snow goose	2023	530590	8117385	17	nad27
SNGOLM12	snow goose	2023	532604	8118174	17	nad27
SNGOLM13	snow goose	2023	533620	8118158	17	nad27
SNGOLM14	snow goose	2023	533143	8117336	17	nad27
SNGOLM15	snow goose	2023	533056	8118371	17	nad27
SNGOLM17	snow goose	2023	534593	8118938	17	nad27
SNGOLM18	snow goose	2023	534975	8118381	17	nad27
SNGOLM21	snow goose	2023	533826	8118738	17	nad27
SNGOLM22	snow goose	2023	534575	8118955	17	nad27
SNGOLM23	snow goose	2023	533129	8118537	17	nad27
SNGOLM24	snow goose	2023	532633	8125860	17	nad27
SNGOLM25	snow goose	2023	530824	8126456	17	nad27
SNGOLM28	snow goose	2023	532678	8117179	17	nad27
SNGOTL01	snow goose	2023	533347	8118115	17	nad27
BRUCG02	lapland longspur	2023	532681	8117563	17X	NAD 27
BRUCG03	lapland longspur	2023	533181	8118081	17X	NAD 27
BRUCG04	lapland longspur	2023	532102	8118140	17X	NAD 27
BRUCG06	lapland longspur	2023	533313	8116999	17X	NAD 27
BRUDF02	lapland longspur	2023	533112	8116866	17X	NAD 27
BRUDF03	lapland longspur	2023	533524	8118129	17X	NAD 27
BRUDF04	lapland longspur	2023	533014	8117886	17X	NAD 27
BRUDF05	lapland longspur	2023	534244	8118949	17X	NAD 27
BRUDF07	lapland longspur	2023	533891	8117421	17X	NAD 27
BRUDF08	lapland longspur	2023	533973	8117420	17X	NAD 27
BRUDF09	lapland longspur	2023	539157	8121136	17X	NAD 27
BRUDS01	lapland longspur	2023	532902	8117823	17X	NAD 27
BRUDS02	lapland longspur	2023	532994	8117843	17X	NAD 27
BRUDS03	lapland longspur	2023	533033	8118037	17X	NAD 27
BRUDS04	lapland longspur	2023	540524	8121062	17X	NAD 27
BRUDS05	lapland longspur	2023	540415	8120753	17X	NAD 27
BRUDS06	lapland longspur	2023	533102	8117881	17X	NAD 27
BRUFG01	lapland longspur	2023	532960	8117995	17X	NAD 27
BRUGB01	lapland longspur	2023	532741	8118323	17X	NAD 27
BRUGB02	lapland longspur	2023	531776	8117925	17X	NAD 27
BRUGB03	lapland longspur	2023	534232	8117127	17X	NAD 27
BRUGB04	lapland longspur	2023	533452	8118248	17X	NAD 27
BRUGB05	lapland longspur	2023	533136	8118398	17X	NAD 27
BRUGB06	lapland longspur	2023	533043	8118270	17X	NAD 27
BRUGB08	lapland longspur	2023	533992	8118473	17X	NAD 27
BRUGB09	lapland longspur	2023	534217	8118372	17X	NAD 27
BRUGB10	lapland longspur	2023	531973	8117853	17X	NAD 27
BRUGB11	lapland longspur	2023	531849	8117650	17X	NAD 27
BRUGB12	lapland longspur	2023	534167	8118672	17X	NAD 27
BRUGB13	lapland longspur	2023	531044	8115969	17X	NAD 27
BRUGB14	lapland longspur	2023	531501	8120891	17X	NAD 27
BRUGB15	lapland longspur	2023	531684	8120816	17X	NAD 27
BRUGB17	lapland longspur	2023	531886	8118077	17X	NAD 27
BRUGB18	lapland longspur	2023	530684	8117266	17X	NAD 27
BRUGB20	lapland longspur	2023	535494	8119431	17X	NAD 27
BRULM01	lapland longspur	2023	532775	8118309	17X	NAD 27
BRULM02	lapland longspur	2023	533047	8118476	17X	NAD 27
BRULM03	lapland longspur	2023	533238	8117985	17X	NAD 27
BRULM04	lapland longspur	2023	532885	8118173	17X	NAD 27
BRULM07	lapland longspur	2023	533103	8117172	17X	NAD 27
BRULM08	lapland longspur	2023	533114	8117395	17X	NAD 27
BRULM09	lapland longspur	2023	533183	8118002	17X	NAD 27
BRULM10	lapland longspur	2023	533526	8118707	17X	NAD 27
BRULM11	lapland longspur	2023	534006	8118558	17X	NAD 27
BRULM12	lapland longspur	2023	531866	8117268	17X	NAD 27
BRULM13	lapland longspur	2023	533996	8117277	17X	NAD 27
[truncated: 15,310 more rows]
