# Supplementary material for: Long‐term abundance time‐series of the High Arctic terrestrial vertebrate community of Bylot Island, Nunavut
Source: Ecology. 2025 Oct 7;106(10):e70223. doi: 10.1002/ecy.70223 (PMC12501677; doi:10.1002/ecy.70223)
Supplement: Supplementary file 1 — Data S1: [file ECY-106-e70223-s001.zip › Data_S1/raw/avian_nest_monitoring/summary_nest_monitoring_long_format.csv]

species	zone	year	monitored	monitoring
american ermine	2 km2 plot	1993	yes	opportunistic
american ermine	2 km2 plot	1994	yes	opportunistic
american ermine	2 km2 plot	1995	yes	opportunistic
american ermine	2 km2 plot	1996	yes	opportunistic
american ermine	2 km2 plot	1997	yes	opportunistic
american ermine	2 km2 plot	1998	yes	opportunistic
american ermine	2 km2 plot	1999	yes	opportunistic
american ermine	2 km2 plot	2000	yes	opportunistic
american ermine	2 km2 plot	2001	yes	opportunistic
american ermine	2 km2 plot	2002	yes	opportunistic
american ermine	2 km2 plot	2003	yes	opportunistic
american ermine	2 km2 plot	2004	yes	opportunistic
american ermine	2 km2 plot	2005	yes	opportunistic
american ermine	2 km2 plot	2006	yes	opportunistic
american ermine	2 km2 plot	2007	yes	opportunistic
american ermine	2 km2 plot	2008	yes	opportunistic
american ermine	2 km2 plot	2009	yes	opportunistic
american ermine	2 km2 plot	2010	yes	opportunistic
american ermine	2 km2 plot	2011	yes	opportunistic
american ermine	2 km2 plot	2012	yes	opportunistic
american ermine	2 km2 plot	2013	yes	opportunistic
american ermine	2 km2 plot	2014	yes	opportunistic
american ermine	2 km2 plot	2015	yes	opportunistic
american ermine	2 km2 plot	2016	yes	opportunistic
american ermine	2 km2 plot	2017	yes	opportunistic
american ermine	2 km2 plot	2018	yes	opportunistic
american ermine	2 km2 plot	2019	yes	opportunistic
american ermine	2 km2 plot	2021	no	opportunistic
american ermine	2 km2 plot	2022	no	opportunistic
american ermine	2 km2 plot	2023	no	opportunistic
american ermine	8 km2 plot	1993	yes	opportunistic
american ermine	8 km2 plot	1994	yes	opportunistic
american ermine	8 km2 plot	1995	yes	opportunistic
american ermine	8 km2 plot	1996	yes	opportunistic
american ermine	8 km2 plot	1997	yes	opportunistic
american ermine	8 km2 plot	1998	yes	opportunistic
american ermine	8 km2 plot	1999	yes	opportunistic
american ermine	8 km2 plot	2000	yes	opportunistic
american ermine	8 km2 plot	2001	yes	opportunistic
american ermine	8 km2 plot	2002	yes	opportunistic
american ermine	8 km2 plot	2003	yes	opportunistic
american ermine	8 km2 plot	2004	yes	opportunistic
american ermine	8 km2 plot	2005	yes	opportunistic
american ermine	8 km2 plot	2006	yes	opportunistic
american ermine	8 km2 plot	2007	yes	opportunistic
american ermine	8 km2 plot	2008	yes	opportunistic
american ermine	8 km2 plot	2009	yes	opportunistic
american ermine	8 km2 plot	2010	yes	opportunistic
american ermine	8 km2 plot	2011	yes	opportunistic
american ermine	8 km2 plot	2012	yes	opportunistic
american ermine	8 km2 plot	2013	yes	opportunistic
american ermine	8 km2 plot	2014	yes	opportunistic
american ermine	8 km2 plot	2015	yes	opportunistic
american ermine	8 km2 plot	2016	yes	opportunistic
american ermine	8 km2 plot	2017	yes	opportunistic
american ermine	8 km2 plot	2018	yes	opportunistic
american ermine	8 km2 plot	2019	yes	opportunistic
american ermine	8 km2 plot	2021	no	opportunistic
american ermine	8 km2 plot	2022	no	opportunistic
american ermine	8 km2 plot	2023	no	opportunistic
american ermine	black plateau	1993	yes	opportunistic
american ermine	black plateau	1994	yes	opportunistic
american ermine	black plateau	1995	yes	opportunistic
american ermine	black plateau	1996	yes	opportunistic
american ermine	black plateau	1997	yes	opportunistic
american ermine	black plateau	1998	yes	opportunistic
american ermine	black plateau	1999	yes	opportunistic
american ermine	black plateau	2000	yes	opportunistic
american ermine	black plateau	2001	yes	opportunistic
american ermine	black plateau	2002	yes	opportunistic
american ermine	black plateau	2003	yes	opportunistic
american ermine	black plateau	2004	yes	opportunistic
american ermine	black plateau	2005	yes	opportunistic
american ermine	black plateau	2006	yes	opportunistic
american ermine	black plateau	2007	yes	opportunistic
american ermine	black plateau	2008	yes	opportunistic
american ermine	black plateau	2009	yes	opportunistic
american ermine	black plateau	2010	yes	opportunistic
american ermine	black plateau	2011	yes	opportunistic
american ermine	black plateau	2012	yes	opportunistic
american ermine	black plateau	2013	yes	opportunistic
american ermine	black plateau	2014	yes	opportunistic
american ermine	black plateau	2015	yes	opportunistic
american ermine	black plateau	2016	yes	opportunistic
american ermine	black plateau	2017	yes	opportunistic
american ermine	black plateau	2018	yes	opportunistic
american ermine	black plateau	2019	yes	opportunistic
american ermine	black plateau	2021	no	opportunistic
american ermine	black plateau	2022	no	opportunistic
american ermine	black plateau	2023	no	opportunistic
american ermine	camp 2	1993	yes	opportunistic
american ermine	camp 2	1994	yes	opportunistic
american ermine	camp 2	1995	yes	opportunistic
american ermine	camp 2	1996	yes	opportunistic
american ermine	camp 2	1997	yes	opportunistic
american ermine	camp 2	1998	yes	opportunistic
american ermine	camp 2	1999	yes	opportunistic
american ermine	camp 2	2000	yes	opportunistic
american ermine	camp 2	2001	yes	opportunistic
american ermine	camp 2	2002	yes	opportunistic
american ermine	camp 2	2003	yes	opportunistic
american ermine	camp 2	2004	yes	opportunistic
american ermine	camp 2	2005	yes	opportunistic
american ermine	camp 2	2006	yes	opportunistic
american ermine	camp 2	2007	yes	opportunistic
american ermine	camp 2	2008	yes	opportunistic
american ermine	camp 2	2009	yes	opportunistic
american ermine	camp 2	2010	yes	opportunistic
american ermine	camp 2	2011	yes	opportunistic
american ermine	camp 2	2012	yes	opportunistic
american ermine	camp 2	2013	yes	opportunistic
american ermine	camp 2	2014	yes	opportunistic
american ermine	camp 2	2015	yes	opportunistic
american ermine	camp 2	2016	yes	opportunistic
american ermine	camp 2	2017	yes	opportunistic
american ermine	camp 2	2018	yes	opportunistic
american ermine	camp 2	2019	yes	opportunistic
american ermine	camp 2	2021	no	opportunistic
american ermine	camp 2	2022	no	opportunistic
american ermine	camp 2	2023	no	opportunistic
american ermine	camp 3	1993	yes	opportunistic
american ermine	camp 3	1994	yes	opportunistic
american ermine	camp 3	1995	yes	opportunistic
american ermine	camp 3	1996	yes	opportunistic
american ermine	camp 3	1997	yes	opportunistic
american ermine	camp 3	1998	yes	opportunistic
american ermine	camp 3	1999	yes	opportunistic
american ermine	camp 3	2000	yes	opportunistic
american ermine	camp 3	2001	yes	opportunistic
american ermine	camp 3	2002	yes	opportunistic
american ermine	camp 3	2003	yes	opportunistic
american ermine	camp 3	2004	yes	opportunistic
american ermine	camp 3	2005	yes	opportunistic
american ermine	camp 3	2006	yes	opportunistic
american ermine	camp 3	2007	yes	opportunistic
american ermine	camp 3	2008	yes	opportunistic
american ermine	camp 3	2009	yes	opportunistic
american ermine	camp 3	2010	yes	opportunistic
american ermine	camp 3	2011	yes	opportunistic
american ermine	camp 3	2012	yes	opportunistic
american ermine	camp 3	2013	yes	opportunistic
american ermine	camp 3	2014	yes	opportunistic
american ermine	camp 3	2015	yes	opportunistic
american ermine	camp 3	2016	yes	opportunistic
american ermine	camp 3	2017	yes	opportunistic
american ermine	camp 3	2018	yes	opportunistic
american ermine	camp 3	2019	yes	opportunistic
american ermine	camp 3	2021	no	opportunistic
american ermine	camp 3	2022	no	opportunistic
american ermine	camp 3	2023	no	opportunistic
american ermine	camp 3 plateau	1993	yes	opportunistic
american ermine	camp 3 plateau	1994	yes	opportunistic
american ermine	camp 3 plateau	1995	yes	opportunistic
american ermine	camp 3 plateau	1996	yes	opportunistic
american ermine	camp 3 plateau	1997	yes	opportunistic
american ermine	camp 3 plateau	1998	yes	opportunistic
american ermine	camp 3 plateau	1999	yes	opportunistic
american ermine	camp 3 plateau	2000	yes	opportunistic
american ermine	camp 3 plateau	2001	yes	opportunistic
american ermine	camp 3 plateau	2002	yes	opportunistic
american ermine	camp 3 plateau	2003	yes	opportunistic
american ermine	camp 3 plateau	2004	yes	opportunistic
american ermine	camp 3 plateau	2005	yes	opportunistic
american ermine	camp 3 plateau	2006	yes	opportunistic
american ermine	camp 3 plateau	2007	yes	opportunistic
american ermine	camp 3 plateau	2008	yes	opportunistic
american ermine	camp 3 plateau	2009	yes	opportunistic
american ermine	camp 3 plateau	2010	yes	opportunistic
american ermine	camp 3 plateau	2011	yes	opportunistic
american ermine	camp 3 plateau	2012	yes	opportunistic
american ermine	camp 3 plateau	2013	yes	opportunistic
american ermine	camp 3 plateau	2014	yes	opportunistic
american ermine	camp 3 plateau	2015	yes	opportunistic
american ermine	camp 3 plateau	2016	yes	opportunistic
american ermine	camp 3 plateau	2017	yes	opportunistic
american ermine	camp 3 plateau	2018	yes	opportunistic
american ermine	camp 3 plateau	2019	yes	opportunistic
american ermine	camp 3 plateau	2021	no	opportunistic
american ermine	camp 3 plateau	2022	no	opportunistic
american ermine	camp 3 plateau	2023	no	opportunistic
american ermine	dufour	1993	yes	opportunistic
american ermine	dufour	1994	yes	opportunistic
american ermine	dufour	1995	yes	opportunistic
american ermine	dufour	1996	yes	opportunistic
american ermine	dufour	1997	yes	opportunistic
american ermine	dufour	1998	yes	opportunistic
american ermine	dufour	1999	yes	opportunistic
american ermine	dufour	2000	yes	opportunistic
american ermine	dufour	2001	yes	opportunistic
american ermine	dufour	2002	yes	opportunistic
american ermine	dufour	2003	yes	opportunistic
american ermine	dufour	2004	yes	opportunistic
american ermine	dufour	2005	yes	opportunistic
american ermine	dufour	2006	yes	opportunistic
american ermine	dufour	2007	yes	opportunistic
american ermine	dufour	2008	yes	opportunistic
american ermine	dufour	2009	yes	opportunistic
american ermine	dufour	2010	yes	opportunistic
american ermine	dufour	2011	yes	opportunistic
american ermine	dufour	2012	yes	opportunistic
american ermine	dufour	2013	yes	opportunistic
american ermine	dufour	2014	yes	opportunistic
american ermine	dufour	2015	yes	opportunistic
american ermine	dufour	2016	yes	opportunistic
american ermine	dufour	2017	yes	opportunistic
american ermine	dufour	2018	yes	opportunistic
american ermine	dufour	2019	yes	opportunistic
american ermine	dufour	2021	no	opportunistic
american ermine	dufour	2022	no	opportunistic
american ermine	dufour	2023	no	opportunistic
american ermine	goose point	1993	yes	opportunistic
american ermine	goose point	1994	yes	opportunistic
american ermine	goose point	1995	yes	opportunistic
american ermine	goose point	1996	yes	opportunistic
american ermine	goose point	1997	yes	opportunistic
american ermine	goose point	1998	yes	opportunistic
american ermine	goose point	1999	yes	opportunistic
american ermine	goose point	2000	yes	opportunistic
american ermine	goose point	2001	yes	opportunistic
american ermine	goose point	2002	yes	opportunistic
american ermine	goose point	2003	yes	opportunistic
american ermine	goose point	2004	yes	opportunistic
american ermine	goose point	2005	yes	opportunistic
american ermine	goose point	2006	yes	opportunistic
american ermine	goose point	2007	yes	opportunistic
american ermine	goose point	2008	yes	opportunistic
american ermine	goose point	2009	yes	opportunistic
american ermine	goose point	2010	yes	opportunistic
american ermine	goose point	2011	yes	opportunistic
american ermine	goose point	2012	yes	opportunistic
american ermine	goose point	2013	yes	opportunistic
american ermine	goose point	2014	yes	opportunistic
american ermine	goose point	2015	yes	opportunistic
american ermine	goose point	2016	yes	opportunistic
american ermine	goose point	2017	yes	opportunistic
american ermine	goose point	2018	yes	opportunistic
american ermine	goose point	2019	yes	opportunistic
american ermine	goose point	2021	no	opportunistic
american ermine	goose point	2022	no	opportunistic
american ermine	goose point	2023	no	opportunistic
american ermine	malaview	1993	yes	opportunistic
american ermine	malaview	1994	yes	opportunistic
american ermine	malaview	1995	yes	opportunistic
american ermine	malaview	1996	yes	opportunistic
american ermine	malaview	1997	yes	opportunistic
american ermine	malaview	1998	yes	opportunistic
american ermine	malaview	1999	yes	opportunistic
american ermine	malaview	2000	yes	opportunistic
american ermine	malaview	2001	yes	opportunistic
american ermine	malaview	2002	yes	opportunistic
american ermine	malaview	2003	yes	opportunistic
american ermine	malaview	2004	yes	opportunistic
american ermine	malaview	2005	yes	opportunistic
american ermine	malaview	2006	yes	opportunistic
american ermine	malaview	2007	yes	opportunistic
american ermine	malaview	2008	yes	opportunistic
american ermine	malaview	2009	yes	opportunistic
american ermine	malaview	2010	yes	opportunistic
american ermine	malaview	2011	yes	opportunistic
american ermine	malaview	2012	yes	opportunistic
american ermine	malaview	2013	yes	opportunistic
american ermine	malaview	2014	yes	opportunistic
american ermine	malaview	2015	yes	opportunistic
american ermine	malaview	2016	yes	opportunistic
american ermine	malaview	2017	yes	opportunistic
american ermine	malaview	2018	yes	opportunistic
american ermine	malaview	2019	yes	opportunistic
american ermine	malaview	2021	no	opportunistic
american ermine	malaview	2022	no	opportunistic
american ermine	malaview	2023	no	opportunistic
american ermine	qarlikturvik valley	1993	yes	opportunistic
american ermine	qarlikturvik valley	1994	yes	opportunistic
american ermine	qarlikturvik valley	1995	yes	opportunistic
american ermine	qarlikturvik valley	1996	yes	opportunistic
american ermine	qarlikturvik valley	1997	yes	opportunistic
american ermine	qarlikturvik valley	1998	yes	opportunistic
american ermine	qarlikturvik valley	1999	yes	opportunistic
american ermine	qarlikturvik valley	2000	yes	opportunistic
american ermine	qarlikturvik valley	2001	yes	opportunistic
american ermine	qarlikturvik valley	2002	yes	opportunistic
american ermine	qarlikturvik valley	2003	yes	opportunistic
american ermine	qarlikturvik valley	2004	yes	opportunistic
american ermine	qarlikturvik valley	2005	yes	opportunistic
american ermine	qarlikturvik valley	2006	yes	opportunistic
american ermine	qarlikturvik valley	2007	yes	opportunistic
american ermine	qarlikturvik valley	2008	yes	opportunistic
american ermine	qarlikturvik valley	2009	yes	opportunistic
american ermine	qarlikturvik valley	2010	yes	opportunistic
american ermine	qarlikturvik valley	2011	yes	opportunistic
american ermine	qarlikturvik valley	2012	yes	opportunistic
american ermine	qarlikturvik valley	2013	yes	opportunistic
american ermine	qarlikturvik valley	2014	yes	opportunistic
american ermine	qarlikturvik valley	2015	yes	opportunistic
american ermine	qarlikturvik valley	2016	yes	opportunistic
american ermine	qarlikturvik valley	2017	yes	opportunistic
american ermine	qarlikturvik valley	2018	yes	opportunistic
american ermine	qarlikturvik valley	2019	yes	opportunistic
american ermine	qarlikturvik valley	2021	no	opportunistic
american ermine	qarlikturvik valley	2022	no	opportunistic
american ermine	qarlikturvik valley	2023	no	opportunistic
american ermine	south plateau	1993	yes	opportunistic
american ermine	south plateau	1994	yes	opportunistic
american ermine	south plateau	1995	yes	opportunistic
american ermine	south plateau	1996	yes	opportunistic
american ermine	south plateau	1997	yes	opportunistic
american ermine	south plateau	1998	yes	opportunistic
american ermine	south plateau	1999	yes	opportunistic
american ermine	south plateau	2000	yes	opportunistic
american ermine	south plateau	2001	yes	opportunistic
american ermine	south plateau	2002	yes	opportunistic
american ermine	south plateau	2003	yes	opportunistic
american ermine	south plateau	2004	yes	opportunistic
american ermine	south plateau	2005	yes	opportunistic
american ermine	south plateau	2006	yes	opportunistic
american ermine	south plateau	2007	yes	opportunistic
american ermine	south plateau	2008	yes	opportunistic
american ermine	south plateau	2009	yes	opportunistic
american ermine	south plateau	2010	yes	opportunistic
american ermine	south plateau	2011	yes	opportunistic
american ermine	south plateau	2012	yes	opportunistic
american ermine	south plateau	2013	yes	opportunistic
american ermine	south plateau	2014	yes	opportunistic
american ermine	south plateau	2015	yes	opportunistic
american ermine	south plateau	2016	yes	opportunistic
american ermine	south plateau	2017	yes	opportunistic
american ermine	south plateau	2018	yes	opportunistic
american ermine	south plateau	2019	yes	opportunistic
american ermine	south plateau	2021	no	opportunistic
american ermine	south plateau	2022	no	opportunistic
american ermine	south plateau	2023	no	opportunistic
american ermine	south qarlikturvik	1993	yes	opportunistic
american ermine	south qarlikturvik	1994	yes	opportunistic
american ermine	south qarlikturvik	1995	yes	opportunistic
american ermine	south qarlikturvik	1996	yes	opportunistic
american ermine	south qarlikturvik	1997	yes	opportunistic
american ermine	south qarlikturvik	1998	yes	opportunistic
american ermine	south qarlikturvik	1999	yes	opportunistic
american ermine	south qarlikturvik	2000	yes	opportunistic
american ermine	south qarlikturvik	2001	yes	opportunistic
american ermine	south qarlikturvik	2002	yes	opportunistic
american ermine	south qarlikturvik	2003	yes	opportunistic
american ermine	south qarlikturvik	2004	yes	opportunistic
american ermine	south qarlikturvik	2005	yes	opportunistic
american ermine	south qarlikturvik	2006	yes	opportunistic
american ermine	south qarlikturvik	2007	yes	opportunistic
american ermine	south qarlikturvik	2008	yes	opportunistic
american ermine	south qarlikturvik	2009	yes	opportunistic
american ermine	south qarlikturvik	2010	yes	opportunistic
american ermine	south qarlikturvik	2011	yes	opportunistic
american ermine	south qarlikturvik	2012	yes	opportunistic
american ermine	south qarlikturvik	2013	yes	opportunistic
american ermine	south qarlikturvik	2014	yes	opportunistic
american ermine	south qarlikturvik	2015	yes	opportunistic
american ermine	south qarlikturvik	2016	yes	opportunistic
american ermine	south qarlikturvik	2017	yes	opportunistic
american ermine	south qarlikturvik	2018	yes	opportunistic
american ermine	south qarlikturvik	2019	yes	opportunistic
american ermine	south qarlikturvik	2021	no	opportunistic
american ermine	south qarlikturvik	2022	no	opportunistic
american ermine	south qarlikturvik	2023	no	opportunistic
american ermine	study area	1993	yes	opportunistic
american ermine	study area	1994	yes	opportunistic
american ermine	study area	1995	yes	opportunistic
american ermine	study area	1996	yes	opportunistic
american ermine	study area	1997	yes	opportunistic
american ermine	study area	1998	yes	opportunistic
american ermine	study area	1999	yes	opportunistic
american ermine	study area	2000	yes	opportunistic
american ermine	study area	2001	yes	opportunistic
american ermine	study area	2002	yes	opportunistic
american ermine	study area	2003	yes	opportunistic
american ermine	study area	2004	yes	opportunistic
american ermine	study area	2005	yes	opportunistic
american ermine	study area	2006	yes	opportunistic
american ermine	study area	2007	yes	opportunistic
american ermine	study area	2008	yes	opportunistic
american ermine	study area	2009	yes	opportunistic
american ermine	study area	2010	yes	opportunistic
american ermine	study area	2011	yes	opportunistic
american ermine	study area	2012	yes	opportunistic
american ermine	study area	2013	yes	opportunistic
american ermine	study area	2014	yes	opportunistic
american ermine	study area	2015	yes	opportunistic
american ermine	study area	2016	yes	opportunistic
american ermine	study area	2017	yes	opportunistic
american ermine	study area	2018	yes	opportunistic
american ermine	study area	2019	yes	opportunistic
american ermine	study area	2021	no	opportunistic
american ermine	study area	2022	no	opportunistic
american ermine	study area	2023	no	opportunistic
american ermine	trapping grids	1993	no	opportunistic
american ermine	trapping grids	1994	no	opportunistic
american ermine	trapping grids	1995	no	opportunistic
american ermine	trapping grids	1996	no	opportunistic
american ermine	trapping grids	1997	no	opportunistic
american ermine	trapping grids	1998	no	opportunistic
american ermine	trapping grids	1999	no	opportunistic
american ermine	trapping grids	2000	no	opportunistic
american ermine	trapping grids	2001	no	opportunistic
american ermine	trapping grids	2002	no	opportunistic
american ermine	trapping grids	2003	no	opportunistic
american ermine	trapping grids	2004	no	opportunistic
american ermine	trapping grids	2005	no	opportunistic
american ermine	trapping grids	2006	no	opportunistic
american ermine	trapping grids	2007	no	opportunistic
american ermine	trapping grids	2008	no	opportunistic
american ermine	trapping grids	2009	no	opportunistic
american ermine	trapping grids	2010	no	opportunistic
american ermine	trapping grids	2011	no	opportunistic
american ermine	trapping grids	2012	no	opportunistic
american ermine	trapping grids	2013	no	opportunistic
american ermine	trapping grids	2014	no	opportunistic
american ermine	trapping grids	2015	no	opportunistic
american ermine	trapping grids	2016	no	opportunistic
american ermine	trapping grids	2017	no	opportunistic
american ermine	trapping grids	2018	no	opportunistic
american ermine	trapping grids	2019	no	opportunistic
american ermine	trapping grids	2021	no	opportunistic
american ermine	trapping grids	2022	no	opportunistic
american ermine	trapping grids	2023	no	opportunistic
arctic fox	2 km2 plot	1993	no	systematic
arctic fox	2 km2 plot	1994	no	systematic
arctic fox	2 km2 plot	1995	no	systematic
arctic fox	2 km2 plot	1996	no	systematic
arctic fox	2 km2 plot	1997	no	systematic
arctic fox	2 km2 plot	1998	no	systematic
arctic fox	2 km2 plot	1999	no	systematic
arctic fox	2 km2 plot	2000	no	systematic
arctic fox	2 km2 plot	2001	no	systematic
arctic fox	2 km2 plot	2002	no	systematic
arctic fox	2 km2 plot	2003	no	systematic
arctic fox	2 km2 plot	2004	no	systematic
arctic fox	2 km2 plot	2005	no	systematic
arctic fox	2 km2 plot	2006	no	systematic
arctic fox	2 km2 plot	2007	no	systematic
arctic fox	2 km2 plot	2008	yes	systematic
arctic fox	2 km2 plot	2009	yes	systematic
arctic fox	2 km2 plot	2010	yes	systematic
arctic fox	2 km2 plot	2011	yes	systematic
arctic fox	2 km2 plot	2012	yes	systematic
arctic fox	2 km2 plot	2013	yes	systematic
arctic fox	2 km2 plot	2014	yes	systematic
arctic fox	2 km2 plot	2015	yes	systematic
arctic fox	2 km2 plot	2016	yes	systematic
arctic fox	2 km2 plot	2017	no	systematic
arctic fox	2 km2 plot	2018	no	systematic
arctic fox	2 km2 plot	2019	no	systematic
arctic fox	2 km2 plot	2021	no	systematic
arctic fox	2 km2 plot	2022	no	systematic
arctic fox	2 km2 plot	2023	no	systematic
arctic fox	8 km2 plot	1993	no	systematic
arctic fox	8 km2 plot	1994	no	systematic
arctic fox	8 km2 plot	1995	no	systematic
arctic fox	8 km2 plot	1996	no	systematic
arctic fox	8 km2 plot	1997	no	systematic
arctic fox	8 km2 plot	1998	no	systematic
arctic fox	8 km2 plot	1999	no	systematic
arctic fox	8 km2 plot	2000	no	systematic
arctic fox	8 km2 plot	2001	no	systematic
arctic fox	8 km2 plot	2002	no	systematic
arctic fox	8 km2 plot	2003	no	systematic
arctic fox	8 km2 plot	2004	no	systematic
arctic fox	8 km2 plot	2005	no	systematic
arctic fox	8 km2 plot	2006	no	systematic
arctic fox	8 km2 plot	2007	no	systematic
arctic fox	8 km2 plot	2008	yes	systematic
arctic fox	8 km2 plot	2009	yes	systematic
arctic fox	8 km2 plot	2010	yes	systematic
arctic fox	8 km2 plot	2011	yes	systematic
arctic fox	8 km2 plot	2012	yes	systematic
arctic fox	8 km2 plot	2013	yes	systematic
arctic fox	8 km2 plot	2014	yes	systematic
arctic fox	8 km2 plot	2015	yes	systematic
arctic fox	8 km2 plot	2016	yes	systematic
arctic fox	8 km2 plot	2017	no	systematic
arctic fox	8 km2 plot	2018	no	systematic
arctic fox	8 km2 plot	2019	no	systematic
arctic fox	8 km2 plot	2021	no	systematic
arctic fox	8 km2 plot	2022	no	systematic
arctic fox	8 km2 plot	2023	no	systematic
arctic fox	black plateau	1993	no	systematic
arctic fox	black plateau	1994	no	systematic
arctic fox	black plateau	1995	no	systematic
arctic fox	black plateau	1996	no	systematic
arctic fox	black plateau	1997	no	systematic
arctic fox	black plateau	1998	no	systematic
arctic fox	black plateau	1999	no	systematic
arctic fox	black plateau	2000	no	systematic
arctic fox	black plateau	2001	no	systematic
arctic fox	black plateau	2002	no	systematic
arctic fox	black plateau	2003	no	systematic
arctic fox	black plateau	2004	no	systematic
arctic fox	black plateau	2005	no	systematic
arctic fox	black plateau	2006	no	systematic
arctic fox	black plateau	2007	no	systematic
arctic fox	black plateau	2008	yes	systematic
arctic fox	black plateau	2009	yes	systematic
arctic fox	black plateau	2010	yes	systematic
arctic fox	black plateau	2011	yes	systematic
arctic fox	black plateau	2012	yes	systematic
arctic fox	black plateau	2013	yes	systematic
arctic fox	black plateau	2014	yes	systematic
arctic fox	black plateau	2015	yes	systematic
arctic fox	black plateau	2016	yes	systematic
arctic fox	black plateau	2017	no	systematic
arctic fox	black plateau	2018	no	systematic
arctic fox	black plateau	2019	no	systematic
arctic fox	black plateau	2021	no	systematic
arctic fox	black plateau	2022	no	systematic
arctic fox	black plateau	2023	no	systematic
arctic fox	camp 2	1993	no	systematic
arctic fox	camp 2	1994	no	systematic
arctic fox	camp 2	1995	no	systematic
arctic fox	camp 2	1996	no	systematic
arctic fox	camp 2	1997	no	systematic
arctic fox	camp 2	1998	no	systematic
arctic fox	camp 2	1999	no	systematic
arctic fox	camp 2	2000	no	systematic
arctic fox	camp 2	2001	no	systematic
arctic fox	camp 2	2002	no	systematic
arctic fox	camp 2	2003	no	systematic
arctic fox	camp 2	2004	no	systematic
arctic fox	camp 2	2005	no	systematic
arctic fox	camp 2	2006	no	systematic
arctic fox	camp 2	2007	no	systematic
arctic fox	camp 2	2008	yes	systematic
arctic fox	camp 2	2009	yes	systematic
arctic fox	camp 2	2010	yes	systematic
arctic fox	camp 2	2011	yes	systematic
arctic fox	camp 2	2012	yes	systematic
arctic fox	camp 2	2013	yes	systematic
arctic fox	camp 2	2014	yes	systematic
arctic fox	camp 2	2015	yes	systematic
arctic fox	camp 2	2016	yes	systematic
arctic fox	camp 2	2017	no	systematic
arctic fox	camp 2	2018	no	systematic
arctic fox	camp 2	2019	no	systematic
arctic fox	camp 2	2021	no	systematic
arctic fox	camp 2	2022	no	systematic
arctic fox	camp 2	2023	no	systematic
arctic fox	camp 3	1993	no	systematic
arctic fox	camp 3	1994	no	systematic
arctic fox	camp 3	1995	no	systematic
arctic fox	camp 3	1996	no	systematic
arctic fox	camp 3	1997	no	systematic
arctic fox	camp 3	1998	no	systematic
arctic fox	camp 3	1999	no	systematic
arctic fox	camp 3	2000	no	systematic
arctic fox	camp 3	2001	no	systematic
arctic fox	camp 3	2002	no	systematic
arctic fox	camp 3	2003	no	systematic
arctic fox	camp 3	2004	no	systematic
arctic fox	camp 3	2005	no	systematic
arctic fox	camp 3	2006	no	systematic
arctic fox	camp 3	2007	no	systematic
arctic fox	camp 3	2008	yes	systematic
arctic fox	camp 3	2009	yes	systematic
arctic fox	camp 3	2010	yes	systematic
arctic fox	camp 3	2011	yes	systematic
arctic fox	camp 3	2012	yes	systematic
arctic fox	camp 3	2013	yes	systematic
arctic fox	camp 3	2014	yes	systematic
arctic fox	camp 3	2015	yes	systematic
arctic fox	camp 3	2016	yes	systematic
arctic fox	camp 3	2017	no	systematic
arctic fox	camp 3	2018	no	systematic
arctic fox	camp 3	2019	no	systematic
arctic fox	camp 3	2021	no	systematic
arctic fox	camp 3	2022	no	systematic
arctic fox	camp 3	2023	no	systematic
arctic fox	camp 3 plateau	1993	no	systematic
arctic fox	camp 3 plateau	1994	no	systematic
arctic fox	camp 3 plateau	1995	no	systematic
arctic fox	camp 3 plateau	1996	no	systematic
arctic fox	camp 3 plateau	1997	no	systematic
arctic fox	camp 3 plateau	1998	no	systematic
arctic fox	camp 3 plateau	1999	no	systematic
arctic fox	camp 3 plateau	2000	no	systematic
arctic fox	camp 3 plateau	2001	no	systematic
arctic fox	camp 3 plateau	2002	no	systematic
arctic fox	camp 3 plateau	2003	no	systematic
arctic fox	camp 3 plateau	2004	no	systematic
arctic fox	camp 3 plateau	2005	no	systematic
arctic fox	camp 3 plateau	2006	no	systematic
arctic fox	camp 3 plateau	2007	no	systematic
arctic fox	camp 3 plateau	2008	yes	systematic
arctic fox	camp 3 plateau	2009	yes	systematic
arctic fox	camp 3 plateau	2010	yes	systematic
arctic fox	camp 3 plateau	2011	yes	systematic
arctic fox	camp 3 plateau	2012	yes	systematic
arctic fox	camp 3 plateau	2013	yes	systematic
arctic fox	camp 3 plateau	2014	yes	systematic
arctic fox	camp 3 plateau	2015	yes	systematic
arctic fox	camp 3 plateau	2016	yes	systematic
arctic fox	camp 3 plateau	2017	no	systematic
arctic fox	camp 3 plateau	2018	no	systematic
arctic fox	camp 3 plateau	2019	no	systematic
arctic fox	camp 3 plateau	2021	no	systematic
arctic fox	camp 3 plateau	2022	no	systematic
arctic fox	camp 3 plateau	2023	no	systematic
arctic fox	dufour	1993	no	systematic
arctic fox	dufour	1994	no	systematic
arctic fox	dufour	1995	no	systematic
arctic fox	dufour	1996	no	systematic
arctic fox	dufour	1997	no	systematic
arctic fox	dufour	1998	no	systematic
arctic fox	dufour	1999	no	systematic
arctic fox	dufour	2000	no	systematic
arctic fox	dufour	2001	no	systematic
arctic fox	dufour	2002	no	systematic
arctic fox	dufour	2003	no	systematic
arctic fox	dufour	2004	no	systematic
arctic fox	dufour	2005	no	systematic
arctic fox	dufour	2006	no	systematic
arctic fox	dufour	2007	no	systematic
arctic fox	dufour	2008	yes	systematic
arctic fox	dufour	2009	yes	systematic
arctic fox	dufour	2010	yes	systematic
arctic fox	dufour	2011	yes	systematic
arctic fox	dufour	2012	yes	systematic
arctic fox	dufour	2013	yes	systematic
arctic fox	dufour	2014	yes	systematic
arctic fox	dufour	2015	yes	systematic
arctic fox	dufour	2016	yes	systematic
arctic fox	dufour	2017	no	systematic
arctic fox	dufour	2018	no	systematic
arctic fox	dufour	2019	no	systematic
arctic fox	dufour	2021	no	systematic
arctic fox	dufour	2022	no	systematic
arctic fox	dufour	2023	no	systematic
arctic fox	goose point	1993	no	systematic
arctic fox	goose point	1994	no	systematic
arctic fox	goose point	1995	no	systematic
arctic fox	goose point	1996	no	systematic
arctic fox	goose point	1997	no	systematic
arctic fox	goose point	1998	no	systematic
arctic fox	goose point	1999	no	systematic
arctic fox	goose point	2000	no	systematic
arctic fox	goose point	2001	no	systematic
arctic fox	goose point	2002	no	systematic
arctic fox	goose point	2003	no	systematic
arctic fox	goose point	2004	no	systematic
arctic fox	goose point	2005	no	systematic
arctic fox	goose point	2006	no	systematic
arctic fox	goose point	2007	no	systematic
arctic fox	goose point	2008	yes	systematic
arctic fox	goose point	2009	yes	systematic
arctic fox	goose point	2010	yes	systematic
arctic fox	goose point	2011	yes	systematic
arctic fox	goose point	2012	yes	systematic
arctic fox	goose point	2013	yes	systematic
arctic fox	goose point	2014	yes	systematic
arctic fox	goose point	2015	yes	systematic
arctic fox	goose point	2016	yes	systematic
arctic fox	goose point	2017	no	systematic
arctic fox	goose point	2018	no	systematic
arctic fox	goose point	2019	no	systematic
arctic fox	goose point	2021	no	systematic
arctic fox	goose point	2022	no	systematic
arctic fox	goose point	2023	no	systematic
arctic fox	malaview	1993	no	systematic
arctic fox	malaview	1994	no	systematic
arctic fox	malaview	1995	no	systematic
arctic fox	malaview	1996	no	systematic
arctic fox	malaview	1997	no	systematic
arctic fox	malaview	1998	no	systematic
arctic fox	malaview	1999	no	systematic
arctic fox	malaview	2000	no	systematic
arctic fox	malaview	2001	no	systematic
arctic fox	malaview	2002	no	systematic
arctic fox	malaview	2003	no	systematic
arctic fox	malaview	2004	no	systematic
arctic fox	malaview	2005	no	systematic
arctic fox	malaview	2006	no	systematic
arctic fox	malaview	2007	no	systematic
arctic fox	malaview	2008	yes	systematic
arctic fox	malaview	2009	yes	systematic
arctic fox	malaview	2010	yes	systematic
arctic fox	malaview	2011	yes	systematic
arctic fox	malaview	2012	yes	systematic
arctic fox	malaview	2013	yes	systematic
arctic fox	malaview	2014	yes	systematic
arctic fox	malaview	2015	yes	systematic
arctic fox	malaview	2016	yes	systematic
arctic fox	malaview	2017	no	systematic
arctic fox	malaview	2018	no	systematic
arctic fox	malaview	2019	no	systematic
arctic fox	malaview	2021	no	systematic
arctic fox	malaview	2022	no	systematic
arctic fox	malaview	2023	no	systematic
arctic fox	qarlikturvik valley	1993	no	systematic
arctic fox	qarlikturvik valley	1994	no	systematic
arctic fox	qarlikturvik valley	1995	no	systematic
arctic fox	qarlikturvik valley	1996	no	systematic
arctic fox	qarlikturvik valley	1997	no	systematic
arctic fox	qarlikturvik valley	1998	no	systematic
arctic fox	qarlikturvik valley	1999	no	systematic
arctic fox	qarlikturvik valley	2000	no	systematic
arctic fox	qarlikturvik valley	2001	no	systematic
arctic fox	qarlikturvik valley	2002	no	systematic
arctic fox	qarlikturvik valley	2003	no	systematic
arctic fox	qarlikturvik valley	2004	no	systematic
arctic fox	qarlikturvik valley	2005	no	systematic
arctic fox	qarlikturvik valley	2006	no	systematic
arctic fox	qarlikturvik valley	2007	no	systematic
arctic fox	qarlikturvik valley	2008	yes	systematic
arctic fox	qarlikturvik valley	2009	yes	systematic
arctic fox	qarlikturvik valley	2010	yes	systematic
arctic fox	qarlikturvik valley	2011	yes	systematic
arctic fox	qarlikturvik valley	2012	yes	systematic
arctic fox	qarlikturvik valley	2013	yes	systematic
arctic fox	qarlikturvik valley	2014	yes	systematic
arctic fox	qarlikturvik valley	2015	yes	systematic
arctic fox	qarlikturvik valley	2016	yes	systematic
arctic fox	qarlikturvik valley	2017	no	systematic
arctic fox	qarlikturvik valley	2018	no	systematic
arctic fox	qarlikturvik valley	2019	no	systematic
arctic fox	qarlikturvik valley	2021	no	systematic
arctic fox	qarlikturvik valley	2022	no	systematic
arctic fox	qarlikturvik valley	2023	no	systematic
arctic fox	south plateau	1993	no	systematic
arctic fox	south plateau	1994	no	systematic
arctic fox	south plateau	1995	no	systematic
arctic fox	south plateau	1996	no	systematic
arctic fox	south plateau	1997	no	systematic
arctic fox	south plateau	1998	no	systematic
arctic fox	south plateau	1999	no	systematic
arctic fox	south plateau	2000	no	systematic
arctic fox	south plateau	2001	no	systematic
arctic fox	south plateau	2002	no	systematic
arctic fox	south plateau	2003	no	systematic
arctic fox	south plateau	2004	no	systematic
arctic fox	south plateau	2005	no	systematic
arctic fox	south plateau	2006	no	systematic
arctic fox	south plateau	2007	no	systematic
arctic fox	south plateau	2008	yes	systematic
arctic fox	south plateau	2009	yes	systematic
arctic fox	south plateau	2010	yes	systematic
arctic fox	south plateau	2011	yes	systematic
arctic fox	south plateau	2012	yes	systematic
arctic fox	south plateau	2013	yes	systematic
arctic fox	south plateau	2014	yes	systematic
arctic fox	south plateau	2015	yes	systematic
arctic fox	south plateau	2016	yes	systematic
arctic fox	south plateau	2017	no	systematic
arctic fox	south plateau	2018	no	systematic
arctic fox	south plateau	2019	no	systematic
arctic fox	south plateau	2021	no	systematic
arctic fox	south plateau	2022	no	systematic
arctic fox	south plateau	2023	no	systematic
arctic fox	south qarlikturvik	1993	no	systematic
arctic fox	south qarlikturvik	1994	no	systematic
arctic fox	south qarlikturvik	1995	no	systematic
arctic fox	south qarlikturvik	1996	no	systematic
arctic fox	south qarlikturvik	1997	no	systematic
arctic fox	south qarlikturvik	1998	no	systematic
arctic fox	south qarlikturvik	1999	no	systematic
arctic fox	south qarlikturvik	2000	no	systematic
arctic fox	south qarlikturvik	2001	no	systematic
arctic fox	south qarlikturvik	2002	no	systematic
arctic fox	south qarlikturvik	2003	no	systematic
arctic fox	south qarlikturvik	2004	no	systematic
arctic fox	south qarlikturvik	2005	no	systematic
arctic fox	south qarlikturvik	2006	no	systematic
arctic fox	south qarlikturvik	2007	no	systematic
arctic fox	south qarlikturvik	2008	yes	systematic
arctic fox	south qarlikturvik	2009	yes	systematic
arctic fox	south qarlikturvik	2010	yes	systematic
arctic fox	south qarlikturvik	2011	yes	systematic
arctic fox	south qarlikturvik	2012	yes	systematic
arctic fox	south qarlikturvik	2013	yes	systematic
arctic fox	south qarlikturvik	2014	yes	systematic
arctic fox	south qarlikturvik	2015	yes	systematic
arctic fox	south qarlikturvik	2016	yes	systematic
arctic fox	south qarlikturvik	2017	no	systematic
arctic fox	south qarlikturvik	2018	no	systematic
arctic fox	south qarlikturvik	2019	no	systematic
arctic fox	south qarlikturvik	2021	no	systematic
arctic fox	south qarlikturvik	2022	no	systematic
arctic fox	south qarlikturvik	2023	no	systematic
arctic fox	study area	1993	no	systematic
arctic fox	study area	1994	no	systematic
arctic fox	study area	1995	no	systematic
arctic fox	study area	1996	no	systematic
arctic fox	study area	1997	no	systematic
arctic fox	study area	1998	no	systematic
arctic fox	study area	1999	no	systematic
arctic fox	study area	2000	no	systematic
arctic fox	study area	2001	no	systematic
arctic fox	study area	2002	no	systematic
arctic fox	study area	2003	no	systematic
arctic fox	study area	2004	no	systematic
arctic fox	study area	2005	no	systematic
arctic fox	study area	2006	no	systematic
arctic fox	study area	2007	no	systematic
arctic fox	study area	2008	yes	systematic
arctic fox	study area	2009	yes	systematic
arctic fox	study area	2010	yes	systematic
arctic fox	study area	2011	yes	systematic
arctic fox	study area	2012	yes	systematic
arctic fox	study area	2013	yes	systematic
arctic fox	study area	2014	yes	systematic
arctic fox	study area	2015	yes	systematic
arctic fox	study area	2016	yes	systematic
arctic fox	study area	2017	no	systematic
arctic fox	study area	2018	no	systematic
arctic fox	study area	2019	no	systematic
arctic fox	study area	2021	no	systematic
arctic fox	study area	2022	no	systematic
arctic fox	study area	2023	no	systematic
arctic fox	trapping grids	1993	no	systematic
arctic fox	trapping grids	1994	no	systematic
arctic fox	trapping grids	1995	no	systematic
arctic fox	trapping grids	1996	no	systematic
arctic fox	trapping grids	1997	no	systematic
arctic fox	trapping grids	1998	no	systematic
arctic fox	trapping grids	1999	no	systematic
arctic fox	trapping grids	2000	no	systematic
arctic fox	trapping grids	2001	no	systematic
arctic fox	trapping grids	2002	no	systematic
arctic fox	trapping grids	2003	no	systematic
arctic fox	trapping grids	2004	no	systematic
arctic fox	trapping grids	2005	no	systematic
arctic fox	trapping grids	2006	no	systematic
arctic fox	trapping grids	2007	no	systematic
arctic fox	trapping grids	2008	no	systematic
arctic fox	trapping grids	2009	no	systematic
arctic fox	trapping grids	2010	no	systematic
arctic fox	trapping grids	2011	no	systematic
arctic fox	trapping grids	2012	no	systematic
arctic fox	trapping grids	2013	no	systematic
arctic fox	trapping grids	2014	no	systematic
arctic fox	trapping grids	2015	no	systematic
arctic fox	trapping grids	2016	no	systematic
arctic fox	trapping grids	2017	no	systematic
arctic fox	trapping grids	2018	no	systematic
arctic fox	trapping grids	2019	no	systematic
arctic fox	trapping grids	2021	no	systematic
arctic fox	trapping grids	2022	no	systematic
arctic fox	trapping grids	2023	no	systematic
bairds sandpiper	2 km2 plot	1993	no	systematic
bairds sandpiper	2 km2 plot	1994	no	systematic
bairds sandpiper	2 km2 plot	1995	no	systematic
bairds sandpiper	2 km2 plot	1996	no	systematic
bairds sandpiper	2 km2 plot	1997	no	systematic
bairds sandpiper	2 km2 plot	1998	no	systematic
bairds sandpiper	2 km2 plot	1999	no	systematic
bairds sandpiper	2 km2 plot	2000	no	systematic
bairds sandpiper	2 km2 plot	2001	no	systematic
bairds sandpiper	2 km2 plot	2002	no	systematic
bairds sandpiper	2 km2 plot	2003	no	systematic
bairds sandpiper	2 km2 plot	2004	no	systematic
bairds sandpiper	2 km2 plot	2005	yes	systematic
bairds sandpiper	2 km2 plot	2006	yes	systematic
bairds sandpiper	2 km2 plot	2007	yes	systematic
bairds sandpiper	2 km2 plot	2008	yes	systematic
bairds sandpiper	2 km2 plot	2009	yes	systematic
bairds sandpiper	2 km2 plot	2010	yes	systematic
bairds sandpiper	2 km2 plot	2011	yes	systematic
bairds sandpiper	2 km2 plot	2012	yes	systematic
bairds sandpiper	2 km2 plot	2013	yes	systematic
bairds sandpiper	2 km2 plot	2014	yes	systematic
bairds sandpiper	2 km2 plot	2015	yes	systematic
bairds sandpiper	2 km2 plot	2016	yes	systematic
bairds sandpiper	2 km2 plot	2017	yes	systematic
bairds sandpiper	2 km2 plot	2018	yes	systematic
bairds sandpiper	2 km2 plot	2019	yes	systematic
bairds sandpiper	2 km2 plot	2021	no	systematic
bairds sandpiper	2 km2 plot	2022	yes	systematic
bairds sandpiper	2 km2 plot	2023	yes	systematic
bairds sandpiper	8 km2 plot	1993	no	systematic
bairds sandpiper	8 km2 plot	1994	no	systematic
bairds sandpiper	8 km2 plot	1995	no	systematic
bairds sandpiper	8 km2 plot	1996	no	systematic
bairds sandpiper	8 km2 plot	1997	no	systematic
bairds sandpiper	8 km2 plot	1998	no	systematic
bairds sandpiper	8 km2 plot	1999	no	systematic
bairds sandpiper	8 km2 plot	2000	no	systematic
bairds sandpiper	8 km2 plot	2001	no	systematic
bairds sandpiper	8 km2 plot	2002	no	systematic
bairds sandpiper	8 km2 plot	2003	no	systematic
bairds sandpiper	8 km2 plot	2004	no	systematic
bairds sandpiper	8 km2 plot	2005	no	systematic
bairds sandpiper	8 km2 plot	2006	no	systematic
bairds sandpiper	8 km2 plot	2007	no	systematic
bairds sandpiper	8 km2 plot	2008	no	systematic
bairds sandpiper	8 km2 plot	2009	no	systematic
bairds sandpiper	8 km2 plot	2010	no	systematic
bairds sandpiper	8 km2 plot	2011	no	systematic
bairds sandpiper	8 km2 plot	2012	no	systematic
bairds sandpiper	8 km2 plot	2013	no	systematic
bairds sandpiper	8 km2 plot	2014	no	systematic
bairds sandpiper	8 km2 plot	2015	no	systematic
bairds sandpiper	8 km2 plot	2016	no	systematic
bairds sandpiper	8 km2 plot	2017	no	systematic
bairds sandpiper	8 km2 plot	2018	no	systematic
bairds sandpiper	8 km2 plot	2019	no	systematic
bairds sandpiper	8 km2 plot	2021	no	systematic
bairds sandpiper	8 km2 plot	2022	no	systematic
bairds sandpiper	8 km2 plot	2023	no	systematic
bairds sandpiper	black plateau	1993	no	systematic
bairds sandpiper	black plateau	1994	no	systematic
bairds sandpiper	black plateau	1995	no	systematic
bairds sandpiper	black plateau	1996	no	systematic
bairds sandpiper	black plateau	1997	no	systematic
bairds sandpiper	black plateau	1998	no	systematic
bairds sandpiper	black plateau	1999	no	systematic
bairds sandpiper	black plateau	2000	no	systematic
bairds sandpiper	black plateau	2001	no	systematic
bairds sandpiper	black plateau	2002	no	systematic
bairds sandpiper	black plateau	2003	no	systematic
bairds sandpiper	black plateau	2004	no	systematic
bairds sandpiper	black plateau	2005	no	systematic
bairds sandpiper	black plateau	2006	no	systematic
bairds sandpiper	black plateau	2007	no	systematic
bairds sandpiper	black plateau	2008	no	systematic
bairds sandpiper	black plateau	2009	no	systematic
bairds sandpiper	black plateau	2010	no	systematic
bairds sandpiper	black plateau	2011	no	systematic
bairds sandpiper	black plateau	2012	no	systematic
bairds sandpiper	black plateau	2013	no	systematic
bairds sandpiper	black plateau	2014	no	systematic
bairds sandpiper	black plateau	2015	no	systematic
bairds sandpiper	black plateau	2016	no	systematic
bairds sandpiper	black plateau	2017	no	systematic
bairds sandpiper	black plateau	2018	no	systematic
bairds sandpiper	black plateau	2019	no	systematic
bairds sandpiper	black plateau	2021	no	systematic
bairds sandpiper	black plateau	2022	no	systematic
bairds sandpiper	black plateau	2023	no	systematic
bairds sandpiper	camp 2	1993	no	systematic
bairds sandpiper	camp 2	1994	no	systematic
bairds sandpiper	camp 2	1995	no	systematic
bairds sandpiper	camp 2	1996	no	systematic
bairds sandpiper	camp 2	1997	no	systematic
bairds sandpiper	camp 2	1998	no	systematic
bairds sandpiper	camp 2	1999	no	systematic
bairds sandpiper	camp 2	2000	no	systematic
bairds sandpiper	camp 2	2001	no	systematic
bairds sandpiper	camp 2	2002	no	systematic
bairds sandpiper	camp 2	2003	no	systematic
bairds sandpiper	camp 2	2004	no	systematic
bairds sandpiper	camp 2	2005	no	systematic
bairds sandpiper	camp 2	2006	no	systematic
bairds sandpiper	camp 2	2007	no	systematic
bairds sandpiper	camp 2	2008	no	systematic
bairds sandpiper	camp 2	2009	no	systematic
bairds sandpiper	camp 2	2010	no	systematic
bairds sandpiper	camp 2	2011	no	systematic
bairds sandpiper	camp 2	2012	no	systematic
bairds sandpiper	camp 2	2013	no	systematic
bairds sandpiper	camp 2	2014	no	systematic
bairds sandpiper	camp 2	2015	no	systematic
bairds sandpiper	camp 2	2016	no	systematic
bairds sandpiper	camp 2	2017	no	systematic
bairds sandpiper	camp 2	2018	no	systematic
bairds sandpiper	camp 2	2019	no	systematic
bairds sandpiper	camp 2	2021	no	systematic
bairds sandpiper	camp 2	2022	no	systematic
bairds sandpiper	camp 2	2023	no	systematic
bairds sandpiper	camp 3	1993	no	systematic
bairds sandpiper	camp 3	1994	no	systematic
bairds sandpiper	camp 3	1995	no	systematic
bairds sandpiper	camp 3	1996	no	systematic
bairds sandpiper	camp 3	1997	no	systematic
bairds sandpiper	camp 3	1998	no	systematic
bairds sandpiper	camp 3	1999	no	systematic
bairds sandpiper	camp 3	2000	no	systematic
bairds sandpiper	camp 3	2001	no	systematic
bairds sandpiper	camp 3	2002	no	systematic
bairds sandpiper	camp 3	2003	no	systematic
bairds sandpiper	camp 3	2004	no	systematic
bairds sandpiper	camp 3	2005	no	systematic
bairds sandpiper	camp 3	2006	no	systematic
bairds sandpiper	camp 3	2007	no	systematic
bairds sandpiper	camp 3	2008	no	systematic
bairds sandpiper	camp 3	2009	no	systematic
bairds sandpiper	camp 3	2010	no	systematic
bairds sandpiper	camp 3	2011	no	systematic
bairds sandpiper	camp 3	2012	no	systematic
bairds sandpiper	camp 3	2013	no	systematic
bairds sandpiper	camp 3	2014	no	systematic
bairds sandpiper	camp 3	2015	no	systematic
bairds sandpiper	camp 3	2016	no	systematic
bairds sandpiper	camp 3	2017	no	systematic
bairds sandpiper	camp 3	2018	no	systematic
bairds sandpiper	camp 3	2019	no	systematic
bairds sandpiper	camp 3	2021	no	systematic
bairds sandpiper	camp 3	2022	no	systematic
bairds sandpiper	camp 3	2023	no	systematic
bairds sandpiper	camp 3 plateau	1993	no	systematic
bairds sandpiper	camp 3 plateau	1994	no	systematic
bairds sandpiper	camp 3 plateau	1995	no	systematic
bairds sandpiper	camp 3 plateau	1996	no	systematic
bairds sandpiper	camp 3 plateau	1997	no	systematic
bairds sandpiper	camp 3 plateau	1998	no	systematic
bairds sandpiper	camp 3 plateau	1999	no	systematic
bairds sandpiper	camp 3 plateau	2000	no	systematic
bairds sandpiper	camp 3 plateau	2001	no	systematic
bairds sandpiper	camp 3 plateau	2002	no	systematic
bairds sandpiper	camp 3 plateau	2003	no	systematic
bairds sandpiper	camp 3 plateau	2004	no	systematic
bairds sandpiper	camp 3 plateau	2005	no	systematic
bairds sandpiper	camp 3 plateau	2006	no	systematic
bairds sandpiper	camp 3 plateau	2007	no	systematic
bairds sandpiper	camp 3 plateau	2008	no	systematic
bairds sandpiper	camp 3 plateau	2009	no	systematic
bairds sandpiper	camp 3 plateau	2010	no	systematic
bairds sandpiper	camp 3 plateau	2011	no	systematic
bairds sandpiper	camp 3 plateau	2012	no	systematic
bairds sandpiper	camp 3 plateau	2013	no	systematic
bairds sandpiper	camp 3 plateau	2014	no	systematic
bairds sandpiper	camp 3 plateau	2015	no	systematic
bairds sandpiper	camp 3 plateau	2016	no	systematic
bairds sandpiper	camp 3 plateau	2017	no	systematic
bairds sandpiper	camp 3 plateau	2018	no	systematic
bairds sandpiper	camp 3 plateau	2019	no	systematic
bairds sandpiper	camp 3 plateau	2021	no	systematic
bairds sandpiper	camp 3 plateau	2022	no	systematic
bairds sandpiper	camp 3 plateau	2023	no	systematic
bairds sandpiper	dufour	1993	no	systematic
bairds sandpiper	dufour	1994	no	systematic
bairds sandpiper	dufour	1995	no	systematic
bairds sandpiper	dufour	1996	no	systematic
bairds sandpiper	dufour	1997	no	systematic
bairds sandpiper	dufour	1998	no	systematic
bairds sandpiper	dufour	1999	no	systematic
bairds sandpiper	dufour	2000	no	systematic
bairds sandpiper	dufour	2001	no	systematic
bairds sandpiper	dufour	2002	no	systematic
bairds sandpiper	dufour	2003	no	systematic
bairds sandpiper	dufour	2004	no	systematic
bairds sandpiper	dufour	2005	no	systematic
bairds sandpiper	dufour	2006	no	systematic
bairds sandpiper	dufour	2007	no	systematic
bairds sandpiper	dufour	2008	no	systematic
bairds sandpiper	dufour	2009	no	systematic
bairds sandpiper	dufour	2010	no	systematic
bairds sandpiper	dufour	2011	no	systematic
bairds sandpiper	dufour	2012	no	systematic
bairds sandpiper	dufour	2013	no	systematic
bairds sandpiper	dufour	2014	no	systematic
bairds sandpiper	dufour	2015	no	systematic
bairds sandpiper	dufour	2016	no	systematic
bairds sandpiper	dufour	2017	no	systematic
bairds sandpiper	dufour	2018	no	systematic
bairds sandpiper	dufour	2019	no	systematic
bairds sandpiper	dufour	2021	no	systematic
bairds sandpiper	dufour	2022	no	systematic
bairds sandpiper	dufour	2023	no	systematic
bairds sandpiper	goose point	1993	no	systematic
bairds sandpiper	goose point	1994	no	systematic
bairds sandpiper	goose point	1995	no	systematic
bairds sandpiper	goose point	1996	no	systematic
bairds sandpiper	goose point	1997	no	systematic
bairds sandpiper	goose point	1998	no	systematic
bairds sandpiper	goose point	1999	no	systematic
bairds sandpiper	goose point	2000	no	systematic
bairds sandpiper	goose point	2001	no	systematic
bairds sandpiper	goose point	2002	no	systematic
bairds sandpiper	goose point	2003	no	systematic
bairds sandpiper	goose point	2004	no	systematic
bairds sandpiper	goose point	2005	no	systematic
bairds sandpiper	goose point	2006	no	systematic
bairds sandpiper	goose point	2007	no	systematic
bairds sandpiper	goose point	2008	no	systematic
bairds sandpiper	goose point	2009	no	systematic
bairds sandpiper	goose point	2010	no	systematic
bairds sandpiper	goose point	2011	no	systematic
bairds sandpiper	goose point	2012	no	systematic
bairds sandpiper	goose point	2013	no	systematic
bairds sandpiper	goose point	2014	no	systematic
bairds sandpiper	goose point	2015	no	systematic
bairds sandpiper	goose point	2016	no	systematic
bairds sandpiper	goose point	2017	no	systematic
bairds sandpiper	goose point	2018	no	systematic
bairds sandpiper	goose point	2019	no	systematic
bairds sandpiper	goose point	2021	no	systematic
bairds sandpiper	goose point	2022	no	systematic
bairds sandpiper	goose point	2023	no	systematic
bairds sandpiper	malaview	1993	no	systematic
bairds sandpiper	malaview	1994	no	systematic
bairds sandpiper	malaview	1995	no	systematic
bairds sandpiper	malaview	1996	no	systematic
bairds sandpiper	malaview	1997	no	systematic
bairds sandpiper	malaview	1998	no	systematic
bairds sandpiper	malaview	1999	no	systematic
bairds sandpiper	malaview	2000	no	systematic
bairds sandpiper	malaview	2001	no	systematic
bairds sandpiper	malaview	2002	no	systematic
bairds sandpiper	malaview	2003	no	systematic
bairds sandpiper	malaview	2004	no	systematic
bairds sandpiper	malaview	2005	no	systematic
bairds sandpiper	malaview	2006	no	systematic
bairds sandpiper	malaview	2007	no	systematic
bairds sandpiper	malaview	2008	no	systematic
bairds sandpiper	malaview	2009	no	systematic
bairds sandpiper	malaview	2010	no	systematic
bairds sandpiper	malaview	2011	no	systematic
bairds sandpiper	malaview	2012	no	systematic
bairds sandpiper	malaview	2013	no	systematic
bairds sandpiper	malaview	2014	no	systematic
bairds sandpiper	malaview	2015	no	systematic
bairds sandpiper	malaview	2016	no	systematic
bairds sandpiper	malaview	2017	no	systematic
bairds sandpiper	malaview	2018	no	systematic
bairds sandpiper	malaview	2019	no	systematic
bairds sandpiper	malaview	2021	no	systematic
bairds sandpiper	malaview	2022	no	systematic
bairds sandpiper	malaview	2023	no	systematic
bairds sandpiper	qarlikturvik valley	1993	no	systematic
bairds sandpiper	qarlikturvik valley	1994	no	systematic
bairds sandpiper	qarlikturvik valley	1995	no	systematic
bairds sandpiper	qarlikturvik valley	1996	no	systematic
bairds sandpiper	qarlikturvik valley	1997	no	systematic
bairds sandpiper	qarlikturvik valley	1998	no	systematic
bairds sandpiper	qarlikturvik valley	1999	no	systematic
bairds sandpiper	qarlikturvik valley	2000	no	systematic
bairds sandpiper	qarlikturvik valley	2001	no	systematic
bairds sandpiper	qarlikturvik valley	2002	no	systematic
bairds sandpiper	qarlikturvik valley	2003	no	systematic
bairds sandpiper	qarlikturvik valley	2004	no	systematic
bairds sandpiper	qarlikturvik valley	2005	no	systematic
bairds sandpiper	qarlikturvik valley	2006	no	systematic
bairds sandpiper	qarlikturvik valley	2007	no	systematic
bairds sandpiper	qarlikturvik valley	2008	no	systematic
bairds sandpiper	qarlikturvik valley	2009	no	systematic
bairds sandpiper	qarlikturvik valley	2010	no	systematic
bairds sandpiper	qarlikturvik valley	2011	no	systematic
bairds sandpiper	qarlikturvik valley	2012	no	systematic
bairds sandpiper	qarlikturvik valley	2013	no	systematic
bairds sandpiper	qarlikturvik valley	2014	no	systematic
bairds sandpiper	qarlikturvik valley	2015	no	systematic
bairds sandpiper	qarlikturvik valley	2016	no	systematic
bairds sandpiper	qarlikturvik valley	2017	no	systematic
bairds sandpiper	qarlikturvik valley	2018	no	systematic
bairds sandpiper	qarlikturvik valley	2019	no	systematic
bairds sandpiper	qarlikturvik valley	2021	no	systematic
bairds sandpiper	qarlikturvik valley	2022	no	systematic
bairds sandpiper	qarlikturvik valley	2023	no	systematic
bairds sandpiper	south plateau	1993	no	systematic
bairds sandpiper	south plateau	1994	no	systematic
bairds sandpiper	south plateau	1995	no	systematic
bairds sandpiper	south plateau	1996	no	systematic
bairds sandpiper	south plateau	1997	no	systematic
bairds sandpiper	south plateau	1998	no	systematic
bairds sandpiper	south plateau	1999	no	systematic
bairds sandpiper	south plateau	2000	no	systematic
bairds sandpiper	south plateau	2001	no	systematic
bairds sandpiper	south plateau	2002	no	systematic
bairds sandpiper	south plateau	2003	no	systematic
bairds sandpiper	south plateau	2004	no	systematic
bairds sandpiper	south plateau	2005	no	systematic
bairds sandpiper	south plateau	2006	no	systematic
bairds sandpiper	south plateau	2007	no	systematic
bairds sandpiper	south plateau	2008	no	systematic
bairds sandpiper	south plateau	2009	no	systematic
bairds sandpiper	south plateau	2010	no	systematic
bairds sandpiper	south plateau	2011	no	systematic
bairds sandpiper	south plateau	2012	no	systematic
bairds sandpiper	south plateau	2013	no	systematic
bairds sandpiper	south plateau	2014	no	systematic
bairds sandpiper	south plateau	2015	no	systematic
bairds sandpiper	south plateau	2016	no	systematic
bairds sandpiper	south plateau	2017	no	systematic
bairds sandpiper	south plateau	2018	no	systematic
bairds sandpiper	south plateau	2019	no	systematic
bairds sandpiper	south plateau	2021	no	systematic
bairds sandpiper	south plateau	2022	no	systematic
bairds sandpiper	south plateau	2023	no	systematic
bairds sandpiper	south qarlikturvik	1993	no	systematic
bairds sandpiper	south qarlikturvik	1994	no	systematic
bairds sandpiper	south qarlikturvik	1995	no	systematic
bairds sandpiper	south qarlikturvik	1996	no	systematic
bairds sandpiper	south qarlikturvik	1997	no	systematic
bairds sandpiper	south qarlikturvik	1998	no	systematic
bairds sandpiper	south qarlikturvik	1999	no	systematic
bairds sandpiper	south qarlikturvik	2000	no	systematic
bairds sandpiper	south qarlikturvik	2001	no	systematic
bairds sandpiper	south qarlikturvik	2002	no	systematic
bairds sandpiper	south qarlikturvik	2003	no	systematic
bairds sandpiper	south qarlikturvik	2004	no	systematic
bairds sandpiper	south qarlikturvik	2005	no	systematic
bairds sandpiper	south qarlikturvik	2006	no	systematic
bairds sandpiper	south qarlikturvik	2007	no	systematic
bairds sandpiper	south qarlikturvik	2008	no	systematic
bairds sandpiper	south qarlikturvik	2009	no	systematic
bairds sandpiper	south qarlikturvik	2010	no	systematic
bairds sandpiper	south qarlikturvik	2011	no	systematic
bairds sandpiper	south qarlikturvik	2012	no	systematic
bairds sandpiper	south qarlikturvik	2013	no	systematic
bairds sandpiper	south qarlikturvik	2014	no	systematic
bairds sandpiper	south qarlikturvik	2015	no	systematic
bairds sandpiper	south qarlikturvik	2016	no	systematic
bairds sandpiper	south qarlikturvik	2017	no	systematic
bairds sandpiper	south qarlikturvik	2018	no	systematic
bairds sandpiper	south qarlikturvik	2019	no	systematic
bairds sandpiper	south qarlikturvik	2021	no	systematic
bairds sandpiper	south qarlikturvik	2022	no	systematic
bairds sandpiper	south qarlikturvik	2023	no	systematic
bairds sandpiper	study area	1993	no	systematic
bairds sandpiper	study area	1994	no	systematic
bairds sandpiper	study area	1995	no	systematic
bairds sandpiper	study area	1996	no	systematic
bairds sandpiper	study area	1997	no	systematic
bairds sandpiper	study area	1998	no	systematic
bairds sandpiper	study area	1999	no	systematic
bairds sandpiper	study area	2000	no	systematic
bairds sandpiper	study area	2001	no	systematic
bairds sandpiper	study area	2002	no	systematic
bairds sandpiper	study area	2003	no	systematic
bairds sandpiper	study area	2004	no	systematic
bairds sandpiper	study area	2005	no	systematic
bairds sandpiper	study area	2006	no	systematic
bairds sandpiper	study area	2007	no	systematic
bairds sandpiper	study area	2008	no	systematic
bairds sandpiper	study area	2009	no	systematic
bairds sandpiper	study area	2010	no	systematic
bairds sandpiper	study area	2011	no	systematic
bairds sandpiper	study area	2012	no	systematic
bairds sandpiper	study area	2013	no	systematic
bairds sandpiper	study area	2014	no	systematic
bairds sandpiper	study area	2015	no	systematic
bairds sandpiper	study area	2016	no	systematic
bairds sandpiper	study area	2017	no	systematic
bairds sandpiper	study area	2018	no	systematic
bairds sandpiper	study area	2019	no	systematic
bairds sandpiper	study area	2021	no	systematic
bairds sandpiper	study area	2022	no	systematic
bairds sandpiper	study area	2023	no	systematic
bairds sandpiper	trapping grids	1993	no	systematic
bairds sandpiper	trapping grids	1994	no	systematic
bairds sandpiper	trapping grids	1995	no	systematic
bairds sandpiper	trapping grids	1996	no	systematic
bairds sandpiper	trapping grids	1997	no	systematic
bairds sandpiper	trapping grids	1998	no	systematic
bairds sandpiper	trapping grids	1999	no	systematic
bairds sandpiper	trapping grids	2000	no	systematic
bairds sandpiper	trapping grids	2001	no	systematic
bairds sandpiper	trapping grids	2002	no	systematic
bairds sandpiper	trapping grids	2003	no	systematic
bairds sandpiper	trapping grids	2004	no	systematic
bairds sandpiper	trapping grids	2005	no	systematic
bairds sandpiper	trapping grids	2006	no	systematic
bairds sandpiper	trapping grids	2007	no	systematic
bairds sandpiper	trapping grids	2008	no	systematic
bairds sandpiper	trapping grids	2009	no	systematic
bairds sandpiper	trapping grids	2010	no	systematic
bairds sandpiper	trapping grids	2011	no	systematic
bairds sandpiper	trapping grids	2012	no	systematic
bairds sandpiper	trapping grids	2013	no	systematic
bairds sandpiper	trapping grids	2014	no	systematic
bairds sandpiper	trapping grids	2015	no	systematic
bairds sandpiper	trapping grids	2016	no	systematic
bairds sandpiper	trapping grids	2017	no	systematic
bairds sandpiper	trapping grids	2018	no	systematic
bairds sandpiper	trapping grids	2019	no	systematic
bairds sandpiper	trapping grids	2021	no	systematic
bairds sandpiper	trapping grids	2022	no	systematic
bairds sandpiper	trapping grids	2023	no	systematic
cackling goose	2 km2 plot	1993	no	systematic
cackling goose	2 km2 plot	1994	no	systematic
cackling goose	2 km2 plot	1995	no	systematic
cackling goose	2 km2 plot	1996	no	systematic
cackling goose	2 km2 plot	1997	no	systematic
cackling goose	2 km2 plot	1998	no	systematic
cackling goose	2 km2 plot	1999	no	systematic
cackling goose	2 km2 plot	2000	no	systematic
cackling goose	2 km2 plot	2001	no	systematic
cackling goose	2 km2 plot	2002	no	systematic
cackling goose	2 km2 plot	2003	no	systematic
cackling goose	2 km2 plot	2004	no	systematic
cackling goose	2 km2 plot	2005	no	systematic
cackling goose	2 km2 plot	2006	no	systematic
cackling goose	2 km2 plot	2007	no	systematic
cackling goose	2 km2 plot	2008	no	systematic
cackling goose	2 km2 plot	2009	no	systematic
cackling goose	2 km2 plot	2010	no	systematic
cackling goose	2 km2 plot	2011	no	systematic
cackling goose	2 km2 plot	2012	no	systematic
cackling goose	2 km2 plot	2013	no	systematic
cackling goose	2 km2 plot	2014	no	systematic
cackling goose	2 km2 plot	2015	no	systematic
cackling goose	2 km2 plot	2016	no	systematic
cackling goose	2 km2 plot	2017	yes	systematic
cackling goose	2 km2 plot	2018	yes	systematic
cackling goose	2 km2 plot	2019	yes	systematic
cackling goose	2 km2 plot	2021	no	systematic
cackling goose	2 km2 plot	2022	yes	systematic
cackling goose	2 km2 plot	2023	yes	systematic
cackling goose	8 km2 plot	1993	no	systematic
cackling goose	8 km2 plot	1994	no	systematic
cackling goose	8 km2 plot	1995	no	systematic
cackling goose	8 km2 plot	1996	no	systematic
cackling goose	8 km2 plot	1997	no	systematic
cackling goose	8 km2 plot	1998	no	systematic
cackling goose	8 km2 plot	1999	no	systematic
cackling goose	8 km2 plot	2000	no	systematic
cackling goose	8 km2 plot	2001	no	systematic
cackling goose	8 km2 plot	2002	no	systematic
cackling goose	8 km2 plot	2003	no	systematic
cackling goose	8 km2 plot	2004	no	systematic
cackling goose	8 km2 plot	2005	no	systematic
cackling goose	8 km2 plot	2006	no	systematic
cackling goose	8 km2 plot	2007	no	systematic
cackling goose	8 km2 plot	2008	no	systematic
cackling goose	8 km2 plot	2009	no	systematic
cackling goose	8 km2 plot	2010	no	systematic
cackling goose	8 km2 plot	2011	no	systematic
cackling goose	8 km2 plot	2012	no	systematic
cackling goose	8 km2 plot	2013	no	systematic
cackling goose	8 km2 plot	2014	no	systematic
cackling goose	8 km2 plot	2015	no	systematic
cackling goose	8 km2 plot	2016	no	systematic
cackling goose	8 km2 plot	2017	yes	systematic
cackling goose	8 km2 plot	2018	yes	systematic
cackling goose	8 km2 plot	2019	yes	systematic
cackling goose	8 km2 plot	2021	no	systematic
cackling goose	8 km2 plot	2022	yes	systematic
cackling goose	8 km2 plot	2023	yes	systematic
cackling goose	black plateau	1993	no	systematic
cackling goose	black plateau	1994	no	systematic
cackling goose	black plateau	1995	no	systematic
cackling goose	black plateau	1996	no	systematic
cackling goose	black plateau	1997	no	systematic
cackling goose	black plateau	1998	no	systematic
cackling goose	black plateau	1999	no	systematic
cackling goose	black plateau	2000	no	systematic
cackling goose	black plateau	2001	no	systematic
cackling goose	black plateau	2002	no	systematic
cackling goose	black plateau	2003	no	systematic
cackling goose	black plateau	2004	no	systematic
cackling goose	black plateau	2005	no	systematic
cackling goose	black plateau	2006	no	systematic
cackling goose	black plateau	2007	no	systematic
cackling goose	black plateau	2008	no	systematic
cackling goose	black plateau	2009	no	systematic
cackling goose	black plateau	2010	no	systematic
cackling goose	black plateau	2011	no	systematic
cackling goose	black plateau	2012	no	systematic
cackling goose	black plateau	2013	no	systematic
cackling goose	black plateau	2014	no	systematic
cackling goose	black plateau	2015	no	systematic
cackling goose	black plateau	2016	no	systematic
cackling goose	black plateau	2017	yes	systematic
cackling goose	black plateau	2018	yes	systematic
cackling goose	black plateau	2019	yes	systematic
cackling goose	black plateau	2021	no	systematic
cackling goose	black plateau	2022	yes	systematic
cackling goose	black plateau	2023	yes	systematic
cackling goose	camp 2	1993	no	systematic
cackling goose	camp 2	1994	no	systematic
cackling goose	camp 2	1995	no	systematic
cackling goose	camp 2	1996	no	systematic
cackling goose	camp 2	1997	no	systematic
cackling goose	camp 2	1998	no	systematic
cackling goose	camp 2	1999	no	systematic
cackling goose	camp 2	2000	no	systematic
cackling goose	camp 2	2001	no	systematic
cackling goose	camp 2	2002	no	systematic
cackling goose	camp 2	2003	no	systematic
cackling goose	camp 2	2004	no	systematic
cackling goose	camp 2	2005	no	systematic
cackling goose	camp 2	2006	no	systematic
cackling goose	camp 2	2007	no	systematic
cackling goose	camp 2	2008	no	systematic
cackling goose	camp 2	2009	no	systematic
cackling goose	camp 2	2010	no	systematic
cackling goose	camp 2	2011	no	systematic
cackling goose	camp 2	2012	no	systematic
cackling goose	camp 2	2013	no	systematic
cackling goose	camp 2	2014	no	systematic
cackling goose	camp 2	2015	no	systematic
cackling goose	camp 2	2016	no	systematic
cackling goose	camp 2	2017	yes	systematic
cackling goose	camp 2	2018	yes	systematic
cackling goose	camp 2	2019	yes	systematic
cackling goose	camp 2	2021	no	systematic
cackling goose	camp 2	2022	yes	systematic
cackling goose	camp 2	2023	yes	systematic
cackling goose	camp 3	1993	no	systematic
cackling goose	camp 3	1994	no	systematic
cackling goose	camp 3	1995	no	systematic
cackling goose	camp 3	1996	no	systematic
cackling goose	camp 3	1997	no	systematic
cackling goose	camp 3	1998	no	systematic
cackling goose	camp 3	1999	no	systematic
cackling goose	camp 3	2000	no	systematic
cackling goose	camp 3	2001	no	systematic
cackling goose	camp 3	2002	no	systematic
cackling goose	camp 3	2003	no	systematic
cackling goose	camp 3	2004	no	systematic
cackling goose	camp 3	2005	no	systematic
cackling goose	camp 3	2006	no	systematic
cackling goose	camp 3	2007	no	systematic
cackling goose	camp 3	2008	no	systematic
cackling goose	camp 3	2009	no	systematic
cackling goose	camp 3	2010	no	systematic
cackling goose	camp 3	2011	no	systematic
cackling goose	camp 3	2012	no	systematic
cackling goose	camp 3	2013	no	systematic
cackling goose	camp 3	2014	no	systematic
cackling goose	camp 3	2015	no	systematic
cackling goose	camp 3	2016	no	systematic
cackling goose	camp 3	2017	yes	systematic
cackling goose	camp 3	2018	yes	systematic
cackling goose	camp 3	2019	yes	systematic
cackling goose	camp 3	2021	no	systematic
cackling goose	camp 3	2022	yes	systematic
cackling goose	camp 3	2023	yes	systematic
cackling goose	camp 3 plateau	1993	no	systematic
cackling goose	camp 3 plateau	1994	no	systematic
cackling goose	camp 3 plateau	1995	no	systematic
cackling goose	camp 3 plateau	1996	no	systematic
cackling goose	camp 3 plateau	1997	no	systematic
cackling goose	camp 3 plateau	1998	no	systematic
cackling goose	camp 3 plateau	1999	no	systematic
cackling goose	camp 3 plateau	2000	no	systematic
cackling goose	camp 3 plateau	2001	no	systematic
cackling goose	camp 3 plateau	2002	no	systematic
cackling goose	camp 3 plateau	2003	no	systematic
cackling goose	camp 3 plateau	2004	no	systematic
cackling goose	camp 3 plateau	2005	no	systematic
cackling goose	camp 3 plateau	2006	no	systematic
cackling goose	camp 3 plateau	2007	no	systematic
cackling goose	camp 3 plateau	2008	no	systematic
cackling goose	camp 3 plateau	2009	no	systematic
cackling goose	camp 3 plateau	2010	no	systematic
cackling goose	camp 3 plateau	2011	no	systematic
cackling goose	camp 3 plateau	2012	no	systematic
cackling goose	camp 3 plateau	2013	no	systematic
cackling goose	camp 3 plateau	2014	no	systematic
cackling goose	camp 3 plateau	2015	no	systematic
cackling goose	camp 3 plateau	2016	no	systematic
cackling goose	camp 3 plateau	2017	yes	systematic
cackling goose	camp 3 plateau	2018	yes	systematic
cackling goose	camp 3 plateau	2019	yes	systematic
cackling goose	camp 3 plateau	2021	no	systematic
cackling goose	camp 3 plateau	2022	yes	systematic
cackling goose	camp 3 plateau	2023	yes	systematic
cackling goose	dufour	1993	no	systematic
cackling goose	dufour	1994	no	systematic
cackling goose	dufour	1995	no	systematic
cackling goose	dufour	1996	no	systematic
cackling goose	dufour	1997	no	systematic
cackling goose	dufour	1998	no	systematic
cackling goose	dufour	1999	no	systematic
cackling goose	dufour	2000	no	systematic
cackling goose	dufour	2001	no	systematic
cackling goose	dufour	2002	no	systematic
cackling goose	dufour	2003	no	systematic
cackling goose	dufour	2004	no	systematic
cackling goose	dufour	2005	no	systematic
cackling goose	dufour	2006	no	systematic
cackling goose	dufour	2007	no	systematic
cackling goose	dufour	2008	no	systematic
cackling goose	dufour	2009	no	systematic
cackling goose	dufour	2010	no	systematic
cackling goose	dufour	2011	no	systematic
cackling goose	dufour	2012	no	systematic
cackling goose	dufour	2013	no	systematic
cackling goose	dufour	2014	no	systematic
cackling goose	dufour	2015	no	systematic
cackling goose	dufour	2016	no	systematic
cackling goose	dufour	2017	yes	systematic
cackling goose	dufour	2018	yes	systematic
cackling goose	dufour	2019	yes	systematic
cackling goose	dufour	2021	no	systematic
cackling goose	dufour	2022	yes	systematic
cackling goose	dufour	2023	yes	systematic
cackling goose	goose point	1993	no	systematic
cackling goose	goose point	1994	no	systematic
cackling goose	goose point	1995	no	systematic
cackling goose	goose point	1996	no	systematic
cackling goose	goose point	1997	no	systematic
cackling goose	goose point	1998	no	systematic
cackling goose	goose point	1999	no	systematic
cackling goose	goose point	2000	no	systematic
cackling goose	goose point	2001	no	systematic
cackling goose	goose point	2002	no	systematic
cackling goose	goose point	2003	no	systematic
cackling goose	goose point	2004	no	systematic
cackling goose	goose point	2005	no	systematic
cackling goose	goose point	2006	no	systematic
cackling goose	goose point	2007	no	systematic
cackling goose	goose point	2008	no	systematic
cackling goose	goose point	2009	no	systematic
cackling goose	goose point	2010	no	systematic
cackling goose	goose point	2011	no	systematic
cackling goose	goose point	2012	no	systematic
cackling goose	goose point	2013	no	systematic
cackling goose	goose point	2014	no	systematic
cackling goose	goose point	2015	no	systematic
cackling goose	goose point	2016	no	systematic
cackling goose	goose point	2017	yes	systematic
cackling goose	goose point	2018	yes	systematic
cackling goose	goose point	2019	yes	systematic
cackling goose	goose point	2021	no	systematic
cackling goose	goose point	2022	yes	systematic
cackling goose	goose point	2023	yes	systematic
cackling goose	malaview	1993	no	systematic
cackling goose	malaview	1994	no	systematic
cackling goose	malaview	1995	no	systematic
cackling goose	malaview	1996	no	systematic
cackling goose	malaview	1997	no	systematic
cackling goose	malaview	1998	no	systematic
cackling goose	malaview	1999	no	systematic
cackling goose	malaview	2000	no	systematic
cackling goose	malaview	2001	no	systematic
cackling goose	malaview	2002	no	systematic
cackling goose	malaview	2003	no	systematic
cackling goose	malaview	2004	no	systematic
cackling goose	malaview	2005	no	systematic
cackling goose	malaview	2006	no	systematic
cackling goose	malaview	2007	no	systematic
cackling goose	malaview	2008	no	systematic
cackling goose	malaview	2009	no	systematic
cackling goose	malaview	2010	no	systematic
cackling goose	malaview	2011	no	systematic
cackling goose	malaview	2012	no	systematic
cackling goose	malaview	2013	no	systematic
cackling goose	malaview	2014	no	systematic
cackling goose	malaview	2015	no	systematic
cackling goose	malaview	2016	no	systematic
cackling goose	malaview	2017	yes	systematic
cackling goose	malaview	2018	yes	systematic
cackling goose	malaview	2019	yes	systematic
cackling goose	malaview	2021	no	systematic
cackling goose	malaview	2022	yes	systematic
cackling goose	malaview	2023	yes	systematic
cackling goose	qarlikturvik valley	1993	no	systematic
cackling goose	qarlikturvik valley	1994	no	systematic
cackling goose	qarlikturvik valley	1995	no	systematic
cackling goose	qarlikturvik valley	1996	no	systematic
cackling goose	qarlikturvik valley	1997	no	systematic
cackling goose	qarlikturvik valley	1998	no	systematic
cackling goose	qarlikturvik valley	1999	no	systematic
cackling goose	qarlikturvik valley	2000	no	systematic
cackling goose	qarlikturvik valley	2001	no	systematic
cackling goose	qarlikturvik valley	2002	no	systematic
cackling goose	qarlikturvik valley	2003	no	systematic
cackling goose	qarlikturvik valley	2004	yes	systematic
cackling goose	qarlikturvik valley	2005	yes	systematic
cackling goose	qarlikturvik valley	2006	yes	systematic
cackling goose	qarlikturvik valley	2007	yes	systematic
cackling goose	qarlikturvik valley	2008	yes	systematic
cackling goose	qarlikturvik valley	2009	yes	systematic
cackling goose	qarlikturvik valley	2010	yes	systematic
cackling goose	qarlikturvik valley	2011	yes	systematic
cackling goose	qarlikturvik valley	2012	yes	systematic
cackling goose	qarlikturvik valley	2013	yes	systematic
cackling goose	qarlikturvik valley	2014	yes	systematic
cackling goose	qarlikturvik valley	2015	yes	systematic
cackling goose	qarlikturvik valley	2016	yes	systematic
cackling goose	qarlikturvik valley	2017	yes	systematic
cackling goose	qarlikturvik valley	2018	yes	systematic
cackling goose	qarlikturvik valley	2019	yes	systematic
cackling goose	qarlikturvik valley	2021	no	systematic
cackling goose	qarlikturvik valley	2022	yes	systematic
cackling goose	qarlikturvik valley	2023	yes	systematic
cackling goose	south plateau	1993	no	systematic
cackling goose	south plateau	1994	no	systematic
cackling goose	south plateau	1995	no	systematic
cackling goose	south plateau	1996	no	systematic
cackling goose	south plateau	1997	no	systematic
cackling goose	south plateau	1998	no	systematic
cackling goose	south plateau	1999	no	systematic
cackling goose	south plateau	2000	no	systematic
cackling goose	south plateau	2001	no	systematic
cackling goose	south plateau	2002	no	systematic
cackling goose	south plateau	2003	no	systematic
cackling goose	south plateau	2004	no	systematic
cackling goose	south plateau	2005	no	systematic
cackling goose	south plateau	2006	no	systematic
cackling goose	south plateau	2007	no	systematic
cackling goose	south plateau	2008	no	systematic
cackling goose	south plateau	2009	no	systematic
cackling goose	south plateau	2010	no	systematic
cackling goose	south plateau	2011	no	systematic
cackling goose	south plateau	2012	no	systematic
cackling goose	south plateau	2013	no	systematic
cackling goose	south plateau	2014	no	systematic
cackling goose	south plateau	2015	no	systematic
cackling goose	south plateau	2016	no	systematic
cackling goose	south plateau	2017	yes	systematic
cackling goose	south plateau	2018	yes	systematic
cackling goose	south plateau	2019	yes	systematic
cackling goose	south plateau	2021	no	systematic
cackling goose	south plateau	2022	yes	systematic
cackling goose	south plateau	2023	yes	systematic
cackling goose	south qarlikturvik	1993	no	systematic
cackling goose	south qarlikturvik	1994	no	systematic
cackling goose	south qarlikturvik	1995	no	systematic
cackling goose	south qarlikturvik	1996	no	systematic
cackling goose	south qarlikturvik	1997	no	systematic
cackling goose	south qarlikturvik	1998	no	systematic
cackling goose	south qarlikturvik	1999	no	systematic
cackling goose	south qarlikturvik	2000	no	systematic
cackling goose	south qarlikturvik	2001	no	systematic
cackling goose	south qarlikturvik	2002	no	systematic
cackling goose	south qarlikturvik	2003	no	systematic
cackling goose	south qarlikturvik	2004	no	systematic
cackling goose	south qarlikturvik	2005	no	systematic
cackling goose	south qarlikturvik	2006	no	systematic
cackling goose	south qarlikturvik	2007	no	systematic
cackling goose	south qarlikturvik	2008	no	systematic
cackling goose	south qarlikturvik	2009	no	systematic
cackling goose	south qarlikturvik	2010	no	systematic
cackling goose	south qarlikturvik	2011	no	systematic
cackling goose	south qarlikturvik	2012	no	systematic
cackling goose	south qarlikturvik	2013	no	systematic
cackling goose	south qarlikturvik	2014	no	systematic
cackling goose	south qarlikturvik	2015	no	systematic
cackling goose	south qarlikturvik	2016	no	systematic
cackling goose	south qarlikturvik	2017	yes	systematic
cackling goose	south qarlikturvik	2018	yes	systematic
cackling goose	south qarlikturvik	2019	yes	systematic
cackling goose	south qarlikturvik	2021	no	systematic
cackling goose	south qarlikturvik	2022	yes	systematic
cackling goose	south qarlikturvik	2023	yes	systematic
cackling goose	study area	1993	no	systematic
cackling goose	study area	1994	no	systematic
cackling goose	study area	1995	no	systematic
cackling goose	study area	1996	no	systematic
cackling goose	study area	1997	no	systematic
cackling goose	study area	1998	no	systematic
cackling goose	study area	1999	no	systematic
cackling goose	study area	2000	no	systematic
cackling goose	study area	2001	no	systematic
cackling goose	study area	2002	no	systematic
cackling goose	study area	2003	no	systematic
cackling goose	study area	2004	no	systematic
cackling goose	study area	2005	no	systematic
cackling goose	study area	2006	no	systematic
cackling goose	study area	2007	no	systematic
cackling goose	study area	2008	no	systematic
cackling goose	study area	2009	no	systematic
cackling goose	study area	2010	no	systematic
cackling goose	study area	2011	no	systematic
cackling goose	study area	2012	no	systematic
cackling goose	study area	2013	no	systematic
cackling goose	study area	2014	no	systematic
cackling goose	study area	2015	no	systematic
cackling goose	study area	2016	no	systematic
cackling goose	study area	2017	yes	systematic
cackling goose	study area	2018	yes	systematic
cackling goose	study area	2019	yes	systematic
cackling goose	study area	2021	no	systematic
cackling goose	study area	2022	yes	systematic
cackling goose	study area	2023	yes	systematic
cackling goose	trapping grids	1993	no	systematic
cackling goose	trapping grids	1994	no	systematic
cackling goose	trapping grids	1995	no	systematic
cackling goose	trapping grids	1996	no	systematic
cackling goose	trapping grids	1997	no	systematic
cackling goose	trapping grids	1998	no	systematic
cackling goose	trapping grids	1999	no	systematic
cackling goose	trapping grids	2000	no	systematic
cackling goose	trapping grids	2001	no	systematic
cackling goose	trapping grids	2002	no	systematic
cackling goose	trapping grids	2003	no	systematic
cackling goose	trapping grids	2004	no	systematic
cackling goose	trapping grids	2005	no	systematic
cackling goose	trapping grids	2006	no	systematic
cackling goose	trapping grids	2007	no	systematic
cackling goose	trapping grids	2008	no	systematic
cackling goose	trapping grids	2009	no	systematic
cackling goose	trapping grids	2010	no	systematic
cackling goose	trapping grids	2011	no	systematic
cackling goose	trapping grids	2012	no	systematic
cackling goose	trapping grids	2013	no	systematic
cackling goose	trapping grids	2014	no	systematic
cackling goose	trapping grids	2015	no	systematic
cackling goose	trapping grids	2016	no	systematic
cackling goose	trapping grids	2017	no	systematic
cackling goose	trapping grids	2018	no	systematic
cackling goose	trapping grids	2019	no	systematic
cackling goose	trapping grids	2021	no	systematic
cackling goose	trapping grids	2022	no	systematic
cackling goose	trapping grids	2023	no	systematic
common raven	2 km2 plot	1993	no	systematic
common raven	2 km2 plot	1994	no	systematic
common raven	2 km2 plot	1995	no	systematic
common raven	2 km2 plot	1996	no	systematic
common raven	2 km2 plot	1997	no	systematic
common raven	2 km2 plot	1998	no	systematic
common raven	2 km2 plot	1999	no	systematic
common raven	2 km2 plot	2000	no	systematic
common raven	2 km2 plot	2001	no	systematic
common raven	2 km2 plot	2002	no	systematic
common raven	2 km2 plot	2003	no	systematic
common raven	2 km2 plot	2004	no	systematic
common raven	2 km2 plot	2005	no	systematic
common raven	2 km2 plot	2006	no	systematic
common raven	2 km2 plot	2007	no	systematic
common raven	2 km2 plot	2008	no	systematic
common raven	2 km2 plot	2009	no	systematic
common raven	2 km2 plot	2010	no	systematic
common raven	2 km2 plot	2011	no	systematic
common raven	2 km2 plot	2012	no	systematic
common raven	2 km2 plot	2013	yes	systematic
common raven	2 km2 plot	2014	yes	systematic
common raven	2 km2 plot	2015	yes	systematic
common raven	2 km2 plot	2016	yes	systematic
common raven	2 km2 plot	2017	yes	systematic
common raven	2 km2 plot	2018	yes	systematic
common raven	2 km2 plot	2019	yes	systematic
common raven	2 km2 plot	2021	no	systematic
common raven	2 km2 plot	2022	yes	systematic
common raven	2 km2 plot	2023	no	systematic
common raven	8 km2 plot	1993	no	systematic
common raven	8 km2 plot	1994	no	systematic
common raven	8 km2 plot	1995	no	systematic
common raven	8 km2 plot	1996	no	systematic
common raven	8 km2 plot	1997	no	systematic
common raven	8 km2 plot	1998	no	systematic
common raven	8 km2 plot	1999	no	systematic
common raven	8 km2 plot	2000	no	systematic
common raven	8 km2 plot	2001	no	systematic
common raven	8 km2 plot	2002	no	systematic
common raven	8 km2 plot	2003	no	systematic
common raven	8 km2 plot	2004	no	systematic
common raven	8 km2 plot	2005	no	systematic
common raven	8 km2 plot	2006	no	systematic
common raven	8 km2 plot	2007	no	systematic
common raven	8 km2 plot	2008	no	systematic
common raven	8 km2 plot	2009	no	systematic
common raven	8 km2 plot	2010	no	systematic
common raven	8 km2 plot	2011	no	systematic
common raven	8 km2 plot	2012	no	systematic
common raven	8 km2 plot	2013	yes	systematic
common raven	8 km2 plot	2014	yes	systematic
common raven	8 km2 plot	2015	yes	systematic
common raven	8 km2 plot	2016	yes	systematic
common raven	8 km2 plot	2017	yes	systematic
common raven	8 km2 plot	2018	yes	systematic
common raven	8 km2 plot	2019	yes	systematic
common raven	8 km2 plot	2021	no	systematic
common raven	8 km2 plot	2022	yes	systematic
common raven	8 km2 plot	2023	no	systematic
common raven	black plateau	1993	no	systematic
common raven	black plateau	1994	no	systematic
common raven	black plateau	1995	no	systematic
common raven	black plateau	1996	no	systematic
common raven	black plateau	1997	no	systematic
common raven	black plateau	1998	no	systematic
common raven	black plateau	1999	no	systematic
common raven	black plateau	2000	no	systematic
common raven	black plateau	2001	no	systematic
common raven	black plateau	2002	no	systematic
common raven	black plateau	2003	no	systematic
common raven	black plateau	2004	no	systematic
common raven	black plateau	2005	no	systematic
common raven	black plateau	2006	no	systematic
common raven	black plateau	2007	no	systematic
common raven	black plateau	2008	no	systematic
common raven	black plateau	2009	no	systematic
common raven	black plateau	2010	no	systematic
common raven	black plateau	2011	no	systematic
common raven	black plateau	2012	no	systematic
common raven	black plateau	2013	yes	systematic
common raven	black plateau	2014	yes	systematic
common raven	black plateau	2015	yes	systematic
common raven	black plateau	2016	yes	systematic
common raven	black plateau	2017	yes	systematic
common raven	black plateau	2018	yes	systematic
common raven	black plateau	2019	yes	systematic
common raven	black plateau	2021	no	systematic
common raven	black plateau	2022	yes	systematic
common raven	black plateau	2023	no	systematic
common raven	camp 2	1993	no	systematic
common raven	camp 2	1994	no	systematic
common raven	camp 2	1995	no	systematic
common raven	camp 2	1996	no	systematic
common raven	camp 2	1997	no	systematic
common raven	camp 2	1998	no	systematic
common raven	camp 2	1999	no	systematic
common raven	camp 2	2000	no	systematic
common raven	camp 2	2001	no	systematic
common raven	camp 2	2002	no	systematic
common raven	camp 2	2003	no	systematic
common raven	camp 2	2004	no	systematic
common raven	camp 2	2005	no	systematic
common raven	camp 2	2006	no	systematic
common raven	camp 2	2007	no	systematic
common raven	camp 2	2008	no	systematic
common raven	camp 2	2009	no	systematic
common raven	camp 2	2010	no	systematic
common raven	camp 2	2011	no	systematic
common raven	camp 2	2012	no	systematic
common raven	camp 2	2013	yes	systematic
common raven	camp 2	2014	yes	systematic
common raven	camp 2	2015	yes	systematic
common raven	camp 2	2016	yes	systematic
common raven	camp 2	2017	yes	systematic
common raven	camp 2	2018	yes	systematic
common raven	camp 2	2019	yes	systematic
common raven	camp 2	2021	no	systematic
common raven	camp 2	2022	yes	systematic
common raven	camp 2	2023	no	systematic
common raven	camp 3	1993	no	systematic
common raven	camp 3	1994	no	systematic
common raven	camp 3	1995	no	systematic
common raven	camp 3	1996	no	systematic
common raven	camp 3	1997	no	systematic
common raven	camp 3	1998	no	systematic
common raven	camp 3	1999	no	systematic
common raven	camp 3	2000	no	systematic
common raven	camp 3	2001	no	systematic
common raven	camp 3	2002	no	systematic
common raven	camp 3	2003	no	systematic
common raven	camp 3	2004	no	systematic
common raven	camp 3	2005	no	systematic
common raven	camp 3	2006	no	systematic
common raven	camp 3	2007	no	systematic
common raven	camp 3	2008	no	systematic
common raven	camp 3	2009	no	systematic
common raven	camp 3	2010	no	systematic
common raven	camp 3	2011	no	systematic
common raven	camp 3	2012	no	systematic
common raven	camp 3	2013	yes	systematic
common raven	camp 3	2014	yes	systematic
common raven	camp 3	2015	yes	systematic
common raven	camp 3	2016	yes	systematic
common raven	camp 3	2017	yes	systematic
common raven	camp 3	2018	yes	systematic
common raven	camp 3	2019	yes	systematic
common raven	camp 3	2021	no	systematic
common raven	camp 3	2022	yes	systematic
common raven	camp 3	2023	no	systematic
common raven	camp 3 plateau	1993	no	systematic
common raven	camp 3 plateau	1994	no	systematic
common raven	camp 3 plateau	1995	no	systematic
common raven	camp 3 plateau	1996	no	systematic
common raven	camp 3 plateau	1997	no	systematic
common raven	camp 3 plateau	1998	no	systematic
common raven	camp 3 plateau	1999	no	systematic
common raven	camp 3 plateau	2000	no	systematic
common raven	camp 3 plateau	2001	no	systematic
common raven	camp 3 plateau	2002	no	systematic
common raven	camp 3 plateau	2003	no	systematic
common raven	camp 3 plateau	2004	no	systematic
common raven	camp 3 plateau	2005	no	systematic
common raven	camp 3 plateau	2006	no	systematic
common raven	camp 3 plateau	2007	no	systematic
common raven	camp 3 plateau	2008	no	systematic
common raven	camp 3 plateau	2009	no	systematic
common raven	camp 3 plateau	2010	no	systematic
common raven	camp 3 plateau	2011	no	systematic
common raven	camp 3 plateau	2012	no	systematic
common raven	camp 3 plateau	2013	yes	systematic
common raven	camp 3 plateau	2014	yes	systematic
common raven	camp 3 plateau	2015	yes	systematic
common raven	camp 3 plateau	2016	yes	systematic
common raven	camp 3 plateau	2017	yes	systematic
common raven	camp 3 plateau	2018	yes	systematic
common raven	camp 3 plateau	2019	yes	systematic
common raven	camp 3 plateau	2021	no	systematic
common raven	camp 3 plateau	2022	yes	systematic
common raven	camp 3 plateau	2023	no	systematic
common raven	dufour	1993	no	systematic
common raven	dufour	1994	no	systematic
common raven	dufour	1995	no	systematic
common raven	dufour	1996	no	systematic
common raven	dufour	1997	no	systematic
common raven	dufour	1998	no	systematic
common raven	dufour	1999	no	systematic
common raven	dufour	2000	no	systematic
common raven	dufour	2001	no	systematic
common raven	dufour	2002	no	systematic
common raven	dufour	2003	no	systematic
common raven	dufour	2004	no	systematic
common raven	dufour	2005	no	systematic
common raven	dufour	2006	no	systematic
common raven	dufour	2007	no	systematic
common raven	dufour	2008	no	systematic
common raven	dufour	2009	no	systematic
common raven	dufour	2010	no	systematic
common raven	dufour	2011	no	systematic
common raven	dufour	2012	no	systematic
common raven	dufour	2013	yes	systematic
common raven	dufour	2014	yes	systematic
common raven	dufour	2015	yes	systematic
common raven	dufour	2016	yes	systematic
common raven	dufour	2017	yes	systematic
common raven	dufour	2018	yes	systematic
common raven	dufour	2019	yes	systematic
common raven	dufour	2021	no	systematic
common raven	dufour	2022	yes	systematic
common raven	dufour	2023	no	systematic
common raven	goose point	1993	no	systematic
common raven	goose point	1994	no	systematic
common raven	goose point	1995	no	systematic
common raven	goose point	1996	no	systematic
common raven	goose point	1997	no	systematic
common raven	goose point	1998	no	systematic
common raven	goose point	1999	no	systematic
common raven	goose point	2000	no	systematic
common raven	goose point	2001	no	systematic
common raven	goose point	2002	no	systematic
common raven	goose point	2003	no	systematic
common raven	goose point	2004	no	systematic
common raven	goose point	2005	no	systematic
common raven	goose point	2006	no	systematic
common raven	goose point	2007	no	systematic
common raven	goose point	2008	no	systematic
common raven	goose point	2009	no	systematic
common raven	goose point	2010	no	systematic
common raven	goose point	2011	no	systematic
common raven	goose point	2012	no	systematic
common raven	goose point	2013	yes	systematic
common raven	goose point	2014	yes	systematic
common raven	goose point	2015	yes	systematic
common raven	goose point	2016	yes	systematic
common raven	goose point	2017	yes	systematic
common raven	goose point	2018	yes	systematic
common raven	goose point	2019	yes	systematic
common raven	goose point	2021	no	systematic
common raven	goose point	2022	yes	systematic
common raven	goose point	2023	no	systematic
common raven	malaview	1993	no	systematic
common raven	malaview	1994	no	systematic
common raven	malaview	1995	no	systematic
common raven	malaview	1996	no	systematic
common raven	malaview	1997	no	systematic
common raven	malaview	1998	no	systematic
common raven	malaview	1999	no	systematic
common raven	malaview	2000	no	systematic
common raven	malaview	2001	no	systematic
common raven	malaview	2002	no	systematic
common raven	malaview	2003	no	systematic
common raven	malaview	2004	no	systematic
common raven	malaview	2005	no	systematic
common raven	malaview	2006	no	systematic
common raven	malaview	2007	no	systematic
common raven	malaview	2008	no	systematic
common raven	malaview	2009	no	systematic
common raven	malaview	2010	no	systematic
common raven	malaview	2011	no	systematic
common raven	malaview	2012	no	systematic
common raven	malaview	2013	yes	systematic
common raven	malaview	2014	yes	systematic
common raven	malaview	2015	yes	systematic
common raven	malaview	2016	yes	systematic
common raven	malaview	2017	yes	systematic
common raven	malaview	2018	yes	systematic
common raven	malaview	2019	yes	systematic
common raven	malaview	2021	no	systematic
common raven	malaview	2022	yes	systematic
common raven	malaview	2023	no	systematic
common raven	qarlikturvik valley	1993	no	systematic
common raven	qarlikturvik valley	1994	no	systematic
common raven	qarlikturvik valley	1995	no	systematic
common raven	qarlikturvik valley	1996	no	systematic
common raven	qarlikturvik valley	1997	no	systematic
common raven	qarlikturvik valley	1998	no	systematic
common raven	qarlikturvik valley	1999	no	systematic
common raven	qarlikturvik valley	2000	no	systematic
common raven	qarlikturvik valley	2001	no	systematic
common raven	qarlikturvik valley	2002	no	systematic
common raven	qarlikturvik valley	2003	no	systematic
common raven	qarlikturvik valley	2004	no	systematic
common raven	qarlikturvik valley	2005	no	systematic
common raven	qarlikturvik valley	2006	no	systematic
common raven	qarlikturvik valley	2007	no	systematic
common raven	qarlikturvik valley	2008	no	systematic
common raven	qarlikturvik valley	2009	no	systematic
common raven	qarlikturvik valley	2010	no	systematic
common raven	qarlikturvik valley	2011	no	systematic
common raven	qarlikturvik valley	2012	no	systematic
common raven	qarlikturvik valley	2013	yes	systematic
common raven	qarlikturvik valley	2014	yes	systematic
common raven	qarlikturvik valley	2015	yes	systematic
common raven	qarlikturvik valley	2016	yes	systematic
common raven	qarlikturvik valley	2017	yes	systematic
common raven	qarlikturvik valley	2018	yes	systematic
common raven	qarlikturvik valley	2019	yes	systematic
common raven	qarlikturvik valley	2021	no	systematic
common raven	qarlikturvik valley	2022	yes	systematic
common raven	qarlikturvik valley	2023	no	systematic
common raven	south plateau	1993	no	systematic
common raven	south plateau	1994	no	systematic
common raven	south plateau	1995	no	systematic
common raven	south plateau	1996	no	systematic
common raven	south plateau	1997	no	systematic
common raven	south plateau	1998	no	systematic
common raven	south plateau	1999	no	systematic
common raven	south plateau	2000	no	systematic
common raven	south plateau	2001	no	systematic
common raven	south plateau	2002	no	systematic
common raven	south plateau	2003	no	systematic
common raven	south plateau	2004	no	systematic
common raven	south plateau	2005	no	systematic
common raven	south plateau	2006	no	systematic
common raven	south plateau	2007	no	systematic
common raven	south plateau	2008	no	systematic
common raven	south plateau	2009	no	systematic
common raven	south plateau	2010	no	systematic
common raven	south plateau	2011	no	systematic
[truncated: 7,254 more rows]
