# Supplementary material for: Long‐term abundance time‐series of the High Arctic terrestrial vertebrate community of Bylot Island, Nunavut
Source: Ecology. 2025 Oct 7;106(10):e70223. doi: 10.1002/ecy.70223 (PMC12501677; doi:10.1002/ecy.70223)
Supplement: Supplementary file 1 — Data S1: [file ECY-106-e70223-s001.zip › Data_S1/raw/avian_nest_monitoring/summary_nest_monitoring.csv]

species	zone	year	number_years	monitoring
snow goose	camp 2	1999-2019, 2022-2023	23	systematic
snowy owl	qarlikturvik valley	1996-2019, 2022-2023	26	systematic
snowy owl	black plateau	1996-2019, 2022-2023	26	systematic
snowy owl	south plateau	1996-2019, 2022-2023	26	systematic
nearctic brown lemming	trapping grids	1995-2019, 2021-2022	27	systematic
nearctic collared lemming	trapping grids	1995-2019, 2021-2022	27	systematic
peregrine falcon	qarlikturvik valley	2007-2019, 2022	15	systematic
peregrine falcon	black plateau	2007-2019, 2022	15	systematic
peregrine falcon	south plateau	2007-2019, 2022	15	systematic
rough legged hawk	qarlikturvik valley	2007-2019, 2022	15	systematic
rough legged hawk	black plateau	2007-2019, 2022	15	systematic
rough legged hawk	south plateau	2007-2019, 2022	15	systematic
cackling goose	qarlikturvik valley	2004-2019, 2022-2023	18	systematic
glaucous gull	qarlikturvik valley	2004-2019, 2022	17	systematic
long tailed jaeger	south qarlikturvik	2004-2019, 2022	17	systematic
parasitic jaeger	south qarlikturvik	2004-2019, 2022	17	systematic
sandhill crane	south qarlikturvik	2004-2019, 2022	17	opportunistic
lapland longspur	2 km2 plot	2005-2019, 2022-2023	17	systematic
bairds sandpiper	2 km2 plot	2005-2019, 2022-2023	17	systematic
long tailed duck	8 km2 plot	2005-2019, 2022	16	opportunistic
king eider	8 km2 plot	2005-2019, 2022	16	opportunistic
rock ptarmigan	8 km2 plot	2005-2019, 2022	16	opportunistic
snowy owl	study area	2012-2019, 2022-2023	10	systematic
peregrine falcon	study area	2013-2019, 2022	8	systematic
rough legged hawk	study area	2013-2019, 2022	8	systematic
common raven	study area	2013-2019, 2022	8	systematic
cackling goose	study area	2017-2019, 2022-2023	5	systematic
tundra swan	study area	2017-2019, 2022	4	systematic
pacific loon	study area	2017-2019, 2022	4	systematic
red throated loon	study area	2017-2019, 2022	4	systematic
glaucous gull	study area	2017-2019, 2022	4	systematic
parasitic jaeger	study area	2009-2019, 2022	12	opportunistic
common ringed plover	study area	2015-2017	3	systematic
american ermine	study area	1993-2019	27	opportunistic
arctic fox	study area	2008-2016	9	systematic
