# Supplementary material for: Long‐term abundance time‐series of the High Arctic terrestrial vertebrate community of Bylot Island, Nunavut
Source: Ecology. 2025 Oct 7;106(10):e70223. doi: 10.1002/ecy.70223 (PMC12501677; doi:10.1002/ecy.70223)
Supplement: Supplementary file 1 — Data S1: [file ECY-106-e70223-s001.zip › Data_S1/raw/observation_of_individuals/american_golden_plover_distance.csv]

distance
0
0
0.222437306205132
0.225890987841136
0.345977104103464
0.371803919219921
0.373087053710968
0.482542030396553
0.579884034788404
0.662874070308609
0.884005550442862
0.906698617650459
0.906825587097461
0.916890930157047
0.934712110039929
0.965731500674955
0.991420957382328
1.04743483084593
1.07940898618799
1.13123159987584
1.17490549787651
1.1855259121896
1.23871959276835
1.32720830959297
1.40782070119516
1.60015146334888
1.6300288569041
1.64750725022589
1.74681322592264
1.7778855218265
1.88685682754373
1.91018280020156
1.94523998592617
1.99960011996001
2.194439422247
2.44996131360466
2.48532722508592
2.62825671436924
2.66754129998368
2.68986741620528
2.69977347141821
2.69977347141821
2.73688338046265
2.9504425995874
3.00247922105786
3.03276106943191
3.35385022796049
3.43815874338886
3.44151211700944
3.49631959875017
3.49631959875017
3.55417775999024
3.66037194400482
3.77357426245586
3.85978741096637
3.96955074946621
4.1376702426352
4.31760989057398
4.5766178756963
4.60065113618032
4.60065113618032
4.77129555423441
4.80133033950614
4.84240859865068
4.85423959770879
5.01918001302648
5.05697686092906
5.11897630709764
5.1294984781741
5.1556923270876
5.21042832739136
5.44775630700271
5.45673142817298
5.64044952816216
5.64401891198505
5.64403327524609
5.65712207817542
5.73281776959091
5.75960787489718
5.75960787489718
6.03823875907031
6.0992139285866
6.3543169198198
6.52232237315449
6.54572773970463
6.65347816553426
6.74956556627367
6.84211913171439
6.95125312428212
7.0194743941274
7.07588533127204
7.14237309688733
7.21245535795638
7.35125690933888
7.39820742088814
7.51612626727495
7.64108108041456
7.74304938386971
7.74304938386971
7.82247801713547
7.83719120882807
7.97247539821016
7.97247539821016
7.97247539821016
7.97247539821016
7.97247539821016
7.97247539821016
8.12518475122052
8.12518475122052
8.13354910221578
8.23415239363745
8.36335844839873
8.43232110807489
8.5493605752533
8.6862287825835
8.68676663012939
8.73785923585084
8.75702263524598
8.81157453579389
8.89487102038959
8.94654816015096
8.96942754859267
9.26273906589925
9.40816022580105
9.46910325692442
9.67161561904922
9.80034845822481
9.8488578017961
9.88713097522207
9.88713097522207
9.88713097522207
9.9106189872426
10.1794740345439
10.227377150549
10.227377150549
10.4494572752466
10.461126488091
10.4618826423575
10.5251015218227
10.5765999951311
10.6202470471573
10.6479444152697
10.8124080464627
10.9195506414483
11.0059608022574
11.0059608022574
11.0685267346649
11.0777846645785
11.1421880390825
11.190405718335
11.2132691564098
11.213781191651
11.2320494640499
11.3137084989848
11.5401853343026
11.628288528913
11.6619037896906
11.8785351822973
12.1974458092954
12.4016294185983
12.4923339812482
12.5808465336997
12.6455247122429
12.7447111364112
12.8592894120351
12.959218377097
13.0002798229153
13.0143112259403
13.0209841786601
13.1213158541923
13.199500146737
13.216938012949
13.2245143932167
13.3496435032348
13.3609417601114
13.3712278591472
13.4148327610493
13.46412510244
13.5144444592695
13.6159211490304
13.6230973511516
13.6451159463447
13.7103628077041
13.7152508055483
13.7981987634242
13.8828208473233
13.9563715440639
14.1506026085751
14.1971608517161
14.3941592858515
14.5258114871248
14.6426527244428
14.8545393384228
14.9333360267181
15.1551057706711
15.1910521104159
15.2152108144294
15.2168915887985
15.2369529140953
15.2670586914996
15.3516463944302
15.3741782157261
15.5116381039953
15.5116381039953
15.6652071797923
15.7439466108691
15.8366117935517
15.9897048991003
16.0646576342313
16.1068860677185
16.2027512184699
16.2960676365264
16.4941378133607
16.5110173686627
16.6183614454278
16.8053414123621
16.9850791454852
17.0349436915829
17.0444588244634
17.3630637272459
17.3996944354502
17.4928556845359
17.5221305658914
17.5529354797275
17.5654886568116
17.7354811215116
17.7920037020903
18.0915803116819
18.1706509760434
18.2118239186126
18.2252765082114
18.3221849194071
18.3493334464044
18.3575597506858
18.4244042502534
18.4409898250134
18.4708458282889
18.4835360303682
18.5760357352611
18.6738833714874
18.694654235288
18.8169486708038
18.8650991221512
18.9383279464604
19.0300466024255
19.1041127479373
19.2773837459144
19.5208427271303
19.5896023308212
19.632906385773
19.720166235409
19.7989062996336
19.9248588451713
19.9447942596704
20.0079034883196
20.0631610849071
20.2228252676258
20.6155281280883
20.7035782212304
20.7850245614736
20.8050718088002
20.8281623099257
20.9599503479823
21.0415831729305
21.0471616396086
21.2148125478108
21.2455491465098
21.2723904680817
21.3866048866026
21.763670275691
21.7739653306147
21.7894414528903
21.8668073770088
22.0946724488582
22.2654990620822
22.7758267227484
22.8101833426604
22.8539660133096
22.938674088277
23.0918203682906
23.09314522884
23.1377349740737
23.175106387484
23.1883984742465
23.1994801830608
23.2249628946645
23.2425335325443
23.2484070825639
23.4264899811943
23.4360555227093
23.526397147968
23.646876487501
23.6716986844551
23.9686546477954
24.1233878524884
24.1328751767833
24.1701869406022
24.2311456559937
24.3310501211929
24.4401946949699
24.5643111138569
24.5643111138569
24.5643111138569
24.5643111138569
24.5643111138569
24.5643111138569
24.5643111138569
24.5643111138569
24.5809739866447
24.6864703353384
24.8558561448384
24.8975461598585
25.0102334153007
25.0798062746286
25.0836113011854
25.3431945372667
25.3431945372667
25.3600731799842
25.6081443210636
25.6160859376328
25.6160859376328
25.6574062828322
25.7051762942185
25.7210604087797
25.9836558951988
26.0039965730103
26.0976000717269
26.1279911441349
26.2312022951584
26.4620064932035
26.6745005323559
26.6976103697401
26.7490744346829
26.9682135484022
26.9764996503507
27.0131717366181
27.1517315004041
27.1517315004041
27.1686905690934
27.178177831701
27.3459084036871
27.3550619969577
27.3724224901967
27.5346606504437
27.6162683543744
27.6454382914374
27.7058314121102
27.7184766822639
27.7697757195489
27.8094915971578
27.8661231565998
28.202561243575
28.251167551692
28.5170113881619
28.5275443270163
28.9355603075006
29.0465470169994
29.1547594742265
29.2227148902832
29.354089162687
29.4410007999149
29.4803941026881
29.5779142935909
29.586090411744
29.6992664609
29.8978900804038
30.0137340594209
30.0164097093255
30.3014545787263
30.4567573311524
30.5070932289759
30.5440732649792
30.556158749435
30.5690663024239
30.9965711208301
31.0521161180408
31.0596398150803
31.0752664787655
31.1349133622242
31.2359681516298
31.3627363898528
31.4286648063183
31.5044087021003
31.5310578190518
31.5504098163152
31.7619982608599
31.819244171118
31.9288485436463
31.9645628624085
31.9863594624586
32.0473990429641
32.05557688432
32.0899484923921
32.1543883534194
32.1801743777859
32.4951874698496
32.7149020654206
32.7149020654206
32.7363307746362
33.0312692887684
33.0801655350831
33.1081278461861
33.1189095938724
33.3472146990165
33.5660707613849
33.7631513132736
33.8582331144641
33.9746593900938
34.0173963839341
34.1139083428024
34.1877988221279
34.2868029618698
34.4107318275175
34.4107318275175
34.4320872271103
34.6006814901495
34.6006814901495
34.61173949659
34.61173949659
34.6346322758318
34.674237124713
34.9378477121196
35.0798726226114
35.1374290755897
35.3287667138361
35.419576164279
35.727926544339
35.962740998247
35.9629077086037
36.0555127546399
36.1263459211009
36.2119764382597
36.2353418639869
36.3253029928552
36.4594516658114
36.5473233591751
36.9268447065795
37.1513086045554
37.1861358311831
37.2058684687134
37.2435869570968
37.5562133801875
37.6202500183721
37.6299193585164
37.6317348966714
37.6650182649164
37.9124182744419
38.1438942930924
38.2122690588988
38.2517106748825
38.4791712291493
38.549168616176
38.5646362940731
38.5646362940731
38.5646362940731
38.6848982887393
38.866303621147
38.8777990370195
39.042393579323
39.1152144312159
39.1708966053505
39.7563928276941
40.0507802271931
40.1995024844836
40.2884948045757
40.4959978873189
40.7960971871323
40.8045177461252
40.8760573488339
40.8965879000458
40.8965879000458
40.8965879000458
40.8991291527062
40.9109828274486
41.086819413362
41.3519269997169
41.3556247391973
41.4047448708741
41.456899239555
41.4671841485248
41.5262744206352
41.5567284239476
41.6134753752437
41.7298290371597
41.942734651179
42.0941246849149
42.6235626374605
42.9664204427528
43.0260389894579
43.1796742513334
43.2712493858422
43.3615659182895
43.609201014534
43.7672141288924
43.9157273479691
44.2373483453671
44.5208937710122
44.6878059430087
44.7279396385116
45.0553199741387
45.2571127141347
45.3490534631405
45.6446845260703
45.8417349768915
46.0852332853066
46.1410879802373
46.1410879802373
46.1494426052727
46.3424699738631
46.3800631415151
46.690470119715
46.8401537145215
46.9082964631449
46.9829199594461
46.9877959688032
47.1546618042241
47.3874088430501
47.5318941173806
47.5427411192626
47.6544900283653
47.8246716560863
47.9805613483487
48.0963294057596
48.1793927950976
48.2518035428436
48.2580309619249
48.2775102298215
48.3866002366992
48.4324816749919
48.5139149160537
48.7884903738986
48.9719446235161
49.1392897790931
49.2920079191876
49.2942272704309
49.3315567396865
49.5759849175282
49.6484941662179
49.8313423430698
50.0682190662392
50.1198563445667
50.427236133157
50.5906095960314
50.721417447154
50.8559672749908
50.8723612823242
50.9170654826822
50.9760959973012
51.0271825038903
51.1386803731979
51.157754335844
51.303076552933
51.3436688660702
51.858368682764
51.9905426417168
52.0096144957834
52.2254743368256
52.4736356703514
52.6967264905682
52.9237489425353
52.9237489425353
52.9529257361908
53.2434963453303
53.3172597340742
53.3172597340742
53.3305532006152
53.489752332741
53.5070681254759
53.5240917967879
53.5727892105875
53.7174138263425
53.9164496568595
54.5472757219165
54.5899663703483
54.7424875125628
54.86892555147
54.8775757719123
54.8907792106464
54.9147993909997
55.0011909085453
55.0011909085453
55.0946041932305
55.1010105715157
55.2029181236833
55.2542863134412
55.3368823982771
55.4451477793053
55.5283298742686
55.6235076817611
55.7853027239254
56.0210763746526
56.1489295581068
56.2244536584322
56.2938647719799
56.3916935837461
56.5103615806884
56.7471424037645
56.8625126195082
56.886086450049
57.00945718338
57.0186174555802
57.2900054586296
57.3670583300495
57.8536566814631
57.9131415084076
58.0796559103696
58.309518948453
58.5334177708166
58.6284400229667
58.6482715184272
58.8070783826488
58.8514422598638
58.8551099680094
58.8890712846702
58.8892473391223
59.0338304834675
59.0949799599121
59.2812293539336
59.288068636689
59.288068636689
59.3809941586438
59.4392527783273
59.532861784777
59.6354482736923
59.7354815988084
59.8055361703573
59.9841135369926
59.9945791530416
60.0333240792145
60.1985811735277
60.5027634350458
60.5476467926274
60.6757272663376
60.7289058027559
60.7388540548039
60.88426835445
61.0577506886253
61.4144116359918
61.6116872029975
61.929690607272
62.0006186684772
62.0266495115958
62.027312331837
62.0704081562201
62.2224852863507
62.226468897359
62.2573393013954
62.33676577993
62.434876401054
62.4399421709672
62.6079387633733
62.6455785270377
62.6567519476275
62.6884688615192
62.8761416989367
63.0865591435753
63.1849489736753
63.2766687392971
63.3335875829387
63.4273158051316
63.465359315792
63.5108354591921
63.5852758792289
63.700094445908
63.8444108698778
64.0603928781307
64.2888623601607
64.7425265780494
64.9995606196296
65.0680265316727
65.1280369554511
65.2252806250586
65.3668005393783
65.9252899542391
65.9592304709268
66.174746151552
66.1846908481843
66.2510068044109
66.366991951603
66.7953634976998
66.9939317809057
67.0390394785377
67.3331616959073
67.3872119594867
67.865434443139
67.9411510058521
68.6550083045585
68.7617297148183
68.851955111042
68.8781090758945
68.9273146933856
69.2266102853335
69.28203276053
69.5257014583287
69.6296186010232
69.6497992373482
69.6497992373482
69.696337686548
69.8381977852006
69.8387146206885
69.9472653352941
70.0339703346554
70.0856737596203
70.3451449675809
70.4402925292662
70.4510162308379
70.581623760088
70.9580232068887
71.0083953717969
71.1566299705167
71.4052280433658
71.4127382818986
71.4163619160381
71.6870443136868
72.1093015009208
72.2357252334328
72.751906368719
72.8671907539721
72.8873538524537
73.134977751162
73.2403280574923
73.5545690382989
73.5904524728433
73.6509663961453
73.6671633032167
73.7389506463485
73.7679607149771
73.984967972079
73.984967972079
73.984967972079
73.984967972079
73.984967972079
74.1847956852964
74.2956139845774
75.1727759782256
75.2859763119073
75.4357266349183
75.6042326857432
75.7243104163134
75.8543838614493
76.1220104619005
76.2444393087085
76.7218199819683
77.0050488551071
77.1888886204567
77.3320171969831
77.7633408676045
78.3909235140454
78.4091831356506
78.6908613791597
78.8071571273567
78.8473855846233
79.0590038646763
79.1003326161571
79.127793831433
79.127793831433
79.4289721215381
79.4872906717272
79.6241169495775
79.6241169495775
79.6672904234044
79.9534873448951
80.293096880935
80.529497701153
80.5585819021613
81.2705358663273
81.5267608052476
81.7531137519329
82.4203587108526
82.469081041179
82.5789638252096
82.7878932745029
82.8529195279664
82.8705879609404
83.693484091795
84.1503986104955
84.3160895060834
84.6991352012795
84.7089334119576
84.9592427010573
85.0690896191788
85.0931084405335
85.3487916310706
85.4859781597981
85.7660542076427
85.80710990927
85.9658623578159
85.980082357259
86.0558774462142
86.10882354981
86.6484632843994
86.7479686483701
87.108655357627
87.2603693673009
87.783825389419
87.8930624672815
88.1258344602243
88.2332991306309
88.366318439382
88.4211472017498
88.6296433916044
88.8870506801638
89.2814629753739
90.7573688468325
91.4147905756383
91.4786034632245
91.4786034632245
91.6193006852385
92.4445779913565
92.6159401773686
93.2685042042741
93.2685042042741
93.2755824656829
93.9803689440549
94.0118389828931
94.2578379394115
94.3474748153942
95.0334270751676
95.5534450847438
95.8878833248898
96.4563629505772
96.6193358529298
96.9306996990495
97.3903279962836
97.9502480656621
98
98.2118401370235
98.2118401370235
98.2562285705824
98.6147542138179
98.6147542138179
98.733532770307
99.3822899732449
99.4883062320546
100.043391404629
100.084067872329
100.545739674229
100.960845456711
102.054579809556
102.610915598683
102.691397372054
102.941731090943
103.427186546281
103.577212862628
103.700244870241
104.167474320529
104.316706552288
104.600619466427
104.623133197205
105.043130886808
105.527877670199
105.717984945333
106.414482168416
106.473455307334
106.526991884686
107.266047866084
107.536944964618
108.379698575809
108.379698575809
108.746438780761
108.808638211899
109.461497498059
109.613541674028
110.148794364898
110.67520047418
111.953270044124
112.018006561899
112.088438460687
112.626707013328
112.800409077261
113.960431659652
114.010638785365
114.455003713173
114.877544997118
115.009543684079
115.446957517294
115.508335892918
115.521949717567
115.565003206437
115.693560754262
116.133457714064
116.680985197651
117.326625526991
117.833016328586
117.833016328586
118.554648345867
118.605153649216
118.720837101363
118.886531822747
119.073518722053
119.332153654946
119.407426688399
119.91119054314
120.4818758137
121.474533625463
121.655155148877
123.328828746567
123.341722578837
123.341722578837
123.565775836052
123.649962614675
125.162686940256
125.162686940256
125.391339453444
125.391339453444
125.604971949878
126.215568950036
127.885573824845
128.506996304227
129.021315524417
129.745717441151
132.008563770317
132.050684793191
132.211286070912
132.839988973849
133.330416634765
133.330416634765
133.408337783942
133.681166672076
133.700778990698
133.990253605781
134.807269833641
135.56548233234
135.764501987817
136.204910365533
137.513755817707
139.171808427618
140.185591271
140.185591271
140.461664328756
140.78915329342
140.801278403287
141.730490157309
141.780260581403
142.246546273091
143.366728621625
143.738689463608
143.918463000139
144.052152081807
144.052152081807
146.167127031397
146.38494469029
146.677395276804
150.625363070102
150.661143467348
151.017857314718
151.490750020017
152.492311111647
152.492311111647
152.629456957763
153.146555700908
154.091205944503
159.542245794604
160.282265117188
160.415086572305
161.488051264561
161.749265491775
161.807641707164
163.183062731306
163.403434208613
163.884945603143
165.054423303079
165.054423303079
169.148691230135
170.134992119892
170.293863659264
170.293863659264
171.125684805058
171.419555773128
172.990290106129
174.892473102538
174.987742332186
175.141275896132
175.918090362039
176.741512444351
178.205564424192
178.399950487012
180.085965967601
181.940629188252
183.881055763367
184.86263642502
185.933779863656
188.824528319817
191.508957181803
196.162839821517
196.409003203599
201.576283219716
205.548047910945
210.223177659067
213.506440183897
213.913475876417
215.522620622523
215.74514095611
216.431487620817
218.838995520813
224.28300449915
228.095529828907
228.095529828907
229.965214760842
229.965214760842
288.254458475643
294.574886687471
296.287023003033
297.76283570376
298.924428380047
298.924428380047
336.31756462135
344.337044187813
344.337044187813
373.664287830668
422.164067632479
499.705913513138
796.143831226494
986.183045889555
1056.82023069205
