# Supplementary material for: Long‐term abundance time‐series of the High Arctic terrestrial vertebrate community of Bylot Island, Nunavut
Source: Ecology. 2025 Oct 7;106(10):e70223. doi: 10.1002/ecy.70223 (PMC12501677; doi:10.1002/ecy.70223)
Supplement: Supplementary file 1 — Data S1: [file ECY-106-e70223-s001.zip › Data_S1/raw/observation_of_individuals/ermine_index.csv]

Year	Ermine
1993	1
1994	0.75
1995	0
1996	0.5
1997	0.5
1998	0
1999	0.6
2000	0.25
2001	2
2002	1
2003	0
2004	0.8
2005	0
2006	0
2007	1
2008	1
2009	0.428571428571429
2010	1.375
2011	2.875
2012	0.636363636363636
2013	0
2014	0
2015	0
2016	1.875
2017	0.444444444444444
2018	0
2019	0
