# Supplementary material for: Long‐term abundance time‐series of the High Arctic terrestrial vertebrate community of Bylot Island, Nunavut
Source: Ecology. 2025 Oct 7;106(10):e70223. doi: 10.1002/ecy.70223 (PMC12501677; doi:10.1002/ecy.70223)
Supplement: Supplementary file 1 — Data S1: [file ECY-106-e70223-s001.zip › Data_S1/raw/observation_of_individuals/incidental_obs_relative_abundance_upland.csv]

species	nb_ind_hour_upland	nb_ind_hour_lowland	ratio_difference
american golden plover	0.2565	0.3937	0.7
american pipit	0.3372	0.0237	14.2
arctic fox	0.0634	0.0902	0.7
arctic hare	0.0173	0.0085	2
bairds sandpiper	0.3084	0.3204	1
black bellied plover	0.0202	0.0318	0.6
nearctic brown lemming	0.0346	0.0522	0.7
buff breasted sandpiper	0	0.0014	0
cackling goose	0.2392	0.2624	0.9
nearctic collared lemming	0.0115	0.0147	0.8
common raven	0.1124	0.3162	0.4
common ringed plover	0.2133	0.0667	3.2
ermine	0.0029	0.0051	0.6
glaucous gull	0.4236	0.7361	0.6
horned lark	0.2421	0.1544	1.6
king eider	0.4841	0.2621	1.8
lapland longspur	1.9308	2.6407	0.7
long tailed duck	0.5735	0.4717	1.2
long tailed jaeger	0.634	0.9148	0.7
pacific loon	0.0259	0.031	0.8
parasitic jaeger	0.098	0.4395	0.2
pectoral sandpiper	0.0202	0.0341	0.6
peregrine falcon	0.0692	0.0112	6.2
red knot	0	0.0329	0
red phalarope	0.0058	0.0379	0.2
red throated loon	0.1297	0.1468	0.9
rock ptarmigan	0.0288	0.0296	1
rough legged hawk	0.513	0.0347	14.8
ruddy turnstone	0.0086	0.0067	1.3
sandhill crane	0.4179	0.2866	1.5
snow bunting	0.5908	0.0919	6.4
snow goose	28.1268	38.4056	0.7
snowy owl	0.1383	0.0487	2.8
tundra swan	0	0.0019	0
white rumped sandpiper	0.0403	0.1372	0.3
