# Supplementary material for: Long‐term abundance time‐series of the High Arctic terrestrial vertebrate community of Bylot Island, Nunavut
Source: Ecology. 2025 Oct 7;106(10):e70223. doi: 10.1002/ecy.70223 (PMC12501677; doi:10.1002/ecy.70223)
Supplement: Supplementary file 1 — Data S1: [file ECY-106-e70223-s001.zip › Data_S1/raw/observation_of_individuals/incidental_observations_2007_2019.csv]

obs_id	species	zone	year	nb_ind	nb_hours	nb_observers
2007153FO	american golden plover	south qarlikturvik	2007	0	3	1
2007153FO	american pipit	south qarlikturvik	2007	0	3	1
2007153FO	arctic fox	south qarlikturvik	2007	0	3	1
2007153FO	arctic hare	south qarlikturvik	2007	0	3	1
2007153FO	bairds sandpiper	south qarlikturvik	2007	0	3	1
2007153FO	black bellied plover	south qarlikturvik	2007	0	3	1
2007153FO	brown lemming	south qarlikturvik	2007	0	3	1
2007153FO	buff breasted sandpiper	south qarlikturvik	2007	0	3	1
2007153FO	cackling goose	south qarlikturvik	2007	0	3	1
2007153FO	collared lemming	south qarlikturvik	2007	0	3	1
2007153FO	common raven	south qarlikturvik	2007	1	3	1
2007153FO	common ringed plover	south qarlikturvik	2007	0	3	1
2007153FO	ermine	south qarlikturvik	2007	0	3	1
2007153FO	glaucous gull	south qarlikturvik	2007	0	3	1
2007153FO	horned lark	south qarlikturvik	2007	1	3	1
2007153FO	king eider	south qarlikturvik	2007	0	3	1
2007153FO	lapland longspur	south qarlikturvik	2007	1	3	1
2007153FO	long tailed duck	south qarlikturvik	2007	0	3	1
2007153FO	long tailed jaeger	south qarlikturvik	2007	0	3	1
2007153FO	pacific loon	south qarlikturvik	2007	0	3	1
2007153FO	parasitic jaeger	south qarlikturvik	2007	0	3	1
2007153FO	pectoral sandpiper	south qarlikturvik	2007	0	3	1
2007153FO	peregrine falcon	south qarlikturvik	2007	0	3	1
2007153FO	red knot	south qarlikturvik	2007	0	3	1
2007153FO	red phalarope	south qarlikturvik	2007	0	3	1
2007153FO	red throated loon	south qarlikturvik	2007	0	3	1
2007153FO	rock ptarmigan	south qarlikturvik	2007	0	3	1
2007153FO	rough legged hawk	south qarlikturvik	2007	0	3	1
2007153FO	ruddy turnstone	south qarlikturvik	2007	0	3	1
2007153FO	sandhill crane	south qarlikturvik	2007	3	3	1
2007153FO	snow bunting	south qarlikturvik	2007	4	3	1
2007153FO	snow goose	south qarlikturvik	2007	4	3	1
2007153FO	snowy owl	south qarlikturvik	2007	0	3	1
2007153FO	tundra swan	south qarlikturvik	2007	0	3	1
2007153FO	white rumped sandpiper	south qarlikturvik	2007	0	3	1
2007153JFT-JT	american golden plover	south qarlikturvik	2007	0	8	2
2007153JFT-JT	american pipit	south qarlikturvik	2007	0	8	2
2007153JFT-JT	arctic fox	south qarlikturvik	2007	0	8	2
2007153JFT-JT	arctic hare	south qarlikturvik	2007	0	8	2
2007153JFT-JT	bairds sandpiper	south qarlikturvik	2007	0	8	2
2007153JFT-JT	black bellied plover	south qarlikturvik	2007	0	8	2
2007153JFT-JT	brown lemming	south qarlikturvik	2007	0	8	2
2007153JFT-JT	buff breasted sandpiper	south qarlikturvik	2007	0	8	2
2007153JFT-JT	cackling goose	south qarlikturvik	2007	0	8	2
2007153JFT-JT	collared lemming	south qarlikturvik	2007	0	8	2
2007153JFT-JT	common raven	south qarlikturvik	2007	0	8	2
2007153JFT-JT	common ringed plover	south qarlikturvik	2007	0	8	2
2007153JFT-JT	ermine	south qarlikturvik	2007	0	8	2
2007153JFT-JT	glaucous gull	south qarlikturvik	2007	2	8	2
2007153JFT-JT	horned lark	south qarlikturvik	2007	0	8	2
2007153JFT-JT	king eider	south qarlikturvik	2007	0	8	2
2007153JFT-JT	lapland longspur	south qarlikturvik	2007	1	8	2
2007153JFT-JT	long tailed duck	south qarlikturvik	2007	0	8	2
2007153JFT-JT	long tailed jaeger	south qarlikturvik	2007	0	8	2
2007153JFT-JT	pacific loon	south qarlikturvik	2007	0	8	2
2007153JFT-JT	parasitic jaeger	south qarlikturvik	2007	0	8	2
2007153JFT-JT	pectoral sandpiper	south qarlikturvik	2007	0	8	2
2007153JFT-JT	peregrine falcon	south qarlikturvik	2007	0	8	2
2007153JFT-JT	red knot	south qarlikturvik	2007	0	8	2
2007153JFT-JT	red phalarope	south qarlikturvik	2007	0	8	2
2007153JFT-JT	red throated loon	south qarlikturvik	2007	0	8	2
2007153JFT-JT	rock ptarmigan	south qarlikturvik	2007	0	8	2
2007153JFT-JT	rough legged hawk	south qarlikturvik	2007	1	8	2
2007153JFT-JT	ruddy turnstone	south qarlikturvik	2007	0	8	2
2007153JFT-JT	sandhill crane	south qarlikturvik	2007	6	8	2
2007153JFT-JT	snow bunting	south qarlikturvik	2007	25	8	2
2007153JFT-JT	snow goose	south qarlikturvik	2007	2	8	2
2007153JFT-JT	snowy owl	south qarlikturvik	2007	2	8	2
2007153JFT-JT	tundra swan	south qarlikturvik	2007	0	8	2
2007153JFT-JT	white rumped sandpiper	south qarlikturvik	2007	0	8	2
2007153LJ	american golden plover	south qarlikturvik	2007	0	2	1
2007153LJ	american pipit	south qarlikturvik	2007	0	2	1
2007153LJ	arctic fox	south qarlikturvik	2007	0	2	1
2007153LJ	arctic hare	south qarlikturvik	2007	0	2	1
2007153LJ	bairds sandpiper	south qarlikturvik	2007	0	2	1
2007153LJ	black bellied plover	south qarlikturvik	2007	0	2	1
2007153LJ	brown lemming	south qarlikturvik	2007	0	2	1
2007153LJ	buff breasted sandpiper	south qarlikturvik	2007	0	2	1
2007153LJ	cackling goose	south qarlikturvik	2007	0	2	1
2007153LJ	collared lemming	south qarlikturvik	2007	0	2	1
2007153LJ	common raven	south qarlikturvik	2007	0	2	1
2007153LJ	common ringed plover	south qarlikturvik	2007	0	2	1
2007153LJ	ermine	south qarlikturvik	2007	0	2	1
2007153LJ	glaucous gull	south qarlikturvik	2007	2	2	1
2007153LJ	horned lark	south qarlikturvik	2007	0	2	1
2007153LJ	king eider	south qarlikturvik	2007	0	2	1
2007153LJ	lapland longspur	south qarlikturvik	2007	1	2	1
2007153LJ	long tailed duck	south qarlikturvik	2007	0	2	1
2007153LJ	long tailed jaeger	south qarlikturvik	2007	0	2	1
2007153LJ	pacific loon	south qarlikturvik	2007	0	2	1
2007153LJ	parasitic jaeger	south qarlikturvik	2007	0	2	1
2007153LJ	pectoral sandpiper	south qarlikturvik	2007	0	2	1
2007153LJ	peregrine falcon	south qarlikturvik	2007	0	2	1
2007153LJ	red knot	south qarlikturvik	2007	0	2	1
2007153LJ	red phalarope	south qarlikturvik	2007	0	2	1
2007153LJ	red throated loon	south qarlikturvik	2007	0	2	1
2007153LJ	rock ptarmigan	south qarlikturvik	2007	0	2	1
2007153LJ	rough legged hawk	south qarlikturvik	2007	0	2	1
2007153LJ	ruddy turnstone	south qarlikturvik	2007	3	2	1
2007153LJ	sandhill crane	south qarlikturvik	2007	10	2	1
2007153LJ	snow bunting	south qarlikturvik	2007	0	2	1
2007153LJ	snow goose	south qarlikturvik	2007	0	2	1
2007153LJ	snowy owl	south qarlikturvik	2007	0	2	1
2007153LJ	tundra swan	south qarlikturvik	2007	0	2	1
2007153LJ	white rumped sandpiper	south qarlikturvik	2007	0	2	1
2007153LM	american golden plover	south qarlikturvik	2007	0	2	1
2007153LM	american pipit	south qarlikturvik	2007	0	2	1
2007153LM	arctic fox	south qarlikturvik	2007	0	2	1
2007153LM	arctic hare	south qarlikturvik	2007	0	2	1
2007153LM	bairds sandpiper	south qarlikturvik	2007	0	2	1
2007153LM	black bellied plover	south qarlikturvik	2007	0	2	1
2007153LM	brown lemming	south qarlikturvik	2007	0	2	1
2007153LM	buff breasted sandpiper	south qarlikturvik	2007	0	2	1
2007153LM	cackling goose	south qarlikturvik	2007	0	2	1
2007153LM	collared lemming	south qarlikturvik	2007	0	2	1
2007153LM	common raven	south qarlikturvik	2007	0	2	1
2007153LM	common ringed plover	south qarlikturvik	2007	0	2	1
2007153LM	ermine	south qarlikturvik	2007	0	2	1
2007153LM	glaucous gull	south qarlikturvik	2007	0	2	1
2007153LM	horned lark	south qarlikturvik	2007	0	2	1
2007153LM	king eider	south qarlikturvik	2007	0	2	1
2007153LM	lapland longspur	south qarlikturvik	2007	2	2	1
2007153LM	long tailed duck	south qarlikturvik	2007	0	2	1
2007153LM	long tailed jaeger	south qarlikturvik	2007	0	2	1
2007153LM	pacific loon	south qarlikturvik	2007	0	2	1
2007153LM	parasitic jaeger	south qarlikturvik	2007	0	2	1
2007153LM	pectoral sandpiper	south qarlikturvik	2007	0	2	1
2007153LM	peregrine falcon	south qarlikturvik	2007	0	2	1
2007153LM	red knot	south qarlikturvik	2007	0	2	1
2007153LM	red phalarope	south qarlikturvik	2007	0	2	1
2007153LM	red throated loon	south qarlikturvik	2007	0	2	1
2007153LM	rock ptarmigan	south qarlikturvik	2007	0	2	1
2007153LM	rough legged hawk	south qarlikturvik	2007	0	2	1
2007153LM	ruddy turnstone	south qarlikturvik	2007	0	2	1
2007153LM	sandhill crane	south qarlikturvik	2007	0	2	1
2007153LM	snow bunting	south qarlikturvik	2007	0	2	1
2007153LM	snow goose	south qarlikturvik	2007	6	2	1
2007153LM	snowy owl	south qarlikturvik	2007	0	2	1
2007153LM	tundra swan	south qarlikturvik	2007	0	2	1
2007153LM	white rumped sandpiper	south qarlikturvik	2007	0	2	1
2007153MVN-DD-MD	american golden plover	south qarlikturvik	2007	0	8	3
2007153MVN-DD-MD	american pipit	south qarlikturvik	2007	0	8	3
2007153MVN-DD-MD	arctic fox	south qarlikturvik	2007	0	8	3
2007153MVN-DD-MD	arctic hare	south qarlikturvik	2007	0	8	3
2007153MVN-DD-MD	bairds sandpiper	south qarlikturvik	2007	0	8	3
2007153MVN-DD-MD	black bellied plover	south qarlikturvik	2007	0	8	3
2007153MVN-DD-MD	brown lemming	south qarlikturvik	2007	0	8	3
2007153MVN-DD-MD	buff breasted sandpiper	south qarlikturvik	2007	0	8	3
2007153MVN-DD-MD	cackling goose	south qarlikturvik	2007	0	8	3
2007153MVN-DD-MD	collared lemming	south qarlikturvik	2007	0	8	3
2007153MVN-DD-MD	common raven	south qarlikturvik	2007	0	8	3
2007153MVN-DD-MD	common ringed plover	south qarlikturvik	2007	0	8	3
2007153MVN-DD-MD	ermine	south qarlikturvik	2007	0	8	3
2007153MVN-DD-MD	glaucous gull	south qarlikturvik	2007	2	8	3
2007153MVN-DD-MD	horned lark	south qarlikturvik	2007	0	8	3
2007153MVN-DD-MD	king eider	south qarlikturvik	2007	0	8	3
2007153MVN-DD-MD	lapland longspur	south qarlikturvik	2007	0	8	3
2007153MVN-DD-MD	long tailed duck	south qarlikturvik	2007	0	8	3
2007153MVN-DD-MD	long tailed jaeger	south qarlikturvik	2007	0	8	3
2007153MVN-DD-MD	pacific loon	south qarlikturvik	2007	0	8	3
2007153MVN-DD-MD	parasitic jaeger	south qarlikturvik	2007	0	8	3
2007153MVN-DD-MD	pectoral sandpiper	south qarlikturvik	2007	0	8	3
2007153MVN-DD-MD	peregrine falcon	south qarlikturvik	2007	0	8	3
2007153MVN-DD-MD	red knot	south qarlikturvik	2007	0	8	3
2007153MVN-DD-MD	red phalarope	south qarlikturvik	2007	0	8	3
2007153MVN-DD-MD	red throated loon	south qarlikturvik	2007	0	8	3
2007153MVN-DD-MD	rock ptarmigan	south qarlikturvik	2007	0	8	3
2007153MVN-DD-MD	rough legged hawk	south qarlikturvik	2007	0	8	3
2007153MVN-DD-MD	ruddy turnstone	south qarlikturvik	2007	0	8	3
2007153MVN-DD-MD	sandhill crane	south qarlikturvik	2007	2	8	3
2007153MVN-DD-MD	snow bunting	south qarlikturvik	2007	4	8	3
2007153MVN-DD-MD	snow goose	south qarlikturvik	2007	6	8	3
2007153MVN-DD-MD	snowy owl	south qarlikturvik	2007	0	8	3
2007153MVN-DD-MD	tundra swan	south qarlikturvik	2007	0	8	3
2007153MVN-DD-MD	white rumped sandpiper	south qarlikturvik	2007	0	8	3
2007154AT	american golden plover	south qarlikturvik	2007	0	2	1
2007154AT	american pipit	south qarlikturvik	2007	0	2	1
2007154AT	arctic fox	south qarlikturvik	2007	0	2	1
2007154AT	arctic hare	south qarlikturvik	2007	0	2	1
2007154AT	bairds sandpiper	south qarlikturvik	2007	0	2	1
2007154AT	black bellied plover	south qarlikturvik	2007	0	2	1
2007154AT	brown lemming	south qarlikturvik	2007	0	2	1
2007154AT	buff breasted sandpiper	south qarlikturvik	2007	0	2	1
2007154AT	cackling goose	south qarlikturvik	2007	0	2	1
2007154AT	collared lemming	south qarlikturvik	2007	0	2	1
2007154AT	common raven	south qarlikturvik	2007	0	2	1
2007154AT	common ringed plover	south qarlikturvik	2007	0	2	1
2007154AT	ermine	south qarlikturvik	2007	0	2	1
2007154AT	glaucous gull	south qarlikturvik	2007	0	2	1
2007154AT	horned lark	south qarlikturvik	2007	0	2	1
2007154AT	king eider	south qarlikturvik	2007	0	2	1
2007154AT	lapland longspur	south qarlikturvik	2007	0	2	1
2007154AT	long tailed duck	south qarlikturvik	2007	0	2	1
2007154AT	long tailed jaeger	south qarlikturvik	2007	0	2	1
2007154AT	pacific loon	south qarlikturvik	2007	0	2	1
2007154AT	parasitic jaeger	south qarlikturvik	2007	0	2	1
2007154AT	pectoral sandpiper	south qarlikturvik	2007	0	2	1
2007154AT	peregrine falcon	south qarlikturvik	2007	0	2	1
2007154AT	red knot	south qarlikturvik	2007	0	2	1
2007154AT	red phalarope	south qarlikturvik	2007	0	2	1
2007154AT	red throated loon	south qarlikturvik	2007	0	2	1
2007154AT	rock ptarmigan	south qarlikturvik	2007	0	2	1
2007154AT	rough legged hawk	south qarlikturvik	2007	0	2	1
2007154AT	ruddy turnstone	south qarlikturvik	2007	0	2	1
2007154AT	sandhill crane	south qarlikturvik	2007	2	2	1
2007154AT	snow bunting	south qarlikturvik	2007	0	2	1
2007154AT	snow goose	south qarlikturvik	2007	0	2	1
2007154AT	snowy owl	south qarlikturvik	2007	0	2	1
2007154AT	tundra swan	south qarlikturvik	2007	0	2	1
2007154AT	white rumped sandpiper	south qarlikturvik	2007	0	2	1
2007154CC	american golden plover	south qarlikturvik	2007	0	6	1
2007154CC	american pipit	south qarlikturvik	2007	0	6	1
2007154CC	arctic fox	south qarlikturvik	2007	0	6	1
2007154CC	arctic hare	south qarlikturvik	2007	0	6	1
2007154CC	bairds sandpiper	south qarlikturvik	2007	0	6	1
2007154CC	black bellied plover	south qarlikturvik	2007	0	6	1
2007154CC	brown lemming	south qarlikturvik	2007	0	6	1
2007154CC	buff breasted sandpiper	south qarlikturvik	2007	0	6	1
2007154CC	cackling goose	south qarlikturvik	2007	0	6	1
2007154CC	collared lemming	south qarlikturvik	2007	0	6	1
2007154CC	common raven	south qarlikturvik	2007	1	6	1
2007154CC	common ringed plover	south qarlikturvik	2007	0	6	1
2007154CC	ermine	south qarlikturvik	2007	0	6	1
2007154CC	glaucous gull	south qarlikturvik	2007	0	6	1
2007154CC	horned lark	south qarlikturvik	2007	0	6	1
2007154CC	king eider	south qarlikturvik	2007	0	6	1
2007154CC	lapland longspur	south qarlikturvik	2007	1	6	1
2007154CC	long tailed duck	south qarlikturvik	2007	0	6	1
2007154CC	long tailed jaeger	south qarlikturvik	2007	0	6	1
2007154CC	pacific loon	south qarlikturvik	2007	0	6	1
2007154CC	parasitic jaeger	south qarlikturvik	2007	0	6	1
2007154CC	pectoral sandpiper	south qarlikturvik	2007	0	6	1
2007154CC	peregrine falcon	south qarlikturvik	2007	0	6	1
2007154CC	red knot	south qarlikturvik	2007	0	6	1
2007154CC	red phalarope	south qarlikturvik	2007	0	6	1
2007154CC	red throated loon	south qarlikturvik	2007	0	6	1
2007154CC	rock ptarmigan	south qarlikturvik	2007	0	6	1
2007154CC	rough legged hawk	south qarlikturvik	2007	0	6	1
2007154CC	ruddy turnstone	south qarlikturvik	2007	0	6	1
2007154CC	sandhill crane	south qarlikturvik	2007	2	6	1
2007154CC	snow bunting	south qarlikturvik	2007	2	6	1
2007154CC	snow goose	south qarlikturvik	2007	1	6	1
2007154CC	snowy owl	south qarlikturvik	2007	0	6	1
2007154CC	tundra swan	south qarlikturvik	2007	0	6	1
2007154CC	white rumped sandpiper	south qarlikturvik	2007	0	6	1
2007154CJ	american golden plover	south qarlikturvik	2007	0	1	1
2007154CJ	american pipit	south qarlikturvik	2007	0	1	1
2007154CJ	arctic fox	south qarlikturvik	2007	0	1	1
2007154CJ	arctic hare	south qarlikturvik	2007	0	1	1
2007154CJ	bairds sandpiper	south qarlikturvik	2007	0	1	1
2007154CJ	black bellied plover	south qarlikturvik	2007	0	1	1
2007154CJ	brown lemming	south qarlikturvik	2007	0	1	1
2007154CJ	buff breasted sandpiper	south qarlikturvik	2007	0	1	1
2007154CJ	cackling goose	south qarlikturvik	2007	0	1	1
2007154CJ	collared lemming	south qarlikturvik	2007	0	1	1
2007154CJ	common raven	south qarlikturvik	2007	0	1	1
2007154CJ	common ringed plover	south qarlikturvik	2007	0	1	1
2007154CJ	ermine	south qarlikturvik	2007	0	1	1
2007154CJ	glaucous gull	south qarlikturvik	2007	1	1	1
2007154CJ	horned lark	south qarlikturvik	2007	0	1	1
2007154CJ	king eider	south qarlikturvik	2007	0	1	1
2007154CJ	lapland longspur	south qarlikturvik	2007	0	1	1
2007154CJ	long tailed duck	south qarlikturvik	2007	0	1	1
2007154CJ	long tailed jaeger	south qarlikturvik	2007	0	1	1
2007154CJ	pacific loon	south qarlikturvik	2007	0	1	1
2007154CJ	parasitic jaeger	south qarlikturvik	2007	0	1	1
2007154CJ	pectoral sandpiper	south qarlikturvik	2007	0	1	1
2007154CJ	peregrine falcon	south qarlikturvik	2007	0	1	1
2007154CJ	red knot	south qarlikturvik	2007	0	1	1
2007154CJ	red phalarope	south qarlikturvik	2007	0	1	1
2007154CJ	red throated loon	south qarlikturvik	2007	0	1	1
2007154CJ	rock ptarmigan	south qarlikturvik	2007	0	1	1
2007154CJ	rough legged hawk	south qarlikturvik	2007	0	1	1
2007154CJ	ruddy turnstone	south qarlikturvik	2007	0	1	1
2007154CJ	sandhill crane	south qarlikturvik	2007	3	1	1
2007154CJ	snow bunting	south qarlikturvik	2007	0	1	1
2007154CJ	snow goose	south qarlikturvik	2007	0	1	1
2007154CJ	snowy owl	south qarlikturvik	2007	0	1	1
2007154CJ	tundra swan	south qarlikturvik	2007	0	1	1
2007154CJ	white rumped sandpiper	south qarlikturvik	2007	0	1	1
2007154JT	american golden plover	south qarlikturvik	2007	0	3	1
2007154JT	american pipit	south qarlikturvik	2007	0	3	1
2007154JT	arctic fox	south qarlikturvik	2007	0	3	1
2007154JT	arctic hare	south qarlikturvik	2007	0	3	1
2007154JT	bairds sandpiper	south qarlikturvik	2007	0	3	1
2007154JT	black bellied plover	south qarlikturvik	2007	0	3	1
2007154JT	brown lemming	south qarlikturvik	2007	0	3	1
2007154JT	buff breasted sandpiper	south qarlikturvik	2007	0	3	1
2007154JT	cackling goose	south qarlikturvik	2007	0	3	1
2007154JT	collared lemming	south qarlikturvik	2007	0	3	1
2007154JT	common raven	south qarlikturvik	2007	0	3	1
2007154JT	common ringed plover	south qarlikturvik	2007	0	3	1
2007154JT	ermine	south qarlikturvik	2007	0	3	1
2007154JT	glaucous gull	south qarlikturvik	2007	1	3	1
2007154JT	horned lark	south qarlikturvik	2007	0	3	1
2007154JT	king eider	south qarlikturvik	2007	0	3	1
2007154JT	lapland longspur	south qarlikturvik	2007	0	3	1
2007154JT	long tailed duck	south qarlikturvik	2007	0	3	1
2007154JT	long tailed jaeger	south qarlikturvik	2007	0	3	1
2007154JT	pacific loon	south qarlikturvik	2007	0	3	1
2007154JT	parasitic jaeger	south qarlikturvik	2007	0	3	1
2007154JT	pectoral sandpiper	south qarlikturvik	2007	0	3	1
2007154JT	peregrine falcon	south qarlikturvik	2007	0	3	1
2007154JT	red knot	south qarlikturvik	2007	0	3	1
2007154JT	red phalarope	south qarlikturvik	2007	0	3	1
2007154JT	red throated loon	south qarlikturvik	2007	0	3	1
2007154JT	rock ptarmigan	south qarlikturvik	2007	0	3	1
2007154JT	rough legged hawk	south qarlikturvik	2007	1	3	1
2007154JT	ruddy turnstone	south qarlikturvik	2007	0	3	1
2007154JT	sandhill crane	south qarlikturvik	2007	2	3	1
2007154JT	snow bunting	south qarlikturvik	2007	0	3	1
2007154JT	snow goose	south qarlikturvik	2007	0	3	1
2007154JT	snowy owl	south qarlikturvik	2007	0	3	1
2007154JT	tundra swan	south qarlikturvik	2007	0	3	1
2007154JT	white rumped sandpiper	south qarlikturvik	2007	0	3	1
2007154LJ	american golden plover	south qarlikturvik	2007	0	1	1
2007154LJ	american pipit	south qarlikturvik	2007	0	1	1
2007154LJ	arctic fox	south qarlikturvik	2007	0	1	1
2007154LJ	arctic hare	south qarlikturvik	2007	0	1	1
2007154LJ	bairds sandpiper	south qarlikturvik	2007	0	1	1
2007154LJ	black bellied plover	south qarlikturvik	2007	0	1	1
2007154LJ	brown lemming	south qarlikturvik	2007	0	1	1
2007154LJ	buff breasted sandpiper	south qarlikturvik	2007	0	1	1
2007154LJ	cackling goose	south qarlikturvik	2007	0	1	1
2007154LJ	collared lemming	south qarlikturvik	2007	0	1	1
2007154LJ	common raven	south qarlikturvik	2007	0	1	1
2007154LJ	common ringed plover	south qarlikturvik	2007	0	1	1
2007154LJ	ermine	south qarlikturvik	2007	1	1	1
2007154LJ	glaucous gull	south qarlikturvik	2007	3	1	1
2007154LJ	horned lark	south qarlikturvik	2007	1	1	1
2007154LJ	king eider	south qarlikturvik	2007	0	1	1
2007154LJ	lapland longspur	south qarlikturvik	2007	2	1	1
2007154LJ	long tailed duck	south qarlikturvik	2007	0	1	1
2007154LJ	long tailed jaeger	south qarlikturvik	2007	0	1	1
2007154LJ	pacific loon	south qarlikturvik	2007	0	1	1
2007154LJ	parasitic jaeger	south qarlikturvik	2007	0	1	1
2007154LJ	pectoral sandpiper	south qarlikturvik	2007	0	1	1
2007154LJ	peregrine falcon	south qarlikturvik	2007	0	1	1
2007154LJ	red knot	south qarlikturvik	2007	0	1	1
2007154LJ	red phalarope	south qarlikturvik	2007	0	1	1
2007154LJ	red throated loon	south qarlikturvik	2007	0	1	1
2007154LJ	rock ptarmigan	south qarlikturvik	2007	0	1	1
2007154LJ	rough legged hawk	south qarlikturvik	2007	0	1	1
2007154LJ	ruddy turnstone	south qarlikturvik	2007	4	1	1
2007154LJ	sandhill crane	south qarlikturvik	2007	12	1	1
2007154LJ	snow bunting	south qarlikturvik	2007	0	1	1
2007154LJ	snow goose	south qarlikturvik	2007	4	1	1
2007154LJ	snowy owl	south qarlikturvik	2007	0	1	1
2007154LJ	tundra swan	south qarlikturvik	2007	0	1	1
2007154LJ	white rumped sandpiper	south qarlikturvik	2007	0	1	1
2007155AR	american golden plover	south qarlikturvik	2007	0	0.5	1
2007155AR	american pipit	south qarlikturvik	2007	0	0.5	1
2007155AR	arctic fox	south qarlikturvik	2007	0	0.5	1
2007155AR	arctic hare	south qarlikturvik	2007	0	0.5	1
2007155AR	bairds sandpiper	south qarlikturvik	2007	0	0.5	1
2007155AR	black bellied plover	south qarlikturvik	2007	0	0.5	1
2007155AR	brown lemming	south qarlikturvik	2007	0	0.5	1
2007155AR	buff breasted sandpiper	south qarlikturvik	2007	0	0.5	1
2007155AR	cackling goose	south qarlikturvik	2007	0	0.5	1
2007155AR	collared lemming	south qarlikturvik	2007	0	0.5	1
2007155AR	common raven	south qarlikturvik	2007	0	0.5	1
2007155AR	common ringed plover	south qarlikturvik	2007	0	0.5	1
2007155AR	ermine	south qarlikturvik	2007	0	0.5	1
2007155AR	glaucous gull	south qarlikturvik	2007	3	0.5	1
2007155AR	horned lark	south qarlikturvik	2007	0	0.5	1
2007155AR	king eider	south qarlikturvik	2007	0	0.5	1
2007155AR	lapland longspur	south qarlikturvik	2007	0	0.5	1
2007155AR	long tailed duck	south qarlikturvik	2007	0	0.5	1
2007155AR	long tailed jaeger	south qarlikturvik	2007	0	0.5	1
2007155AR	pacific loon	south qarlikturvik	2007	0	0.5	1
2007155AR	parasitic jaeger	south qarlikturvik	2007	0	0.5	1
2007155AR	pectoral sandpiper	south qarlikturvik	2007	0	0.5	1
2007155AR	peregrine falcon	south qarlikturvik	2007	0	0.5	1
2007155AR	red knot	south qarlikturvik	2007	0	0.5	1
2007155AR	red phalarope	south qarlikturvik	2007	0	0.5	1
2007155AR	red throated loon	south qarlikturvik	2007	0	0.5	1
2007155AR	rock ptarmigan	south qarlikturvik	2007	0	0.5	1
2007155AR	rough legged hawk	south qarlikturvik	2007	0	0.5	1
2007155AR	ruddy turnstone	south qarlikturvik	2007	0	0.5	1
2007155AR	sandhill crane	south qarlikturvik	2007	0	0.5	1
2007155AR	snow bunting	south qarlikturvik	2007	0	0.5	1
2007155AR	snow goose	south qarlikturvik	2007	0	0.5	1
2007155AR	snowy owl	south qarlikturvik	2007	0	0.5	1
2007155AR	tundra swan	south qarlikturvik	2007	0	0.5	1
2007155AR	white rumped sandpiper	south qarlikturvik	2007	0	0.5	1
2007155AR-DD	american golden plover	south qarlikturvik	2007	0	0.5	2
2007155AR-DD	american pipit	south qarlikturvik	2007	0	0.5	2
2007155AR-DD	arctic fox	south qarlikturvik	2007	0	0.5	2
2007155AR-DD	arctic hare	south qarlikturvik	2007	0	0.5	2
2007155AR-DD	bairds sandpiper	south qarlikturvik	2007	0	0.5	2
2007155AR-DD	black bellied plover	south qarlikturvik	2007	0	0.5	2
2007155AR-DD	brown lemming	south qarlikturvik	2007	0	0.5	2
2007155AR-DD	buff breasted sandpiper	south qarlikturvik	2007	0	0.5	2
2007155AR-DD	cackling goose	south qarlikturvik	2007	0	0.5	2
2007155AR-DD	collared lemming	south qarlikturvik	2007	0	0.5	2
2007155AR-DD	common raven	south qarlikturvik	2007	1	0.5	2
2007155AR-DD	common ringed plover	south qarlikturvik	2007	0	0.5	2
2007155AR-DD	ermine	south qarlikturvik	2007	0	0.5	2
2007155AR-DD	glaucous gull	south qarlikturvik	2007	0	0.5	2
2007155AR-DD	horned lark	south qarlikturvik	2007	0	0.5	2
2007155AR-DD	king eider	south qarlikturvik	2007	0	0.5	2
2007155AR-DD	lapland longspur	south qarlikturvik	2007	2	0.5	2
2007155AR-DD	long tailed duck	south qarlikturvik	2007	0	0.5	2
2007155AR-DD	long tailed jaeger	south qarlikturvik	2007	0	0.5	2
2007155AR-DD	pacific loon	south qarlikturvik	2007	0	0.5	2
2007155AR-DD	parasitic jaeger	south qarlikturvik	2007	0	0.5	2
2007155AR-DD	pectoral sandpiper	south qarlikturvik	2007	0	0.5	2
2007155AR-DD	peregrine falcon	south qarlikturvik	2007	0	0.5	2
2007155AR-DD	red knot	south qarlikturvik	2007	0	0.5	2
2007155AR-DD	red phalarope	south qarlikturvik	2007	0	0.5	2
2007155AR-DD	red throated loon	south qarlikturvik	2007	0	0.5	2
2007155AR-DD	rock ptarmigan	south qarlikturvik	2007	0	0.5	2
2007155AR-DD	rough legged hawk	south qarlikturvik	2007	0	0.5	2
2007155AR-DD	ruddy turnstone	south qarlikturvik	2007	0	0.5	2
2007155AR-DD	sandhill crane	south qarlikturvik	2007	4	0.5	2
2007155AR-DD	snow bunting	south qarlikturvik	2007	0	0.5	2
2007155AR-DD	snow goose	south qarlikturvik	2007	0	0.5	2
2007155AR-DD	snowy owl	south qarlikturvik	2007	0	0.5	2
2007155AR-DD	tundra swan	south qarlikturvik	2007	0	0.5	2
2007155AR-DD	white rumped sandpiper	south qarlikturvik	2007	0	0.5	2
2007155AT	american golden plover	south qarlikturvik	2007	0	2	1
2007155AT	american pipit	south qarlikturvik	2007	0	2	1
2007155AT	arctic fox	south qarlikturvik	2007	0	2	1
2007155AT	arctic hare	south qarlikturvik	2007	0	2	1
2007155AT	bairds sandpiper	south qarlikturvik	2007	0	2	1
2007155AT	black bellied plover	south qarlikturvik	2007	0	2	1
2007155AT	brown lemming	south qarlikturvik	2007	0	2	1
2007155AT	buff breasted sandpiper	south qarlikturvik	2007	0	2	1
2007155AT	cackling goose	south qarlikturvik	2007	0	2	1
2007155AT	collared lemming	south qarlikturvik	2007	0	2	1
2007155AT	common raven	south qarlikturvik	2007	0	2	1
2007155AT	common ringed plover	south qarlikturvik	2007	0	2	1
2007155AT	ermine	south qarlikturvik	2007	0	2	1
2007155AT	glaucous gull	south qarlikturvik	2007	1	2	1
2007155AT	horned lark	south qarlikturvik	2007	0	2	1
2007155AT	king eider	south qarlikturvik	2007	0	2	1
2007155AT	lapland longspur	south qarlikturvik	2007	5	2	1
2007155AT	long tailed duck	south qarlikturvik	2007	0	2	1
2007155AT	long tailed jaeger	south qarlikturvik	2007	0	2	1
2007155AT	pacific loon	south qarlikturvik	2007	0	2	1
2007155AT	parasitic jaeger	south qarlikturvik	2007	0	2	1
2007155AT	pectoral sandpiper	south qarlikturvik	2007	0	2	1
2007155AT	peregrine falcon	south qarlikturvik	2007	0	2	1
2007155AT	red knot	south qarlikturvik	2007	0	2	1
2007155AT	red phalarope	south qarlikturvik	2007	0	2	1
2007155AT	red throated loon	south qarlikturvik	2007	0	2	1
2007155AT	rock ptarmigan	south qarlikturvik	2007	0	2	1
2007155AT	rough legged hawk	south qarlikturvik	2007	0	2	1
2007155AT	ruddy turnstone	south qarlikturvik	2007	0	2	1
2007155AT	sandhill crane	south qarlikturvik	2007	2	2	1
2007155AT	snow bunting	south qarlikturvik	2007	0	2	1
2007155AT	snow goose	south qarlikturvik	2007	0	2	1
2007155AT	snowy owl	south qarlikturvik	2007	0	2	1
2007155AT	tundra swan	south qarlikturvik	2007	0	2	1
2007155AT	white rumped sandpiper	south qarlikturvik	2007	0	2	1
2007155CC	american golden plover	south qarlikturvik	2007	0	1	1
2007155CC	american pipit	south qarlikturvik	2007	0	1	1
2007155CC	arctic fox	south qarlikturvik	2007	0	1	1
2007155CC	arctic hare	south qarlikturvik	2007	0	1	1
2007155CC	bairds sandpiper	south qarlikturvik	2007	0	1	1
2007155CC	black bellied plover	south qarlikturvik	2007	0	1	1
2007155CC	brown lemming	south qarlikturvik	2007	0	1	1
2007155CC	buff breasted sandpiper	south qarlikturvik	2007	0	1	1
2007155CC	cackling goose	south qarlikturvik	2007	0	1	1
2007155CC	collared lemming	south qarlikturvik	2007	0	1	1
2007155CC	common raven	south qarlikturvik	2007	0	1	1
2007155CC	common ringed plover	south qarlikturvik	2007	0	1	1
2007155CC	ermine	south qarlikturvik	2007	0	1	1
2007155CC	glaucous gull	south qarlikturvik	2007	0	1	1
2007155CC	horned lark	south qarlikturvik	2007	0	1	1
2007155CC	king eider	south qarlikturvik	2007	0	1	1
2007155CC	lapland longspur	south qarlikturvik	2007	0	1	1
2007155CC	long tailed duck	south qarlikturvik	2007	0	1	1
2007155CC	long tailed jaeger	south qarlikturvik	2007	0	1	1
2007155CC	pacific loon	south qarlikturvik	2007	0	1	1
2007155CC	parasitic jaeger	south qarlikturvik	2007	0	1	1
2007155CC	pectoral sandpiper	south qarlikturvik	2007	0	1	1
2007155CC	peregrine falcon	south qarlikturvik	2007	0	1	1
2007155CC	red knot	south qarlikturvik	2007	0	1	1
2007155CC	red phalarope	south qarlikturvik	2007	0	1	1
2007155CC	red throated loon	south qarlikturvik	2007	0	1	1
2007155CC	rock ptarmigan	south qarlikturvik	2007	0	1	1
2007155CC	rough legged hawk	south qarlikturvik	2007	0	1	1
2007155CC	ruddy turnstone	south qarlikturvik	2007	0	1	1
2007155CC	sandhill crane	south qarlikturvik	2007	2	1	1
2007155CC	snow bunting	south qarlikturvik	2007	2	1	1
2007155CC	snow goose	south qarlikturvik	2007	0	1	1
2007155CC	snowy owl	south qarlikturvik	2007	0	1	1
2007155CC	tundra swan	south qarlikturvik	2007	0	1	1
2007155CC	white rumped sandpiper	south qarlikturvik	2007	0	1	1
2007155FR	american golden plover	south qarlikturvik	2007	0	1	1
2007155FR	american pipit	south qarlikturvik	2007	0	1	1
2007155FR	arctic fox	south qarlikturvik	2007	0	1	1
2007155FR	arctic hare	south qarlikturvik	2007	0	1	1
2007155FR	bairds sandpiper	south qarlikturvik	2007	0	1	1
2007155FR	black bellied plover	south qarlikturvik	2007	0	1	1
2007155FR	brown lemming	south qarlikturvik	2007	0	1	1
2007155FR	buff breasted sandpiper	south qarlikturvik	2007	0	1	1
2007155FR	cackling goose	south qarlikturvik	2007	0	1	1
2007155FR	collared lemming	south qarlikturvik	2007	0	1	1
2007155FR	common raven	south qarlikturvik	2007	2	1	1
2007155FR	common ringed plover	south qarlikturvik	2007	0	1	1
2007155FR	ermine	south qarlikturvik	2007	0	1	1
2007155FR	glaucous gull	south qarlikturvik	2007	0	1	1
2007155FR	horned lark	south qarlikturvik	2007	0	1	1
2007155FR	king eider	south qarlikturvik	2007	0	1	1
2007155FR	lapland longspur	south qarlikturvik	2007	0	1	1
2007155FR	long tailed duck	south qarlikturvik	2007	0	1	1
2007155FR	long tailed jaeger	south qarlikturvik	2007	0	1	1
2007155FR	pacific loon	south qarlikturvik	2007	0	1	1
2007155FR	parasitic jaeger	south qarlikturvik	2007	0	1	1
2007155FR	pectoral sandpiper	south qarlikturvik	2007	0	1	1
2007155FR	peregrine falcon	south qarlikturvik	2007	0	1	1
2007155FR	red knot	south qarlikturvik	2007	0	1	1
2007155FR	red phalarope	south qarlikturvik	2007	0	1	1
2007155FR	red throated loon	south qarlikturvik	2007	0	1	1
2007155FR	rock ptarmigan	south qarlikturvik	2007	0	1	1
2007155FR	rough legged hawk	south qarlikturvik	2007	0	1	1
2007155FR	ruddy turnstone	south qarlikturvik	2007	0	1	1
2007155FR	sandhill crane	south qarlikturvik	2007	0	1	1
2007155FR	snow bunting	south qarlikturvik	2007	0	1	1
2007155FR	snow goose	south qarlikturvik	2007	0	1	1
2007155FR	snowy owl	south qarlikturvik	2007	0	1	1
2007155FR	tundra swan	south qarlikturvik	2007	0	1	1
2007155FR	white rumped sandpiper	south qarlikturvik	2007	0	1	1
2007155JT-JFT	american golden plover	south qarlikturvik	2007	0	10	2
2007155JT-JFT	american pipit	south qarlikturvik	2007	0	10	2
2007155JT-JFT	arctic fox	south qarlikturvik	2007	1	10	2
2007155JT-JFT	arctic hare	south qarlikturvik	2007	2	10	2
2007155JT-JFT	bairds sandpiper	south qarlikturvik	2007	0	10	2
2007155JT-JFT	black bellied plover	south qarlikturvik	2007	0	10	2
2007155JT-JFT	brown lemming	south qarlikturvik	2007	0	10	2
2007155JT-JFT	buff breasted sandpiper	south qarlikturvik	2007	0	10	2
2007155JT-JFT	cackling goose	south qarlikturvik	2007	0	10	2
2007155JT-JFT	collared lemming	south qarlikturvik	2007	0	10	2
2007155JT-JFT	common raven	south qarlikturvik	2007	2	10	2
2007155JT-JFT	common ringed plover	south qarlikturvik	2007	0	10	2
2007155JT-JFT	ermine	south qarlikturvik	2007	0	10	2
2007155JT-JFT	glaucous gull	south qarlikturvik	2007	2	10	2
2007155JT-JFT	horned lark	south qarlikturvik	2007	0	10	2
2007155JT-JFT	king eider	south qarlikturvik	2007	0	10	2
2007155JT-JFT	lapland longspur	south qarlikturvik	2007	0	10	2
2007155JT-JFT	long tailed duck	south qarlikturvik	2007	0	10	2
2007155JT-JFT	long tailed jaeger	south qarlikturvik	2007	0	10	2
2007155JT-JFT	pacific loon	south qarlikturvik	2007	0	10	2
2007155JT-JFT	parasitic jaeger	south qarlikturvik	2007	0	10	2
2007155JT-JFT	pectoral sandpiper	south qarlikturvik	2007	0	10	2
2007155JT-JFT	peregrine falcon	south qarlikturvik	2007	1	10	2
2007155JT-JFT	red knot	south qarlikturvik	2007	0	10	2
2007155JT-JFT	red phalarope	south qarlikturvik	2007	0	10	2
2007155JT-JFT	red throated loon	south qarlikturvik	2007	0	10	2
2007155JT-JFT	rock ptarmigan	south qarlikturvik	2007	0	10	2
2007155JT-JFT	rough legged hawk	south qarlikturvik	2007	5	10	2
2007155JT-JFT	ruddy turnstone	south qarlikturvik	2007	0	10	2
2007155JT-JFT	sandhill crane	south qarlikturvik	2007	4	10	2
2007155JT-JFT	snow bunting	south qarlikturvik	2007	7	10	2
2007155JT-JFT	snow goose	south qarlikturvik	2007	12	10	2
2007155JT-JFT	snowy owl	south qarlikturvik	2007	0	10	2
2007155JT-JFT	tundra swan	south qarlikturvik	2007	0	10	2
2007155JT-JFT	white rumped sandpiper	south qarlikturvik	2007	0	10	2
2007155LJ	american golden plover	south qarlikturvik	2007	0	1	1
2007155LJ	american pipit	south qarlikturvik	2007	0	1	1
2007155LJ	arctic fox	south qarlikturvik	2007	0	1	1
2007155LJ	arctic hare	south qarlikturvik	2007	0	1	1
2007155LJ	bairds sandpiper	south qarlikturvik	2007	0	1	1
2007155LJ	black bellied plover	south qarlikturvik	2007	0	1	1
2007155LJ	brown lemming	south qarlikturvik	2007	0	1	1
2007155LJ	buff breasted sandpiper	south qarlikturvik	2007	0	1	1
2007155LJ	cackling goose	south qarlikturvik	2007	0	1	1
2007155LJ	collared lemming	south qarlikturvik	2007	0	1	1
2007155LJ	common raven	south qarlikturvik	2007	1	1	1
2007155LJ	common ringed plover	south qarlikturvik	2007	0	1	1
2007155LJ	ermine	south qarlikturvik	2007	0	1	1
2007155LJ	glaucous gull	south qarlikturvik	2007	0	1	1
2007155LJ	horned lark	south qarlikturvik	2007	0	1	1
2007155LJ	king eider	south qarlikturvik	2007	0	1	1
2007155LJ	lapland longspur	south qarlikturvik	2007	5	1	1
2007155LJ	long tailed duck	south qarlikturvik	2007	0	1	1
2007155LJ	long tailed jaeger	south qarlikturvik	2007	0	1	1
2007155LJ	pacific loon	south qarlikturvik	2007	0	1	1
2007155LJ	parasitic jaeger	south qarlikturvik	2007	0	1	1
2007155LJ	pectoral sandpiper	south qarlikturvik	2007	0	1	1
2007155LJ	peregrine falcon	south qarlikturvik	2007	0	1	1
2007155LJ	red knot	south qarlikturvik	2007	0	1	1
2007155LJ	red phalarope	south qarlikturvik	2007	0	1	1
2007155LJ	red throated loon	south qarlikturvik	2007	0	1	1
2007155LJ	rock ptarmigan	south qarlikturvik	2007	0	1	1
2007155LJ	rough legged hawk	south qarlikturvik	2007	0	1	1
2007155LJ	ruddy turnstone	south qarlikturvik	2007	0	1	1
2007155LJ	sandhill crane	south qarlikturvik	2007	6	1	1
2007155LJ	snow bunting	south qarlikturvik	2007	0	1	1
2007155LJ	snow goose	south qarlikturvik	2007	2	1	1
2007155LJ	snowy owl	south qarlikturvik	2007	0	1	1
2007155LJ	tundra swan	south qarlikturvik	2007	0	1	1
2007155LJ	white rumped sandpiper	south qarlikturvik	2007	1	1	1
2007155LM-CJ	american golden plover	south qarlikturvik	2007	0	3	2
2007155LM-CJ	american pipit	south qarlikturvik	2007	0	3	2
2007155LM-CJ	arctic fox	south qarlikturvik	2007	0	3	2
2007155LM-CJ	arctic hare	south qarlikturvik	2007	0	3	2
2007155LM-CJ	bairds sandpiper	south qarlikturvik	2007	0	3	2
2007155LM-CJ	black bellied plover	south qarlikturvik	2007	0	3	2
2007155LM-CJ	brown lemming	south qarlikturvik	2007	0	3	2
2007155LM-CJ	buff breasted sandpiper	south qarlikturvik	2007	0	3	2
2007155LM-CJ	cackling goose	south qarlikturvik	2007	0	3	2
2007155LM-CJ	collared lemming	south qarlikturvik	2007	0	3	2
2007155LM-CJ	common raven	south qarlikturvik	2007	0	3	2
2007155LM-CJ	common ringed plover	south qarlikturvik	2007	0	3	2
2007155LM-CJ	ermine	south qarlikturvik	2007	0	3	2
2007155LM-CJ	glaucous gull	south qarlikturvik	2007	3	3	2
2007155LM-CJ	horned lark	south qarlikturvik	2007	0	3	2
2007155LM-CJ	king eider	south qarlikturvik	2007	0	3	2
2007155LM-CJ	lapland longspur	south qarlikturvik	2007	0	3	2
2007155LM-CJ	long tailed duck	south qarlikturvik	2007	0	3	2
2007155LM-CJ	long tailed jaeger	south qarlikturvik	2007	0	3	2
2007155LM-CJ	pacific loon	south qarlikturvik	2007	0	3	2
2007155LM-CJ	parasitic jaeger	south qarlikturvik	2007	0	3	2
2007155LM-CJ	pectoral sandpiper	south qarlikturvik	2007	0	3	2
2007155LM-CJ	peregrine falcon	south qarlikturvik	2007	0	3	2
2007155LM-CJ	red knot	south qarlikturvik	2007	5	3	2
2007155LM-CJ	red phalarope	south qarlikturvik	2007	0	3	2
2007155LM-CJ	red throated loon	south qarlikturvik	2007	0	3	2
2007155LM-CJ	rock ptarmigan	south qarlikturvik	2007	2	3	2
2007155LM-CJ	rough legged hawk	south qarlikturvik	2007	2	3	2
2007155LM-CJ	ruddy turnstone	south qarlikturvik	2007	0	3	2
2007155LM-CJ	sandhill crane	south qarlikturvik	2007	0	3	2
2007155LM-CJ	snow bunting	south qarlikturvik	2007	0	3	2
2007155LM-CJ	snow goose	south qarlikturvik	2007	0	3	2
2007155LM-CJ	snowy owl	south qarlikturvik	2007	0	3	2
2007155LM-CJ	tundra swan	south qarlikturvik	2007	0	3	2
2007155LM-CJ	white rumped sandpiper	south qarlikturvik	2007	0	3	2
2007155MVN	american golden plover	south qarlikturvik	2007	0	0.5	1
2007155MVN	american pipit	south qarlikturvik	2007	0	0.5	1
2007155MVN	arctic fox	south qarlikturvik	2007	0	0.5	1
2007155MVN	arctic hare	south qarlikturvik	2007	0	0.5	1
2007155MVN	bairds sandpiper	south qarlikturvik	2007	0	0.5	1
2007155MVN	black bellied plover	south qarlikturvik	2007	0	0.5	1
2007155MVN	brown lemming	south qarlikturvik	2007	0	0.5	1
2007155MVN	buff breasted sandpiper	south qarlikturvik	2007	0	0.5	1
2007155MVN	cackling goose	south qarlikturvik	2007	0	0.5	1
2007155MVN	collared lemming	south qarlikturvik	2007	0	0.5	1
2007155MVN	common raven	south qarlikturvik	2007	3	0.5	1
2007155MVN	common ringed plover	south qarlikturvik	2007	0	0.5	1
2007155MVN	ermine	south qarlikturvik	2007	0	0.5	1
2007155MVN	glaucous gull	south qarlikturvik	2007	0	0.5	1
2007155MVN	horned lark	south qarlikturvik	2007	0	0.5	1
2007155MVN	king eider	south qarlikturvik	2007	0	0.5	1
2007155MVN	lapland longspur	south qarlikturvik	2007	0	0.5	1
2007155MVN	long tailed duck	south qarlikturvik	2007	0	0.5	1
2007155MVN	long tailed jaeger	south qarlikturvik	2007	0	0.5	1
2007155MVN	pacific loon	south qarlikturvik	2007	0	0.5	1
2007155MVN	parasitic jaeger	south qarlikturvik	2007	0	0.5	1
2007155MVN	pectoral sandpiper	south qarlikturvik	2007	0	0.5	1
2007155MVN	peregrine falcon	south qarlikturvik	2007	0	0.5	1
2007155MVN	red knot	south qarlikturvik	2007	0	0.5	1
2007155MVN	red phalarope	south qarlikturvik	2007	0	0.5	1
2007155MVN	red throated loon	south qarlikturvik	2007	0	0.5	1
2007155MVN	rock ptarmigan	south qarlikturvik	2007	0	0.5	1
2007155MVN	rough legged hawk	south qarlikturvik	2007	0	0.5	1
2007155MVN	ruddy turnstone	south qarlikturvik	2007	0	0.5	1
2007155MVN	sandhill crane	south qarlikturvik	2007	1	0.5	1
2007155MVN	snow bunting	south qarlikturvik	2007	0	0.5	1
2007155MVN	snow goose	south qarlikturvik	2007	1	0.5	1
2007155MVN	snowy owl	south qarlikturvik	2007	0	0.5	1
2007155MVN	tundra swan	south qarlikturvik	2007	0	0.5	1
2007155MVN	white rumped sandpiper	south qarlikturvik	2007	0	0.5	1
2007156AT	american golden plover	south qarlikturvik	2007	0	2	1
2007156AT	american pipit	south qarlikturvik	2007	0	2	1
2007156AT	arctic fox	south qarlikturvik	2007	0	2	1
2007156AT	arctic hare	south qarlikturvik	2007	0	2	1
2007156AT	bairds sandpiper	south qarlikturvik	2007	0	2	1
2007156AT	black bellied plover	south qarlikturvik	2007	0	2	1
2007156AT	brown lemming	south qarlikturvik	2007	0	2	1
2007156AT	buff breasted sandpiper	south qarlikturvik	2007	0	2	1
2007156AT	cackling goose	south qarlikturvik	2007	0	2	1
2007156AT	collared lemming	south qarlikturvik	2007	0	2	1
2007156AT	common raven	south qarlikturvik	2007	1	2	1
2007156AT	common ringed plover	south qarlikturvik	2007	0	2	1
2007156AT	ermine	south qarlikturvik	2007	0	2	1
2007156AT	glaucous gull	south qarlikturvik	2007	0	2	1
2007156AT	horned lark	south qarlikturvik	2007	0	2	1
2007156AT	king eider	south qarlikturvik	2007	0	2	1
2007156AT	lapland longspur	south qarlikturvik	2007	5	2	1
2007156AT	long tailed duck	south qarlikturvik	2007	0	2	1
2007156AT	long tailed jaeger	south qarlikturvik	2007	0	2	1
2007156AT	pacific loon	south qarlikturvik	2007	0	2	1
2007156AT	parasitic jaeger	south qarlikturvik	2007	0	2	1
2007156AT	pectoral sandpiper	south qarlikturvik	2007	0	2	1
2007156AT	peregrine falcon	south qarlikturvik	2007	0	2	1
2007156AT	red knot	south qarlikturvik	2007	0	2	1
2007156AT	red phalarope	south qarlikturvik	2007	0	2	1
2007156AT	red throated loon	south qarlikturvik	2007	0	2	1
2007156AT	rock ptarmigan	south qarlikturvik	2007	0	2	1
2007156AT	rough legged hawk	south qarlikturvik	2007	0	2	1
2007156AT	ruddy turnstone	south qarlikturvik	2007	0	2	1
2007156AT	sandhill crane	south qarlikturvik	2007	4	2	1
2007156AT	snow bunting	south qarlikturvik	2007	0	2	1
2007156AT	snow goose	south qarlikturvik	2007	0	2	1
2007156AT	snowy owl	south qarlikturvik	2007	0	2	1
2007156AT	tundra swan	south qarlikturvik	2007	0	2	1
2007156AT	white rumped sandpiper	south qarlikturvik	2007	0	2	1
2007156CC	american golden plover	south qarlikturvik	2007	0	2	1
2007156CC	american pipit	south qarlikturvik	2007	0	2	1
2007156CC	arctic fox	south qarlikturvik	2007	0	2	1
2007156CC	arctic hare	south qarlikturvik	2007	0	2	1
2007156CC	bairds sandpiper	south qarlikturvik	2007	0	2	1
2007156CC	black bellied plover	south qarlikturvik	2007	0	2	1
2007156CC	brown lemming	south qarlikturvik	2007	0	2	1
2007156CC	buff breasted sandpiper	south qarlikturvik	2007	0	2	1
2007156CC	cackling goose	south qarlikturvik	2007	0	2	1
2007156CC	collared lemming	south qarlikturvik	2007	0	2	1
2007156CC	common raven	south qarlikturvik	2007	0	2	1
2007156CC	common ringed plover	south qarlikturvik	2007	0	2	1
2007156CC	ermine	south qarlikturvik	2007	0	2	1
2007156CC	glaucous gull	south qarlikturvik	2007	1	2	1
2007156CC	horned lark	south qarlikturvik	2007	0	2	1
2007156CC	king eider	south qarlikturvik	2007	0	2	1
2007156CC	lapland longspur	south qarlikturvik	2007	1	2	1
2007156CC	long tailed duck	south qarlikturvik	2007	0	2	1
2007156CC	long tailed jaeger	south qarlikturvik	2007	0	2	1
2007156CC	pacific loon	south qarlikturvik	2007	0	2	1
2007156CC	parasitic jaeger	south qarlikturvik	2007	0	2	1
2007156CC	pectoral sandpiper	south qarlikturvik	2007	0	2	1
2007156CC	peregrine falcon	south qarlikturvik	2007	0	2	1
2007156CC	red knot	south qarlikturvik	2007	0	2	1
2007156CC	red phalarope	south qarlikturvik	2007	0	2	1
2007156CC	red throated loon	south qarlikturvik	2007	0	2	1
2007156CC	rock ptarmigan	south qarlikturvik	2007	0	2	1
2007156CC	rough legged hawk	south qarlikturvik	2007	0	2	1
2007156CC	ruddy turnstone	south qarlikturvik	2007	0	2	1
2007156CC	sandhill crane	south qarlikturvik	2007	4	2	1
2007156CC	snow bunting	south qarlikturvik	2007	2	2	1
2007156CC	snow goose	south qarlikturvik	2007	0	2	1
2007156CC	snowy owl	south qarlikturvik	2007	0	2	1
2007156CC	tundra swan	south qarlikturvik	2007	0	2	1
2007156CC	white rumped sandpiper	south qarlikturvik	2007	0	2	1
2007156CJ-FR	american golden plover	south qarlikturvik	2007	1	8	2
2007156CJ-FR	american pipit	south qarlikturvik	2007	1	8	2
2007156CJ-FR	arctic fox	south qarlikturvik	2007	0	8	2
2007156CJ-FR	arctic hare	south qarlikturvik	2007	0	8	2
2007156CJ-FR	bairds sandpiper	south qarlikturvik	2007	0	8	2
2007156CJ-FR	black bellied plover	south qarlikturvik	2007	0	8	2
2007156CJ-FR	brown lemming	south qarlikturvik	2007	0	8	2
2007156CJ-FR	buff breasted sandpiper	south qarlikturvik	2007	0	8	2
2007156CJ-FR	cackling goose	south qarlikturvik	2007	0	8	2
2007156CJ-FR	collared lemming	south qarlikturvik	2007	0	8	2
2007156CJ-FR	common raven	south qarlikturvik	2007	0	8	2
2007156CJ-FR	common ringed plover	south qarlikturvik	2007	0	8	2
2007156CJ-FR	ermine	south qarlikturvik	2007	0	8	2
2007156CJ-FR	glaucous gull	south qarlikturvik	2007	4	8	2
2007156CJ-FR	horned lark	south qarlikturvik	2007	0	8	2
2007156CJ-FR	king eider	south qarlikturvik	2007	0	8	2
2007156CJ-FR	lapland longspur	south qarlikturvik	2007	5	8	2
2007156CJ-FR	long tailed duck	south qarlikturvik	2007	0	8	2
2007156CJ-FR	long tailed jaeger	south qarlikturvik	2007	0	8	2
2007156CJ-FR	pacific loon	south qarlikturvik	2007	0	8	2
2007156CJ-FR	parasitic jaeger	south qarlikturvik	2007	0	8	2
2007156CJ-FR	pectoral sandpiper	south qarlikturvik	2007	0	8	2
2007156CJ-FR	peregrine falcon	south qarlikturvik	2007	0	8	2
2007156CJ-FR	red knot	south qarlikturvik	2007	0	8	2
2007156CJ-FR	red phalarope	south qarlikturvik	2007	0	8	2
2007156CJ-FR	red throated loon	south qarlikturvik	2007	0	8	2
2007156CJ-FR	rock ptarmigan	south qarlikturvik	2007	3	8	2
2007156CJ-FR	rough legged hawk	south qarlikturvik	2007	0	8	2
2007156CJ-FR	ruddy turnstone	south qarlikturvik	2007	0	8	2
2007156CJ-FR	sandhill crane	south qarlikturvik	2007	6	8	2
2007156CJ-FR	snow bunting	south qarlikturvik	2007	11	8	2
2007156CJ-FR	snow goose	south qarlikturvik	2007	8	8	2
2007156CJ-FR	snowy owl	south qarlikturvik	2007	1	8	2
2007156CJ-FR	tundra swan	south qarlikturvik	2007	0	8	2
2007156CJ-FR	white rumped sandpiper	south qarlikturvik	2007	0	8	2
2007156JFT-JT	american golden plover	south qarlikturvik	2007	0	5	2
2007156JFT-JT	american pipit	south qarlikturvik	2007	0	5	2
2007156JFT-JT	arctic fox	south qarlikturvik	2007	0	5	2
2007156JFT-JT	arctic hare	south qarlikturvik	2007	0	5	2
2007156JFT-JT	bairds sandpiper	south qarlikturvik	2007	0	5	2
2007156JFT-JT	black bellied plover	south qarlikturvik	2007	0	5	2
2007156JFT-JT	brown lemming	south qarlikturvik	2007	0	5	2
2007156JFT-JT	buff breasted sandpiper	south qarlikturvik	2007	0	5	2
2007156JFT-JT	cackling goose	south qarlikturvik	2007	0	5	2
2007156JFT-JT	collared lemming	south qarlikturvik	2007	0	5	2
2007156JFT-JT	common raven	south qarlikturvik	2007	2	5	2
2007156JFT-JT	common ringed plover	south qarlikturvik	2007	0	5	2
2007156JFT-JT	ermine	south qarlikturvik	2007	0	5	2
2007156JFT-JT	glaucous gull	south qarlikturvik	2007	2	5	2
2007156JFT-JT	horned lark	south qarlikturvik	2007	0	5	2
2007156JFT-JT	king eider	south qarlikturvik	2007	0	5	2
2007156JFT-JT	lapland longspur	south qarlikturvik	2007	0	5	2
2007156JFT-JT	long tailed duck	south qarlikturvik	2007	0	5	2
2007156JFT-JT	long tailed jaeger	south qarlikturvik	2007	1	5	2
2007156JFT-JT	pacific loon	south qarlikturvik	2007	0	5	2
2007156JFT-JT	parasitic jaeger	south qarlikturvik	2007	0	5	2
2007156JFT-JT	pectoral sandpiper	south qarlikturvik	2007	0	5	2
2007156JFT-JT	peregrine falcon	south qarlikturvik	2007	0	5	2
2007156JFT-JT	red knot	south qarlikturvik	2007	0	5	2
2007156JFT-JT	red phalarope	south qarlikturvik	2007	0	5	2
2007156JFT-JT	red throated loon	south qarlikturvik	2007	0	5	2
2007156JFT-JT	rock ptarmigan	south qarlikturvik	2007	0	5	2
2007156JFT-JT	rough legged hawk	south qarlikturvik	2007	0	5	2
2007156JFT-JT	ruddy turnstone	south qarlikturvik	2007	0	5	2
2007156JFT-JT	sandhill crane	south qarlikturvik	2007	0	5	2
2007156JFT-JT	snow bunting	south qarlikturvik	2007	0	5	2
2007156JFT-JT	snow goose	south qarlikturvik	2007	0	5	2
2007156JFT-JT	snowy owl	south qarlikturvik	2007	2	5	2
2007156JFT-JT	tundra swan	south qarlikturvik	2007	0	5	2
2007156JFT-JT	white rumped sandpiper	south qarlikturvik	2007	0	5	2
2007156MVN	american golden plover	south qarlikturvik	2007	0	3	1
2007156MVN	american pipit	south qarlikturvik	2007	0	3	1
2007156MVN	arctic fox	south qarlikturvik	2007	0	3	1
2007156MVN	arctic hare	south qarlikturvik	2007	0	3	1
2007156MVN	bairds sandpiper	south qarlikturvik	2007	0	3	1
2007156MVN	black bellied plover	south qarlikturvik	2007	0	3	1
2007156MVN	brown lemming	south qarlikturvik	2007	0	3	1
2007156MVN	buff breasted sandpiper	south qarlikturvik	2007	0	3	1
2007156MVN	cackling goose	south qarlikturvik	2007	0	3	1
2007156MVN	collared lemming	south qarlikturvik	2007	0	3	1
2007156MVN	common raven	south qarlikturvik	2007	0	3	1
2007156MVN	common ringed plover	south qarlikturvik	2007	0	3	1
2007156MVN	ermine	south qarlikturvik	2007	0	3	1
2007156MVN	glaucous gull	south qarlikturvik	2007	12	3	1
2007156MVN	horned lark	south qarlikturvik	2007	0	3	1
2007156MVN	king eider	south qarlikturvik	2007	0	3	1
2007156MVN	lapland longspur	south qarlikturvik	2007	0	3	1
2007156MVN	long tailed duck	south qarlikturvik	2007	0	3	1
2007156MVN	long tailed jaeger	south qarlikturvik	2007	2	3	1
2007156MVN	pacific loon	south qarlikturvik	2007	0	3	1
2007156MVN	parasitic jaeger	south qarlikturvik	2007	0	3	1
2007156MVN	pectoral sandpiper	south qarlikturvik	2007	0	3	1
2007156MVN	peregrine falcon	south qarlikturvik	2007	0	3	1
2007156MVN	red knot	south qarlikturvik	2007	0	3	1
2007156MVN	red phalarope	south qarlikturvik	2007	0	3	1
2007156MVN	red throated loon	south qarlikturvik	2007	0	3	1
2007156MVN	rock ptarmigan	south qarlikturvik	2007	0	3	1
2007156MVN	rough legged hawk	south qarlikturvik	2007	0	3	1
2007156MVN	ruddy turnstone	south qarlikturvik	2007	0	3	1
2007156MVN	sandhill crane	south qarlikturvik	2007	2	3	1
2007156MVN	snow bunting	south qarlikturvik	2007	0	3	1
2007156MVN	snow goose	south qarlikturvik	2007	0	3	1
2007156MVN	snowy owl	south qarlikturvik	2007	0	3	1
2007156MVN	tundra swan	south qarlikturvik	2007	0	3	1
2007156MVN	white rumped sandpiper	south qarlikturvik	2007	0	3	1
2007156MVN-AR	american golden plover	south qarlikturvik	2007	0	1.5	2
2007156MVN-AR	american pipit	south qarlikturvik	2007	0	1.5	2
2007156MVN-AR	arctic fox	south qarlikturvik	2007	0	1.5	2
2007156MVN-AR	arctic hare	south qarlikturvik	2007	0	1.5	2
2007156MVN-AR	bairds sandpiper	south qarlikturvik	2007	0	1.5	2
2007156MVN-AR	black bellied plover	south qarlikturvik	2007	0	1.5	2
2007156MVN-AR	brown lemming	south qarlikturvik	2007	0	1.5	2
2007156MVN-AR	buff breasted sandpiper	south qarlikturvik	2007	0	1.5	2
2007156MVN-AR	cackling goose	south qarlikturvik	2007	0	1.5	2
2007156MVN-AR	collared lemming	south qarlikturvik	2007	0	1.5	2
2007156MVN-AR	common raven	south qarlikturvik	2007	0	1.5	2
2007156MVN-AR	common ringed plover	south qarlikturvik	2007	0	1.5	2
2007156MVN-AR	ermine	south qarlikturvik	2007	0	1.5	2
2007156MVN-AR	glaucous gull	south qarlikturvik	2007	0	1.5	2
2007156MVN-AR	horned lark	south qarlikturvik	2007	0	1.5	2
2007156MVN-AR	king eider	south qarlikturvik	2007	0	1.5	2
2007156MVN-AR	lapland longspur	south qarlikturvik	2007	0	1.5	2
2007156MVN-AR	long tailed duck	south qarlikturvik	2007	0	1.5	2
2007156MVN-AR	long tailed jaeger	south qarlikturvik	2007	0	1.5	2
2007156MVN-AR	pacific loon	south qarlikturvik	2007	0	1.5	2
2007156MVN-AR	parasitic jaeger	south qarlikturvik	2007	0	1.5	2
2007156MVN-AR	pectoral sandpiper	south qarlikturvik	2007	0	1.5	2
2007156MVN-AR	peregrine falcon	south qarlikturvik	2007	0	1.5	2
2007156MVN-AR	red knot	south qarlikturvik	2007	0	1.5	2
2007156MVN-AR	red phalarope	south qarlikturvik	2007	0	1.5	2
2007156MVN-AR	red throated loon	south qarlikturvik	2007	0	1.5	2
2007156MVN-AR	rock ptarmigan	south qarlikturvik	2007	0	1.5	2
2007156MVN-AR	rough legged hawk	south qarlikturvik	2007	0	1.5	2
2007156MVN-AR	ruddy turnstone	south qarlikturvik	2007	0	1.5	2
2007156MVN-AR	sandhill crane	south qarlikturvik	2007	0	1.5	2
2007156MVN-AR	snow bunting	south qarlikturvik	2007	0	1.5	2
2007156MVN-AR	snow goose	south qarlikturvik	2007	0	1.5	2
2007156MVN-AR	snowy owl	south qarlikturvik	2007	0	1.5	2
2007156MVN-AR	tundra swan	south qarlikturvik	2007	0	1.5	2
2007156MVN-AR	white rumped sandpiper	south qarlikturvik	2007	0	1.5	2
2007157AR	american golden plover	south qarlikturvik	2007	0	4	1
2007157AR	american pipit	south qarlikturvik	2007	0	4	1
2007157AR	arctic fox	south qarlikturvik	2007	0	4	1
2007157AR	arctic hare	south qarlikturvik	2007	0	4	1
2007157AR	bairds sandpiper	south qarlikturvik	2007	0	4	1
2007157AR	black bellied plover	south qarlikturvik	2007	0	4	1
2007157AR	brown lemming	south qarlikturvik	2007	0	4	1
2007157AR	buff breasted sandpiper	south qarlikturvik	2007	0	4	1
2007157AR	cackling goose	south qarlikturvik	2007	0	4	1
2007157AR	collared lemming	south qarlikturvik	2007	0	4	1
2007157AR	common raven	south qarlikturvik	2007	4	4	1
2007157AR	common ringed plover	south qarlikturvik	2007	0	4	1
2007157AR	ermine	south qarlikturvik	2007	0	4	1
2007157AR	glaucous gull	south qarlikturvik	2007	1	4	1
2007157AR	horned lark	south qarlikturvik	2007	0	4	1
2007157AR	king eider	south qarlikturvik	2007	0	4	1
2007157AR	lapland longspur	south qarlikturvik	2007	0	4	1
2007157AR	long tailed duck	south qarlikturvik	2007	0	4	1
2007157AR	long tailed jaeger	south qarlikturvik	2007	0	4	1
2007157AR	pacific loon	south qarlikturvik	2007	0	4	1
2007157AR	parasitic jaeger	south qarlikturvik	2007	0	4	1
2007157AR	pectoral sandpiper	south qarlikturvik	2007	0	4	1
2007157AR	peregrine falcon	south qarlikturvik	2007	0	4	1
2007157AR	red knot	south qarlikturvik	2007	0	4	1
2007157AR	red phalarope	south qarlikturvik	2007	0	4	1
2007157AR	red throated loon	south qarlikturvik	2007	0	4	1
2007157AR	rock ptarmigan	south qarlikturvik	2007	1	4	1
2007157AR	rough legged hawk	south qarlikturvik	2007	0	4	1
2007157AR	ruddy turnstone	south qarlikturvik	2007	0	4	1
2007157AR	sandhill crane	south qarlikturvik	2007	0	4	1
2007157AR	snow bunting	south qarlikturvik	2007	4	4	1
2007157AR	snow goose	south qarlikturvik	2007	6	4	1
2007157AR	snowy owl	south qarlikturvik	2007	1	4	1
2007157AR	tundra swan	south qarlikturvik	2007	0	4	1
2007157AR	white rumped sandpiper	south qarlikturvik	2007	0	4	1
2007157CC-AT	american golden plover	south qarlikturvik	2007	0	5	2
2007157CC-AT	american pipit	south qarlikturvik	2007	0	5	2
2007157CC-AT	arctic fox	south qarlikturvik	2007	0	5	2
2007157CC-AT	arctic hare	south qarlikturvik	2007	0	5	2
2007157CC-AT	bairds sandpiper	south qarlikturvik	2007	0	5	2
2007157CC-AT	black bellied plover	south qarlikturvik	2007	0	5	2
2007157CC-AT	brown lemming	south qarlikturvik	2007	0	5	2
2007157CC-AT	buff breasted sandpiper	south qarlikturvik	2007	0	5	2
2007157CC-AT	cackling goose	south qarlikturvik	2007	0	5	2
2007157CC-AT	collared lemming	south qarlikturvik	2007	0	5	2
2007157CC-AT	common raven	south qarlikturvik	2007	0	5	2
2007157CC-AT	common ringed plover	south qarlikturvik	2007	0	5	2
2007157CC-AT	ermine	south qarlikturvik	2007	0	5	2
2007157CC-AT	glaucous gull	south qarlikturvik	2007	3	5	2
2007157CC-AT	horned lark	south qarlikturvik	2007	0	5	2
2007157CC-AT	king eider	south qarlikturvik	2007	0	5	2
2007157CC-AT	lapland longspur	south qarlikturvik	2007	1	5	2
2007157CC-AT	long tailed duck	south qarlikturvik	2007	2	5	2
2007157CC-AT	long tailed jaeger	south qarlikturvik	2007	1	5	2
2007157CC-AT	pacific loon	south qarlikturvik	2007	0	5	2
2007157CC-AT	parasitic jaeger	south qarlikturvik	2007	0	5	2
2007157CC-AT	pectoral sandpiper	south qarlikturvik	2007	0	5	2
2007157CC-AT	peregrine falcon	south qarlikturvik	2007	0	5	2
2007157CC-AT	red knot	south qarlikturvik	2007	0	5	2
2007157CC-AT	red phalarope	south qarlikturvik	2007	0	5	2
2007157CC-AT	red throated loon	south qarlikturvik	2007	0	5	2
2007157CC-AT	rock ptarmigan	south qarlikturvik	2007	0	5	2
2007157CC-AT	rough legged hawk	south qarlikturvik	2007	1	5	2
2007157CC-AT	ruddy turnstone	south qarlikturvik	2007	0	5	2
2007157CC-AT	sandhill crane	south qarlikturvik	2007	0	5	2
2007157CC-AT	snow bunting	south qarlikturvik	2007	3	5	2
2007157CC-AT	snow goose	south qarlikturvik	2007	12	5	2
2007157CC-AT	snowy owl	south qarlikturvik	2007	2	5	2
2007157CC-AT	tundra swan	south qarlikturvik	2007	0	5	2
2007157CC-AT	white rumped sandpiper	south qarlikturvik	2007	0	5	2
2007157CJ-LM	american golden plover	south qarlikturvik	2007	0	6	2
2007157CJ-LM	american pipit	south qarlikturvik	2007	0	6	2
2007157CJ-LM	arctic fox	south qarlikturvik	2007	0	6	2
2007157CJ-LM	arctic hare	south qarlikturvik	2007	0	6	2
2007157CJ-LM	bairds sandpiper	south qarlikturvik	2007	0	6	2
2007157CJ-LM	black bellied plover	south qarlikturvik	2007	0	6	2
2007157CJ-LM	brown lemming	south qarlikturvik	2007	0	6	2
2007157CJ-LM	buff breasted sandpiper	south qarlikturvik	2007	0	6	2
2007157CJ-LM	cackling goose	south qarlikturvik	2007	0	6	2
2007157CJ-LM	collared lemming	south qarlikturvik	2007	0	6	2
2007157CJ-LM	common raven	south qarlikturvik	2007	0	6	2
2007157CJ-LM	common ringed plover	south qarlikturvik	2007	0	6	2
2007157CJ-LM	ermine	south qarlikturvik	2007	0	6	2
2007157CJ-LM	glaucous gull	south qarlikturvik	2007	10	6	2
2007157CJ-LM	horned lark	south qarlikturvik	2007	0	6	2
2007157CJ-LM	king eider	south qarlikturvik	2007	0	6	2
2007157CJ-LM	lapland longspur	south qarlikturvik	2007	1	6	2
2007157CJ-LM	long tailed duck	south qarlikturvik	2007	0	6	2
2007157CJ-LM	long tailed jaeger	south qarlikturvik	2007	17	6	2
2007157CJ-LM	pacific loon	south qarlikturvik	2007	0	6	2
2007157CJ-LM	parasitic jaeger	south qarlikturvik	2007	0	6	2
2007157CJ-LM	pectoral sandpiper	south qarlikturvik	2007	0	6	2
2007157CJ-LM	peregrine falcon	south qarlikturvik	2007	0	6	2
2007157CJ-LM	red knot	south qarlikturvik	2007	0	6	2
2007157CJ-LM	red phalarope	south qarlikturvik	2007	0	6	2
2007157CJ-LM	red throated loon	south qarlikturvik	2007	0	6	2
2007157CJ-LM	rock ptarmigan	south qarlikturvik	2007	0	6	2
2007157CJ-LM	rough legged hawk	south qarlikturvik	2007	0	6	2
2007157CJ-LM	ruddy turnstone	south qarlikturvik	2007	0	6	2
2007157CJ-LM	sandhill crane	south qarlikturvik	2007	1	6	2
2007157CJ-LM	snow bunting	south qarlikturvik	2007	0	6	2
2007157CJ-LM	snow goose	south qarlikturvik	2007	6	6	2
2007157CJ-LM	snowy owl	south qarlikturvik	2007	0	6	2
2007157CJ-LM	tundra swan	south qarlikturvik	2007	0	6	2
2007157CJ-LM	white rumped sandpiper	south qarlikturvik	2007	0	6	2
2007157DD	american golden plover	south qarlikturvik	2007	0	0.75	1
2007157DD	american pipit	south qarlikturvik	2007	0	0.75	1
2007157DD	arctic fox	south qarlikturvik	2007	0	0.75	1
2007157DD	arctic hare	south qarlikturvik	2007	0	0.75	1
2007157DD	bairds sandpiper	south qarlikturvik	2007	0	0.75	1
2007157DD	black bellied plover	south qarlikturvik	2007	0	0.75	1
2007157DD	brown lemming	south qarlikturvik	2007	0	0.75	1
2007157DD	buff breasted sandpiper	south qarlikturvik	2007	0	0.75	1
2007157DD	cackling goose	south qarlikturvik	2007	0	0.75	1
2007157DD	collared lemming	south qarlikturvik	2007	0	0.75	1
2007157DD	common raven	south qarlikturvik	2007	0	0.75	1
2007157DD	common ringed plover	south qarlikturvik	2007	0	0.75	1
2007157DD	ermine	south qarlikturvik	2007	0	0.75	1
2007157DD	glaucous gull	south qarlikturvik	2007	0	0.75	1
2007157DD	horned lark	south qarlikturvik	2007	0	0.75	1
2007157DD	king eider	south qarlikturvik	2007	0	0.75	1
2007157DD	lapland longspur	south qarlikturvik	2007	4	0.75	1
2007157DD	long tailed duck	south qarlikturvik	2007	0	0.75	1
2007157DD	long tailed jaeger	south qarlikturvik	2007	0	0.75	1
2007157DD	pacific loon	south qarlikturvik	2007	0	0.75	1
2007157DD	parasitic jaeger	south qarlikturvik	2007	0	0.75	1
2007157DD	pectoral sandpiper	south qarlikturvik	2007	0	0.75	1
2007157DD	peregrine falcon	south qarlikturvik	2007	0	0.75	1
2007157DD	red knot	south qarlikturvik	2007	0	0.75	1
2007157DD	red phalarope	south qarlikturvik	2007	0	0.75	1
2007157DD	red throated loon	south qarlikturvik	2007	0	0.75	1
2007157DD	rock ptarmigan	south qarlikturvik	2007	0	0.75	1
2007157DD	rough legged hawk	south qarlikturvik	2007	0	0.75	1
2007157DD	ruddy turnstone	south qarlikturvik	2007	0	0.75	1
2007157DD	sandhill crane	south qarlikturvik	2007	8	0.75	1
2007157DD	snow bunting	south qarlikturvik	2007	0	0.75	1
2007157DD	snow goose	south qarlikturvik	2007	2	0.75	1
2007157DD	snowy owl	south qarlikturvik	2007	0	0.75	1
2007157DD	tundra swan	south qarlikturvik	2007	0	0.75	1
2007157DD	white rumped sandpiper	south qarlikturvik	2007	0	0.75	1
2007157FR-JFT-JT	american golden plover	south qarlikturvik	2007	0	6	3
2007157FR-JFT-JT	american pipit	south qarlikturvik	2007	0	6	3
2007157FR-JFT-JT	arctic fox	south qarlikturvik	2007	0	6	3
2007157FR-JFT-JT	arctic hare	south qarlikturvik	2007	0	6	3
2007157FR-JFT-JT	bairds sandpiper	south qarlikturvik	2007	2	6	3
2007157FR-JFT-JT	black bellied plover	south qarlikturvik	2007	0	6	3
2007157FR-JFT-JT	brown lemming	south qarlikturvik	2007	0	6	3
2007157FR-JFT-JT	buff breasted sandpiper	south qarlikturvik	2007	0	6	3
2007157FR-JFT-JT	cackling goose	south qarlikturvik	2007	0	6	3
2007157FR-JFT-JT	collared lemming	south qarlikturvik	2007	0	6	3
2007157FR-JFT-JT	common raven	south qarlikturvik	2007	1	6	3
2007157FR-JFT-JT	common ringed plover	south qarlikturvik	2007	0	6	3
2007157FR-JFT-JT	ermine	south qarlikturvik	2007	0	6	3
2007157FR-JFT-JT	glaucous gull	south qarlikturvik	2007	3	6	3
2007157FR-JFT-JT	horned lark	south qarlikturvik	2007	1	6	3
2007157FR-JFT-JT	king eider	south qarlikturvik	2007	0	6	3
2007157FR-JFT-JT	lapland longspur	south qarlikturvik	2007	12	6	3
2007157FR-JFT-JT	long tailed duck	south qarlikturvik	2007	0	6	3
2007157FR-JFT-JT	long tailed jaeger	south qarlikturvik	2007	1	6	3
2007157FR-JFT-JT	pacific loon	south qarlikturvik	2007	0	6	3
2007157FR-JFT-JT	parasitic jaeger	south qarlikturvik	2007	0	6	3
2007157FR-JFT-JT	pectoral sandpiper	south qarlikturvik	2007	0	6	3
2007157FR-JFT-JT	peregrine falcon	south qarlikturvik	2007	0	6	3
2007157FR-JFT-JT	red knot	south qarlikturvik	2007	0	6	3
2007157FR-JFT-JT	red phalarope	south qarlikturvik	2007	0	6	3
2007157FR-JFT-JT	red throated loon	south qarlikturvik	2007	0	6	3
2007157FR-JFT-JT	rock ptarmigan	south qarlikturvik	2007	2	6	3
2007157FR-JFT-JT	rough legged hawk	south qarlikturvik	2007	0	6	3
2007157FR-JFT-JT	ruddy turnstone	south qarlikturvik	2007	0	6	3
2007157FR-JFT-JT	sandhill crane	south qarlikturvik	2007	5	6	3
2007157FR-JFT-JT	snow bunting	south qarlikturvik	2007	2	6	3
2007157FR-JFT-JT	snow goose	south qarlikturvik	2007	17	6	3
2007157FR-JFT-JT	snowy owl	south qarlikturvik	2007	0	6	3
2007157FR-JFT-JT	tundra swan	south qarlikturvik	2007	0	6	3
2007157FR-JFT-JT	white rumped sandpiper	south qarlikturvik	2007	0	6	3
2007157LJ	american golden plover	south qarlikturvik	2007	0	3	1
2007157LJ	american pipit	south qarlikturvik	2007	0	3	1
2007157LJ	arctic fox	south qarlikturvik	2007	0	3	1
2007157LJ	arctic hare	south qarlikturvik	2007	0	3	1
2007157LJ	bairds sandpiper	south qarlikturvik	2007	0	3	1
2007157LJ	black bellied plover	south qarlikturvik	2007	0	3	1
2007157LJ	brown lemming	south qarlikturvik	2007	0	3	1
2007157LJ	buff breasted sandpiper	south qarlikturvik	2007	0	3	1
2007157LJ	cackling goose	south qarlikturvik	2007	0	3	1
2007157LJ	collared lemming	south qarlikturvik	2007	0	3	1
2007157LJ	common raven	south qarlikturvik	2007	0	3	1
2007157LJ	common ringed plover	south qarlikturvik	2007	0	3	1
2007157LJ	ermine	south qarlikturvik	2007	0	3	1
2007157LJ	glaucous gull	south qarlikturvik	2007	0	3	1
2007157LJ	horned lark	south qarlikturvik	2007	0	3	1
2007157LJ	king eider	south qarlikturvik	2007	0	3	1
2007157LJ	lapland longspur	south qarlikturvik	2007	3	3	1
2007157LJ	long tailed duck	south qarlikturvik	2007	0	3	1
2007157LJ	long tailed jaeger	south qarlikturvik	2007	3	3	1
2007157LJ	pacific loon	south qarlikturvik	2007	0	3	1
2007157LJ	parasitic jaeger	south qarlikturvik	2007	0	3	1
2007157LJ	pectoral sandpiper	south qarlikturvik	2007	0	3	1
2007157LJ	peregrine falcon	south qarlikturvik	2007	0	3	1
2007157LJ	red knot	south qarlikturvik	2007	0	3	1
2007157LJ	red phalarope	south qarlikturvik	2007	0	3	1
2007157LJ	red throated loon	south qarlikturvik	2007	0	3	1
2007157LJ	rock ptarmigan	south qarlikturvik	2007	1	3	1
2007157LJ	rough legged hawk	south qarlikturvik	2007	0	3	1
2007157LJ	ruddy turnstone	south qarlikturvik	2007	0	3	1
2007157LJ	sandhill crane	south qarlikturvik	2007	6	3	1
2007157LJ	snow bunting	south qarlikturvik	2007	0	3	1
2007157LJ	snow goose	south qarlikturvik	2007	0	3	1
2007157LJ	snowy owl	south qarlikturvik	2007	0	3	1
2007157LJ	tundra swan	south qarlikturvik	2007	0	3	1
2007157LJ	white rumped sandpiper	south qarlikturvik	2007	0	3	1
2007157MD-MVN	american golden plover	south qarlikturvik	2007	0	3	2
2007157MD-MVN	american pipit	south qarlikturvik	2007	0	3	2
2007157MD-MVN	arctic fox	south qarlikturvik	2007	0	3	2
2007157MD-MVN	arctic hare	south qarlikturvik	2007	0	3	2
2007157MD-MVN	bairds sandpiper	south qarlikturvik	2007	0	3	2
2007157MD-MVN	black bellied plover	south qarlikturvik	2007	0	3	2
2007157MD-MVN	brown lemming	south qarlikturvik	2007	0	3	2
2007157MD-MVN	buff breasted sandpiper	south qarlikturvik	2007	0	3	2
2007157MD-MVN	cackling goose	south qarlikturvik	2007	0	3	2
2007157MD-MVN	collared lemming	south qarlikturvik	2007	0	3	2
2007157MD-MVN	common raven	south qarlikturvik	2007	1	3	2
2007157MD-MVN	common ringed plover	south qarlikturvik	2007	0	3	2
2007157MD-MVN	ermine	south qarlikturvik	2007	0	3	2
2007157MD-MVN	glaucous gull	south qarlikturvik	2007	2	3	2
2007157MD-MVN	horned lark	south qarlikturvik	2007	0	3	2
2007157MD-MVN	king eider	south qarlikturvik	2007	0	3	2
2007157MD-MVN	lapland longspur	south qarlikturvik	2007	0	3	2
2007157MD-MVN	long tailed duck	south qarlikturvik	2007	0	3	2
2007157MD-MVN	long tailed jaeger	south qarlikturvik	2007	0	3	2
2007157MD-MVN	pacific loon	south qarlikturvik	2007	0	3	2
2007157MD-MVN	parasitic jaeger	south qarlikturvik	2007	0	3	2
2007157MD-MVN	pectoral sandpiper	south qarlikturvik	2007	0	3	2
2007157MD-MVN	peregrine falcon	south qarlikturvik	2007	0	3	2
2007157MD-MVN	red knot	south qarlikturvik	2007	0	3	2
2007157MD-MVN	red phalarope	south qarlikturvik	2007	0	3	2
2007157MD-MVN	red throated loon	south qarlikturvik	2007	0	3	2
2007157MD-MVN	rock ptarmigan	south qarlikturvik	2007	1	3	2
2007157MD-MVN	rough legged hawk	south qarlikturvik	2007	0	3	2
2007157MD-MVN	ruddy turnstone	south qarlikturvik	2007	0	3	2
2007157MD-MVN	sandhill crane	south qarlikturvik	2007	0	3	2
2007157MD-MVN	snow bunting	south qarlikturvik	2007	0	3	2
2007157MD-MVN	snow goose	south qarlikturvik	2007	0	3	2
2007157MD-MVN	snowy owl	south qarlikturvik	2007	0	3	2
2007157MD-MVN	tundra swan	south qarlikturvik	2007	0	3	2
2007157MD-MVN	white rumped sandpiper	south qarlikturvik	2007	0	3	2
2007158AT	american golden plover	south qarlikturvik	2007	0	1.5	1
2007158AT	american pipit	south qarlikturvik	2007	0	1.5	1
2007158AT	arctic fox	south qarlikturvik	2007	0	1.5	1
2007158AT	arctic hare	south qarlikturvik	2007	0	1.5	1
2007158AT	bairds sandpiper	south qarlikturvik	2007	0	1.5	1
2007158AT	black bellied plover	south qarlikturvik	2007	0	1.5	1
2007158AT	brown lemming	south qarlikturvik	2007	0	1.5	1
2007158AT	buff breasted sandpiper	south qarlikturvik	2007	0	1.5	1
2007158AT	cackling goose	south qarlikturvik	2007	0	1.5	1
2007158AT	collared lemming	south qarlikturvik	2007	0	1.5	1
2007158AT	common raven	south qarlikturvik	2007	0	1.5	1
2007158AT	common ringed plover	south qarlikturvik	2007	0	1.5	1
2007158AT	ermine	south qarlikturvik	2007	0	1.5	1
2007158AT	glaucous gull	south qarlikturvik	2007	0	1.5	1
2007158AT	horned lark	south qarlikturvik	2007	0	1.5	1
2007158AT	king eider	south qarlikturvik	2007	0	1.5	1
2007158AT	lapland longspur	south qarlikturvik	2007	2	1.5	1
2007158AT	long tailed duck	south qarlikturvik	2007	0	1.5	1
2007158AT	long tailed jaeger	south qarlikturvik	2007	1	1.5	1
2007158AT	pacific loon	south qarlikturvik	2007	0	1.5	1
2007158AT	parasitic jaeger	south qarlikturvik	2007	0	1.5	1
2007158AT	pectoral sandpiper	south qarlikturvik	2007	0	1.5	1
2007158AT	peregrine falcon	south qarlikturvik	2007	0	1.5	1
2007158AT	red knot	south qarlikturvik	2007	0	1.5	1
2007158AT	red phalarope	south qarlikturvik	2007	0	1.5	1
2007158AT	red throated loon	south qarlikturvik	2007	0	1.5	1
2007158AT	rock ptarmigan	south qarlikturvik	2007	0	1.5	1
2007158AT	rough legged hawk	south qarlikturvik	2007	0	1.5	1
2007158AT	ruddy turnstone	south qarlikturvik	2007	0	1.5	1
2007158AT	sandhill crane	south qarlikturvik	2007	2	1.5	1
2007158AT	snow bunting	south qarlikturvik	2007	0	1.5	1
2007158AT	snow goose	south qarlikturvik	2007	0	1.5	1
2007158AT	snowy owl	south qarlikturvik	2007	0	1.5	1
2007158AT	tundra swan	south qarlikturvik	2007	0	1.5	1
2007158AT	white rumped sandpiper	south qarlikturvik	2007	0	1.5	1
2007158CC	american golden plover	south qarlikturvik	2007	0	3	1
2007158CC	american pipit	south qarlikturvik	2007	0	3	1
2007158CC	arctic fox	south qarlikturvik	2007	0	3	1
2007158CC	arctic hare	south qarlikturvik	2007	0	3	1
2007158CC	bairds sandpiper	south qarlikturvik	2007	0	3	1
2007158CC	black bellied plover	south qarlikturvik	2007	0	3	1
2007158CC	brown lemming	south qarlikturvik	2007	0	3	1
2007158CC	buff breasted sandpiper	south qarlikturvik	2007	0	3	1
2007158CC	cackling goose	south qarlikturvik	2007	0	3	1
2007158CC	collared lemming	south qarlikturvik	2007	0	3	1
2007158CC	common raven	south qarlikturvik	2007	0	3	1
2007158CC	common ringed plover	south qarlikturvik	2007	0	3	1
2007158CC	ermine	south qarlikturvik	2007	0	3	1
2007158CC	glaucous gull	south qarlikturvik	2007	0	3	1
2007158CC	horned lark	south qarlikturvik	2007	0	3	1
2007158CC	king eider	south qarlikturvik	2007	0	3	1
2007158CC	lapland longspur	south qarlikturvik	2007	0	3	1
2007158CC	long tailed duck	south qarlikturvik	2007	0	3	1
2007158CC	long tailed jaeger	south qarlikturvik	2007	3	3	1
2007158CC	pacific loon	south qarlikturvik	2007	0	3	1
2007158CC	parasitic jaeger	south qarlikturvik	2007	0	3	1
2007158CC	pectoral sandpiper	south qarlikturvik	2007	0	3	1
2007158CC	peregrine falcon	south qarlikturvik	2007	0	3	1
2007158CC	red knot	south qarlikturvik	2007	0	3	1
2007158CC	red phalarope	south qarlikturvik	2007	0	3	1
2007158CC	red throated loon	south qarlikturvik	2007	0	3	1
2007158CC	rock ptarmigan	south qarlikturvik	2007	0	3	1
2007158CC	rough legged hawk	south qarlikturvik	2007	0	3	1
2007158CC	ruddy turnstone	south qarlikturvik	2007	0	3	1
2007158CC	sandhill crane	south qarlikturvik	2007	0	3	1
2007158CC	snow bunting	south qarlikturvik	2007	2	3	1
2007158CC	snow goose	south qarlikturvik	2007	6	3	1
2007158CC	snowy owl	south qarlikturvik	2007	0	3	1
2007158CC	tundra swan	south qarlikturvik	2007	0	3	1
2007158CC	white rumped sandpiper	south qarlikturvik	2007	0	3	1
2007158LJ-LM	american golden plover	south qarlikturvik	2007	0	2	2
2007158LJ-LM	american pipit	south qarlikturvik	2007	0	2	2
2007158LJ-LM	arctic fox	south qarlikturvik	2007	0	2	2
2007158LJ-LM	arctic hare	south qarlikturvik	2007	0	2	2
2007158LJ-LM	bairds sandpiper	south qarlikturvik	2007	0	2	2
2007158LJ-LM	black bellied plover	south qarlikturvik	2007	0	2	2
2007158LJ-LM	brown lemming	south qarlikturvik	2007	0	2	2
2007158LJ-LM	buff breasted sandpiper	south qarlikturvik	2007	0	2	2
2007158LJ-LM	cackling goose	south qarlikturvik	2007	0	2	2
2007158LJ-LM	collared lemming	south qarlikturvik	2007	0	2	2
2007158LJ-LM	common raven	south qarlikturvik	2007	0	2	2
2007158LJ-LM	common ringed plover	south qarlikturvik	2007	0	2	2
2007158LJ-LM	ermine	south qarlikturvik	2007	0	2	2
2007158LJ-LM	glaucous gull	south qarlikturvik	2007	2	2	2
2007158LJ-LM	horned lark	south qarlikturvik	2007	0	2	2
2007158LJ-LM	king eider	south qarlikturvik	2007	0	2	2
2007158LJ-LM	lapland longspur	south qarlikturvik	2007	4	2	2
2007158LJ-LM	long tailed duck	south qarlikturvik	2007	0	2	2
2007158LJ-LM	long tailed jaeger	south qarlikturvik	2007	1	2	2
2007158LJ-LM	pacific loon	south qarlikturvik	2007	0	2	2
2007158LJ-LM	parasitic jaeger	south qarlikturvik	2007	0	2	2
2007158LJ-LM	pectoral sandpiper	south qarlikturvik	2007	0	2	2
2007158LJ-LM	peregrine falcon	south qarlikturvik	2007	0	2	2
2007158LJ-LM	red knot	south qarlikturvik	2007	0	2	2
2007158LJ-LM	red phalarope	south qarlikturvik	2007	0	2	2
2007158LJ-LM	red throated loon	south qarlikturvik	2007	0	2	2
2007158LJ-LM	rock ptarmigan	south qarlikturvik	2007	0	2	2
2007158LJ-LM	rough legged hawk	south qarlikturvik	2007	0	2	2
2007158LJ-LM	ruddy turnstone	south qarlikturvik	2007	0	2	2
2007158LJ-LM	sandhill crane	south qarlikturvik	2007	3	2	2
2007158LJ-LM	snow bunting	south qarlikturvik	2007	0	2	2
2007158LJ-LM	snow goose	south qarlikturvik	2007	0	2	2
2007158LJ-LM	snowy owl	south qarlikturvik	2007	0	2	2
2007158LJ-LM	tundra swan	south qarlikturvik	2007	0	2	2
2007158LJ-LM	white rumped sandpiper	south qarlikturvik	2007	0	2	2
2007159AT	american golden plover	south qarlikturvik	2007	0	2.5	1
2007159AT	american pipit	south qarlikturvik	2007	0	2.5	1
2007159AT	arctic fox	south qarlikturvik	2007	0	2.5	1
2007159AT	arctic hare	south qarlikturvik	2007	0	2.5	1
2007159AT	bairds sandpiper	south qarlikturvik	2007	0	2.5	1
2007159AT	black bellied plover	south qarlikturvik	2007	0	2.5	1
2007159AT	brown lemming	south qarlikturvik	2007	0	2.5	1
2007159AT	buff breasted sandpiper	south qarlikturvik	2007	0	2.5	1
2007159AT	cackling goose	south qarlikturvik	2007	0	2.5	1
2007159AT	collared lemming	south qarlikturvik	2007	0	2.5	1
2007159AT	common raven	south qarlikturvik	2007	0	2.5	1
2007159AT	common ringed plover	south qarlikturvik	2007	0	2.5	1
2007159AT	ermine	south qarlikturvik	2007	0	2.5	1
2007159AT	glaucous gull	south qarlikturvik	2007	1	2.5	1
2007159AT	horned lark	south qarlikturvik	2007	0	2.5	1
2007159AT	king eider	south qarlikturvik	2007	0	2.5	1
2007159AT	lapland longspur	south qarlikturvik	2007	2	2.5	1
2007159AT	long tailed duck	south qarlikturvik	2007	0	2.5	1
2007159AT	long tailed jaeger	south qarlikturvik	2007	7	2.5	1
2007159AT	pacific loon	south qarlikturvik	2007	0	2.5	1
2007159AT	parasitic jaeger	south qarlikturvik	2007	0	2.5	1
2007159AT	pectoral sandpiper	south qarlikturvik	2007	0	2.5	1
2007159AT	peregrine falcon	south qarlikturvik	2007	0	2.5	1
2007159AT	red knot	south qarlikturvik	2007	0	2.5	1
2007159AT	red phalarope	south qarlikturvik	2007	0	2.5	1
2007159AT	red throated loon	south qarlikturvik	2007	0	2.5	1
2007159AT	rock ptarmigan	south qarlikturvik	2007	0	2.5	1
2007159AT	rough legged hawk	south qarlikturvik	2007	0	2.5	1
2007159AT	ruddy turnstone	south qarlikturvik	2007	0	2.5	1
2007159AT	sandhill crane	south qarlikturvik	2007	3	2.5	1
2007159AT	snow bunting	south qarlikturvik	2007	0	2.5	1
2007159AT	snow goose	south qarlikturvik	2007	0	2.5	1
2007159AT	snowy owl	south qarlikturvik	2007	0	2.5	1
2007159AT	tundra swan	south qarlikturvik	2007	0	2.5	1
2007159AT	white rumped sandpiper	south qarlikturvik	2007	0	2.5	1
2007159CC	american golden plover	south qarlikturvik	2007	0	3	1
2007159CC	american pipit	south qarlikturvik	2007	0	3	1
2007159CC	arctic fox	south qarlikturvik	2007	0	3	1
2007159CC	arctic hare	south qarlikturvik	2007	0	3	1
2007159CC	bairds sandpiper	south qarlikturvik	2007	0	3	1
2007159CC	black bellied plover	south qarlikturvik	2007	0	3	1
2007159CC	brown lemming	south qarlikturvik	2007	0	3	1
2007159CC	buff breasted sandpiper	south qarlikturvik	2007	0	3	1
2007159CC	cackling goose	south qarlikturvik	2007	0	3	1
2007159CC	collared lemming	south qarlikturvik	2007	0	3	1
2007159CC	common raven	south qarlikturvik	2007	0	3	1
2007159CC	common ringed plover	south qarlikturvik	2007	0	3	1
2007159CC	ermine	south qarlikturvik	2007	0	3	1
2007159CC	glaucous gull	south qarlikturvik	2007	2	3	1
2007159CC	horned lark	south qarlikturvik	2007	0	3	1
2007159CC	king eider	south qarlikturvik	2007	0	3	1
2007159CC	lapland longspur	south qarlikturvik	2007	0	3	1
2007159CC	long tailed duck	south qarlikturvik	2007	0	3	1
2007159CC	long tailed jaeger	south qarlikturvik	2007	7	3	1
2007159CC	pacific loon	south qarlikturvik	2007	0	3	1
2007159CC	parasitic jaeger	south qarlikturvik	2007	0	3	1
2007159CC	pectoral sandpiper	south qarlikturvik	2007	0	3	1
2007159CC	peregrine falcon	south qarlikturvik	2007	0	3	1
2007159CC	red knot	south qarlikturvik	2007	0	3	1
2007159CC	red phalarope	south qarlikturvik	2007	0	3	1
2007159CC	red throated loon	south qarlikturvik	2007	0	3	1
2007159CC	rock ptarmigan	south qarlikturvik	2007	0	3	1
2007159CC	rough legged hawk	south qarlikturvik	2007	0	3	1
2007159CC	ruddy turnstone	south qarlikturvik	2007	0	3	1
2007159CC	sandhill crane	south qarlikturvik	2007	3	3	1
2007159CC	snow bunting	south qarlikturvik	2007	0	3	1
2007159CC	snow goose	south qarlikturvik	2007	0	3	1
2007159CC	snowy owl	south qarlikturvik	2007	0	3	1
2007159CC	tundra swan	south qarlikturvik	2007	0	3	1
2007159CC	white rumped sandpiper	south qarlikturvik	2007	0	3	1
2007159CJ	american golden plover	south qarlikturvik	2007	0	2	1
2007159CJ	american pipit	south qarlikturvik	2007	0	2	1
2007159CJ	arctic fox	south qarlikturvik	2007	0	2	1
2007159CJ	arctic hare	south qarlikturvik	2007	0	2	1
2007159CJ	bairds sandpiper	south qarlikturvik	2007	0	2	1
2007159CJ	black bellied plover	south qarlikturvik	2007	0	2	1
2007159CJ	brown lemming	south qarlikturvik	2007	0	2	1
2007159CJ	buff breasted sandpiper	south qarlikturvik	2007	0	2	1
2007159CJ	cackling goose	south qarlikturvik	2007	0	2	1
2007159CJ	collared lemming	south qarlikturvik	2007	0	2	1
2007159CJ	common raven	south qarlikturvik	2007	0	2	1
2007159CJ	common ringed plover	south qarlikturvik	2007	0	2	1
2007159CJ	ermine	south qarlikturvik	2007	0	2	1
2007159CJ	glaucous gull	south qarlikturvik	2007	0	2	1
2007159CJ	horned lark	south qarlikturvik	2007	0	2	1
2007159CJ	king eider	south qarlikturvik	2007	0	2	1
2007159CJ	lapland longspur	south qarlikturvik	2007	0	2	1
2007159CJ	long tailed duck	south qarlikturvik	2007	0	2	1
2007159CJ	long tailed jaeger	south qarlikturvik	2007	1	2	1
2007159CJ	pacific loon	south qarlikturvik	2007	0	2	1
2007159CJ	parasitic jaeger	south qarlikturvik	2007	0	2	1
2007159CJ	pectoral sandpiper	south qarlikturvik	2007	0	2	1
2007159CJ	peregrine falcon	south qarlikturvik	2007	0	2	1
2007159CJ	red knot	south qarlikturvik	2007	0	2	1
2007159CJ	red phalarope	south qarlikturvik	2007	0	2	1
2007159CJ	red throated loon	south qarlikturvik	2007	0	2	1
2007159CJ	rock ptarmigan	south qarlikturvik	2007	2	2	1
2007159CJ	rough legged hawk	south qarlikturvik	2007	0	2	1
2007159CJ	ruddy turnstone	south qarlikturvik	2007	0	2	1
2007159CJ	sandhill crane	south qarlikturvik	2007	1	2	1
2007159CJ	snow bunting	south qarlikturvik	2007	0	2	1
2007159CJ	snow goose	south qarlikturvik	2007	3	2	1
2007159CJ	snowy owl	south qarlikturvik	2007	0	2	1
2007159CJ	tundra swan	south qarlikturvik	2007	0	2	1
2007159CJ	white rumped sandpiper	south qarlikturvik	2007	0	2	1
2007159FR	american golden plover	south qarlikturvik	2007	0	4	1
2007159FR	american pipit	south qarlikturvik	2007	0	4	1
2007159FR	arctic fox	south qarlikturvik	2007	0	4	1
2007159FR	arctic hare	south qarlikturvik	2007	0	4	1
2007159FR	bairds sandpiper	south qarlikturvik	2007	1	4	1
2007159FR	black bellied plover	south qarlikturvik	2007	0	4	1
2007159FR	brown lemming	south qarlikturvik	2007	0	4	1
2007159FR	buff breasted sandpiper	south qarlikturvik	2007	0	4	1
2007159FR	cackling goose	south qarlikturvik	2007	0	4	1
2007159FR	collared lemming	south qarlikturvik	2007	0	4	1
2007159FR	common raven	south qarlikturvik	2007	1	4	1
2007159FR	common ringed plover	south qarlikturvik	2007	0	4	1
2007159FR	ermine	south qarlikturvik	2007	0	4	1
2007159FR	glaucous gull	south qarlikturvik	2007	5	4	1
2007159FR	horned lark	south qarlikturvik	2007	1	4	1
2007159FR	king eider	south qarlikturvik	2007	0	4	1
2007159FR	lapland longspur	south qarlikturvik	2007	15	4	1
2007159FR	long tailed duck	south qarlikturvik	2007	4	4	1
2007159FR	long tailed jaeger	south qarlikturvik	2007	12	4	1
2007159FR	pacific loon	south qarlikturvik	2007	0	4	1
2007159FR	parasitic jaeger	south qarlikturvik	2007	1	4	1
2007159FR	pectoral sandpiper	south qarlikturvik	2007	0	4	1
2007159FR	peregrine falcon	south qarlikturvik	2007	0	4	1
2007159FR	red knot	south qarlikturvik	2007	2	4	1
2007159FR	red phalarope	south qarlikturvik	2007	0	4	1
2007159FR	red throated loon	south qarlikturvik	2007	0	4	1
2007159FR	rock ptarmigan	south qarlikturvik	2007	0	4	1
2007159FR	rough legged hawk	south qarlikturvik	2007	0	4	1
2007159FR	ruddy turnstone	south qarlikturvik	2007	3	4	1
2007159FR	sandhill crane	south qarlikturvik	2007	3	4	1
2007159FR	snow bunting	south qarlikturvik	2007	0	4	1
2007159FR	snow goose	south qarlikturvik	2007	13	4	1
2007159FR	snowy owl	south qarlikturvik	2007	0	4	1
2007159FR	tundra swan	south qarlikturvik	2007	0	4	1
2007159FR	white rumped sandpiper	south qarlikturvik	2007	0	4	1
2007159JT	american golden plover	south qarlikturvik	2007	0	2	1
2007159JT	american pipit	south qarlikturvik	2007	0	2	1
2007159JT	arctic fox	south qarlikturvik	2007	0	2	1
2007159JT	arctic hare	south qarlikturvik	2007	0	2	1
2007159JT	bairds sandpiper	south qarlikturvik	2007	0	2	1
2007159JT	black bellied plover	south qarlikturvik	2007	0	2	1
2007159JT	brown lemming	south qarlikturvik	2007	0	2	1
2007159JT	buff breasted sandpiper	south qarlikturvik	2007	0	2	1
2007159JT	cackling goose	south qarlikturvik	2007	0	2	1
2007159JT	collared lemming	south qarlikturvik	2007	0	2	1
2007159JT	common raven	south qarlikturvik	2007	0	2	1
2007159JT	common ringed plover	south qarlikturvik	2007	0	2	1
2007159JT	ermine	south qarlikturvik	2007	0	2	1
2007159JT	glaucous gull	south qarlikturvik	2007	1	2	1
2007159JT	horned lark	south qarlikturvik	2007	0	2	1
2007159JT	king eider	south qarlikturvik	2007	0	2	1
2007159JT	lapland longspur	south qarlikturvik	2007	0	2	1
2007159JT	long tailed duck	south qarlikturvik	2007	0	2	1
2007159JT	long tailed jaeger	south qarlikturvik	2007	3	2	1
2007159JT	pacific loon	south qarlikturvik	2007	0	2	1
2007159JT	parasitic jaeger	south qarlikturvik	2007	0	2	1
2007159JT	pectoral sandpiper	south qarlikturvik	2007	0	2	1
2007159JT	peregrine falcon	south qarlikturvik	2007	0	2	1
2007159JT	red knot	south qarlikturvik	2007	0	2	1
2007159JT	red phalarope	south qarlikturvik	2007	0	2	1
2007159JT	red throated loon	south qarlikturvik	2007	0	2	1
2007159JT	rock ptarmigan	south qarlikturvik	2007	0	2	1
2007159JT	rough legged hawk	south qarlikturvik	2007	0	2	1
2007159JT	ruddy turnstone	south qarlikturvik	2007	0	2	1
2007159JT	sandhill crane	south qarlikturvik	2007	0	2	1
2007159JT	snow bunting	south qarlikturvik	2007	0	2	1
2007159JT	snow goose	south qarlikturvik	2007	3	2	1
2007159JT	snowy owl	south qarlikturvik	2007	1	2	1
2007159JT	tundra swan	south qarlikturvik	2007	0	2	1
2007159JT	white rumped sandpiper	south qarlikturvik	2007	0	2	1
2007159LJ	american golden plover	south qarlikturvik	2007	0	2	1
2007159LJ	american pipit	south qarlikturvik	2007	0	2	1
2007159LJ	arctic fox	south qarlikturvik	2007	0	2	1
2007159LJ	arctic hare	south qarlikturvik	2007	0	2	1
2007159LJ	bairds sandpiper	south qarlikturvik	2007	0	2	1
2007159LJ	black bellied plover	south qarlikturvik	2007	0	2	1
2007159LJ	brown lemming	south qarlikturvik	2007	0	2	1
2007159LJ	buff breasted sandpiper	south qarlikturvik	2007	0	2	1
2007159LJ	cackling goose	south qarlikturvik	2007	0	2	1
2007159LJ	collared lemming	south qarlikturvik	2007	0	2	1
2007159LJ	common raven	south qarlikturvik	2007	0	2	1
2007159LJ	common ringed plover	south qarlikturvik	2007	0	2	1
2007159LJ	ermine	south qarlikturvik	2007	0	2	1
2007159LJ	glaucous gull	south qarlikturvik	2007	2	2	1
2007159LJ	horned lark	south qarlikturvik	2007	1	2	1
2007159LJ	king eider	south qarlikturvik	2007	0	2	1
2007159LJ	lapland longspur	south qarlikturvik	2007	7	2	1
2007159LJ	long tailed duck	south qarlikturvik	2007	0	2	1
2007159LJ	long tailed jaeger	south qarlikturvik	2007	3	2	1
2007159LJ	pacific loon	south qarlikturvik	2007	0	2	1
2007159LJ	parasitic jaeger	south qarlikturvik	2007	0	2	1
2007159LJ	pectoral sandpiper	south qarlikturvik	2007	0	2	1
2007159LJ	peregrine falcon	south qarlikturvik	2007	0	2	1
2007159LJ	red knot	south qarlikturvik	2007	0	2	1
2007159LJ	red phalarope	south qarlikturvik	2007	0	2	1
2007159LJ	red throated loon	south qarlikturvik	2007	0	2	1
2007159LJ	rock ptarmigan	south qarlikturvik	2007	0	2	1
2007159LJ	rough legged hawk	south qarlikturvik	2007	0	2	1
2007159LJ	ruddy turnstone	south qarlikturvik	2007	0	2	1
2007159LJ	sandhill crane	south qarlikturvik	2007	2	2	1
2007159LJ	snow bunting	south qarlikturvik	2007	0	2	1
2007159LJ	snow goose	south qarlikturvik	2007	0	2	1
2007159LJ	snowy owl	south qarlikturvik	2007	0	2	1
2007159LJ	tundra swan	south qarlikturvik	2007	0	2	1
2007159LJ	white rumped sandpiper	south qarlikturvik	2007	0	2	1
2007159MAD	american golden plover	south qarlikturvik	2007	0	0.5	1
2007159MAD	american pipit	south qarlikturvik	2007	0	0.5	1
2007159MAD	arctic fox	south qarlikturvik	2007	0	0.5	1
2007159MAD	arctic hare	south qarlikturvik	2007	0	0.5	1
2007159MAD	bairds sandpiper	south qarlikturvik	2007	0	0.5	1
2007159MAD	black bellied plover	south qarlikturvik	2007	0	0.5	1
2007159MAD	brown lemming	south qarlikturvik	2007	0	0.5	1
2007159MAD	buff breasted sandpiper	south qarlikturvik	2007	0	0.5	1
2007159MAD	cackling goose	south qarlikturvik	2007	0	0.5	1
2007159MAD	collared lemming	south qarlikturvik	2007	0	0.5	1
2007159MAD	common raven	south qarlikturvik	2007	0	0.5	1
2007159MAD	common ringed plover	south qarlikturvik	2007	0	0.5	1
2007159MAD	ermine	south qarlikturvik	2007	0	0.5	1
2007159MAD	glaucous gull	south qarlikturvik	2007	2	0.5	1
2007159MAD	horned lark	south qarlikturvik	2007	0	0.5	1
2007159MAD	king eider	south qarlikturvik	2007	0	0.5	1
2007159MAD	lapland longspur	south qarlikturvik	2007	0	0.5	1
2007159MAD	long tailed duck	south qarlikturvik	2007	0	0.5	1
2007159MAD	long tailed jaeger	south qarlikturvik	2007	0	0.5	1
2007159MAD	pacific loon	south qarlikturvik	2007	0	0.5	1
2007159MAD	parasitic jaeger	south qarlikturvik	2007	1	0.5	1
2007159MAD	pectoral sandpiper	south qarlikturvik	2007	0	0.5	1
2007159MAD	peregrine falcon	south qarlikturvik	2007	0	0.5	1
2007159MAD	red knot	south qarlikturvik	2007	0	0.5	1
2007159MAD	red phalarope	south qarlikturvik	2007	0	0.5	1
2007159MAD	red throated loon	south qarlikturvik	2007	0	0.5	1
2007159MAD	rock ptarmigan	south qarlikturvik	2007	0	0.5	1
2007159MAD	rough legged hawk	south qarlikturvik	2007	0	0.5	1
2007159MAD	ruddy turnstone	south qarlikturvik	2007	0	0.5	1
2007159MAD	sandhill crane	south qarlikturvik	2007	0	0.5	1
2007159MAD	snow bunting	south qarlikturvik	2007	0	0.5	1
2007159MAD	snow goose	south qarlikturvik	2007	3	0.5	1
2007159MAD	snowy owl	south qarlikturvik	2007	0	0.5	1
2007159MAD	tundra swan	south qarlikturvik	2007	0	0.5	1
2007159MAD	white rumped sandpiper	south qarlikturvik	2007	0	0.5	1
2007160AR	american golden plover	south qarlikturvik	2007	0	1	1
2007160AR	american pipit	south qarlikturvik	2007	0	1	1
2007160AR	arctic fox	south qarlikturvik	2007	0	1	1
2007160AR	arctic hare	south qarlikturvik	2007	0	1	1
2007160AR	bairds sandpiper	south qarlikturvik	2007	0	1	1
2007160AR	black bellied plover	south qarlikturvik	2007	0	1	1
2007160AR	brown lemming	south qarlikturvik	2007	0	1	1
2007160AR	buff breasted sandpiper	south qarlikturvik	2007	0	1	1
2007160AR	cackling goose	south qarlikturvik	2007	0	1	1
2007160AR	collared lemming	south qarlikturvik	2007	0	1	1
2007160AR	common raven	south qarlikturvik	2007	0	1	1
2007160AR	common ringed plover	south qarlikturvik	2007	0	1	1
2007160AR	ermine	south qarlikturvik	2007	0	1	1
2007160AR	glaucous gull	south qarlikturvik	2007	0	1	1
2007160AR	horned lark	south qarlikturvik	2007	0	1	1
2007160AR	king eider	south qarlikturvik	2007	0	1	1
2007160AR	lapland longspur	south qarlikturvik	2007	0	1	1
2007160AR	long tailed duck	south qarlikturvik	2007	0	1	1
2007160AR	long tailed jaeger	south qarlikturvik	2007	0	1	1
2007160AR	pacific loon	south qarlikturvik	2007	0	1	1
2007160AR	parasitic jaeger	south qarlikturvik	2007	0	1	1
2007160AR	pectoral sandpiper	south qarlikturvik	2007	0	1	1
2007160AR	peregrine falcon	south qarlikturvik	2007	0	1	1
2007160AR	red knot	south qarlikturvik	2007	0	1	1
2007160AR	red phalarope	south qarlikturvik	2007	0	1	1
2007160AR	red throated loon	south qarlikturvik	2007	0	1	1
2007160AR	rock ptarmigan	south qarlikturvik	2007	0	1	1
2007160AR	rough legged hawk	south qarlikturvik	2007	0	1	1
2007160AR	ruddy turnstone	south qarlikturvik	2007	0	1	1
2007160AR	sandhill crane	south qarlikturvik	2007	2	1	1
2007160AR	snow bunting	south qarlikturvik	2007	0	1	1
2007160AR	snow goose	south qarlikturvik	2007	0	1	1
2007160AR	snowy owl	south qarlikturvik	2007	0	1	1
2007160AR	tundra swan	south qarlikturvik	2007	0	1	1
2007160AR	white rumped sandpiper	south qarlikturvik	2007	0	1	1
2007160AR-DD	american golden plover	south qarlikturvik	2007	0	2	2
2007160AR-DD	american pipit	south qarlikturvik	2007	0	2	2
2007160AR-DD	arctic fox	south qarlikturvik	2007	0	2	2
2007160AR-DD	arctic hare	south qarlikturvik	2007	0	2	2
2007160AR-DD	bairds sandpiper	south qarlikturvik	2007	0	2	2
2007160AR-DD	black bellied plover	south qarlikturvik	2007	0	2	2
2007160AR-DD	brown lemming	south qarlikturvik	2007	0	2	2
2007160AR-DD	buff breasted sandpiper	south qarlikturvik	2007	0	2	2
2007160AR-DD	cackling goose	south qarlikturvik	2007	0	2	2
2007160AR-DD	collared lemming	south qarlikturvik	2007	0	2	2
2007160AR-DD	common raven	south qarlikturvik	2007	0	2	2
2007160AR-DD	common ringed plover	south qarlikturvik	2007	0	2	2
2007160AR-DD	ermine	south qarlikturvik	2007	0	2	2
2007160AR-DD	glaucous gull	south qarlikturvik	2007	0	2	2
2007160AR-DD	horned lark	south qarlikturvik	2007	0	2	2
2007160AR-DD	king eider	south qarlikturvik	2007	0	2	2
2007160AR-DD	lapland longspur	south qarlikturvik	2007	4	2	2
2007160AR-DD	long tailed duck	south qarlikturvik	2007	0	2	2
2007160AR-DD	long tailed jaeger	south qarlikturvik	2007	9	2	2
2007160AR-DD	pacific loon	south qarlikturvik	2007	0	2	2
2007160AR-DD	parasitic jaeger	south qarlikturvik	2007	0	2	2
2007160AR-DD	pectoral sandpiper	south qarlikturvik	2007	0	2	2
2007160AR-DD	peregrine falcon	south qarlikturvik	2007	0	2	2
2007160AR-DD	red knot	south qarlikturvik	2007	0	2	2
2007160AR-DD	red phalarope	south qarlikturvik	2007	0	2	2
2007160AR-DD	red throated loon	south qarlikturvik	2007	0	2	2
2007160AR-DD	rock ptarmigan	south qarlikturvik	2007	0	2	2
2007160AR-DD	rough legged hawk	south qarlikturvik	2007	0	2	2
2007160AR-DD	ruddy turnstone	south qarlikturvik	2007	0	2	2
2007160AR-DD	sandhill crane	south qarlikturvik	2007	3	2	2
2007160AR-DD	snow bunting	south qarlikturvik	2007	0	2	2
2007160AR-DD	snow goose	south qarlikturvik	2007	2	2	2
2007160AR-DD	snowy owl	south qarlikturvik	2007	0	2	2
2007160AR-DD	tundra swan	south qarlikturvik	2007	0	2	2
2007160AR-DD	white rumped sandpiper	south qarlikturvik	2007	0	2	2
2007160AT	american golden plover	south qarlikturvik	2007	0	2.5	1
2007160AT	american pipit	south qarlikturvik	2007	0	2.5	1
2007160AT	arctic fox	south qarlikturvik	2007	0	2.5	1
2007160AT	arctic hare	south qarlikturvik	2007	0	2.5	1
2007160AT	bairds sandpiper	south qarlikturvik	2007	0	2.5	1
2007160AT	black bellied plover	south qarlikturvik	2007	0	2.5	1
2007160AT	brown lemming	south qarlikturvik	2007	0	2.5	1
2007160AT	buff breasted sandpiper	south qarlikturvik	2007	0	2.5	1
2007160AT	cackling goose	south qarlikturvik	2007	0	2.5	1
2007160AT	collared lemming	south qarlikturvik	2007	0	2.5	1
2007160AT	common raven	south qarlikturvik	2007	0	2.5	1
2007160AT	common ringed plover	south qarlikturvik	2007	0	2.5	1
2007160AT	ermine	south qarlikturvik	2007	0	2.5	1
2007160AT	glaucous gull	south qarlikturvik	2007	2	2.5	1
2007160AT	horned lark	south qarlikturvik	2007	0	2.5	1
2007160AT	king eider	south qarlikturvik	2007	0	2.5	1
2007160AT	lapland longspur	south qarlikturvik	2007	3	2.5	1
2007160AT	long tailed duck	south qarlikturvik	2007	1	2.5	1
2007160AT	long tailed jaeger	south qarlikturvik	2007	8	2.5	1
2007160AT	pacific loon	south qarlikturvik	2007	0	2.5	1
2007160AT	parasitic jaeger	south qarlikturvik	2007	0	2.5	1
2007160AT	pectoral sandpiper	south qarlikturvik	2007	0	2.5	1
2007160AT	peregrine falcon	south qarlikturvik	2007	0	2.5	1
2007160AT	red knot	south qarlikturvik	2007	0	2.5	1
2007160AT	red phalarope	south qarlikturvik	2007	0	2.5	1
2007160AT	red throated loon	south qarlikturvik	2007	0	2.5	1
2007160AT	rock ptarmigan	south qarlikturvik	2007	0	2.5	1
2007160AT	rough legged hawk	south qarlikturvik	2007	0	2.5	1
2007160AT	ruddy turnstone	south qarlikturvik	2007	0	2.5	1
2007160AT	sandhill crane	south qarlikturvik	2007	1	2.5	1
2007160AT	snow bunting	south qarlikturvik	2007	0	2.5	1
2007160AT	snow goose	south qarlikturvik	2007	7	2.5	1
2007160AT	snowy owl	south qarlikturvik	2007	0	2.5	1
2007160AT	tundra swan	south qarlikturvik	2007	0	2.5	1
2007160AT	white rumped sandpiper	south qarlikturvik	2007	0	2.5	1
2007160CC	american golden plover	south qarlikturvik	2007	0	9	1
2007160CC	american pipit	south qarlikturvik	2007	0	9	1
2007160CC	arctic fox	south qarlikturvik	2007	0	9	1
2007160CC	arctic hare	south qarlikturvik	2007	0	9	1
2007160CC	bairds sandpiper	south qarlikturvik	2007	0	9	1
2007160CC	black bellied plover	south qarlikturvik	2007	0	9	1
2007160CC	brown lemming	south qarlikturvik	2007	0	9	1
2007160CC	buff breasted sandpiper	south qarlikturvik	2007	0	9	1
2007160CC	cackling goose	south qarlikturvik	2007	0	9	1
2007160CC	collared lemming	south qarlikturvik	2007	0	9	1
2007160CC	common raven	south qarlikturvik	2007	0	9	1
2007160CC	common ringed plover	south qarlikturvik	2007	0	9	1
2007160CC	ermine	south qarlikturvik	2007	1	9	1
2007160CC	glaucous gull	south qarlikturvik	2007	14	9	1
2007160CC	horned lark	south qarlikturvik	2007	0	9	1
2007160CC	king eider	south qarlikturvik	2007	0	9	1
2007160CC	lapland longspur	south qarlikturvik	2007	10	9	1
2007160CC	long tailed duck	south qarlikturvik	2007	0	9	1
2007160CC	long tailed jaeger	south qarlikturvik	2007	23	9	1
2007160CC	pacific loon	south qarlikturvik	2007	0	9	1
2007160CC	parasitic jaeger	south qarlikturvik	2007	0	9	1
2007160CC	pectoral sandpiper	south qarlikturvik	2007	0	9	1
2007160CC	peregrine falcon	south qarlikturvik	2007	0	9	1
2007160CC	red knot	south qarlikturvik	2007	0	9	1
2007160CC	red phalarope	south qarlikturvik	2007	0	9	1
2007160CC	red throated loon	south qarlikturvik	2007	0	9	1
2007160CC	rock ptarmigan	south qarlikturvik	2007	0	9	1
2007160CC	rough legged hawk	south qarlikturvik	2007	0	9	1
2007160CC	ruddy turnstone	south qarlikturvik	2007	0	9	1
2007160CC	sandhill crane	south qarlikturvik	2007	5	9	1
2007160CC	snow bunting	south qarlikturvik	2007	2	9	1
2007160CC	snow goose	south qarlikturvik	2007	16	9	1
2007160CC	snowy owl	south qarlikturvik	2007	0	9	1
2007160CC	tundra swan	south qarlikturvik	2007	0	9	1
2007160CC	white rumped sandpiper	south qarlikturvik	2007	0	9	1
2007160CJ-LM	american golden plover	south qarlikturvik	2007	0	0.66	2
2007160CJ-LM	american pipit	south qarlikturvik	2007	0	0.66	2
2007160CJ-LM	arctic fox	south qarlikturvik	2007	0	0.66	2
2007160CJ-LM	arctic hare	south qarlikturvik	2007	0	0.66	2
2007160CJ-LM	bairds sandpiper	south qarlikturvik	2007	0	0.66	2
2007160CJ-LM	black bellied plover	south qarlikturvik	2007	0	0.66	2
2007160CJ-LM	brown lemming	south qarlikturvik	2007	0	0.66	2
2007160CJ-LM	buff breasted sandpiper	south qarlikturvik	2007	0	0.66	2
2007160CJ-LM	cackling goose	south qarlikturvik	2007	0	0.66	2
2007160CJ-LM	collared lemming	south qarlikturvik	2007	0	0.66	2
2007160CJ-LM	common raven	south qarlikturvik	2007	0	0.66	2
2007160CJ-LM	common ringed plover	south qarlikturvik	2007	0	0.66	2
2007160CJ-LM	ermine	south qarlikturvik	2007	0	0.66	2
2007160CJ-LM	glaucous gull	south qarlikturvik	2007	0	0.66	2
2007160CJ-LM	horned lark	south qarlikturvik	2007	0	0.66	2
2007160CJ-LM	king eider	south qarlikturvik	2007	0	0.66	2
2007160CJ-LM	lapland longspur	south qarlikturvik	2007	1	0.66	2
2007160CJ-LM	long tailed duck	south qarlikturvik	2007	0	0.66	2
2007160CJ-LM	long tailed jaeger	south qarlikturvik	2007	3	0.66	2
2007160CJ-LM	pacific loon	south qarlikturvik	2007	0	0.66	2
2007160CJ-LM	parasitic jaeger	south qarlikturvik	2007	0	0.66	2
2007160CJ-LM	pectoral sandpiper	south qarlikturvik	2007	0	0.66	2
2007160CJ-LM	peregrine falcon	south qarlikturvik	2007	0	0.66	2
2007160CJ-LM	red knot	south qarlikturvik	2007	0	0.66	2
2007160CJ-LM	red phalarope	south qarlikturvik	2007	0	0.66	2
2007160CJ-LM	red throated loon	south qarlikturvik	2007	0	0.66	2
2007160CJ-LM	rock ptarmigan	south qarlikturvik	2007	0	0.66	2
2007160CJ-LM	rough legged hawk	south qarlikturvik	2007	0	0.66	2
2007160CJ-LM	ruddy turnstone	south qarlikturvik	2007	0	0.66	2
2007160CJ-LM	sandhill crane	south qarlikturvik	2007	2	0.66	2
2007160CJ-LM	snow bunting	south qarlikturvik	2007	0	0.66	2
2007160CJ-LM	snow goose	south qarlikturvik	2007	6	0.66	2
2007160CJ-LM	snowy owl	south qarlikturvik	2007	0	0.66	2
2007160CJ-LM	tundra swan	south qarlikturvik	2007	0	0.66	2
2007160CJ-LM	white rumped sandpiper	south qarlikturvik	2007	0	0.66	2
2007160FR-LJ	american golden plover	south qarlikturvik	2007	0	3.5	2
2007160FR-LJ	american pipit	south qarlikturvik	2007	1	3.5	2
2007160FR-LJ	arctic fox	south qarlikturvik	2007	0	3.5	2
2007160FR-LJ	arctic hare	south qarlikturvik	2007	0	3.5	2
2007160FR-LJ	bairds sandpiper	south qarlikturvik	2007	0	3.5	2
2007160FR-LJ	black bellied plover	south qarlikturvik	2007	0	3.5	2
2007160FR-LJ	brown lemming	south qarlikturvik	2007	0	3.5	2
2007160FR-LJ	buff breasted sandpiper	south qarlikturvik	2007	0	3.5	2
2007160FR-LJ	cackling goose	south qarlikturvik	2007	0	3.5	2
2007160FR-LJ	collared lemming	south qarlikturvik	2007	0	3.5	2
2007160FR-LJ	common raven	south qarlikturvik	2007	1	3.5	2
2007160FR-LJ	common ringed plover	south qarlikturvik	2007	0	3.5	2
2007160FR-LJ	ermine	south qarlikturvik	2007	0	3.5	2
2007160FR-LJ	glaucous gull	south qarlikturvik	2007	0	3.5	2
2007160FR-LJ	horned lark	south qarlikturvik	2007	1	3.5	2
2007160FR-LJ	king eider	south qarlikturvik	2007	0	3.5	2
2007160FR-LJ	lapland longspur	south qarlikturvik	2007	5	3.5	2
2007160FR-LJ	long tailed duck	south qarlikturvik	2007	0	3.5	2
2007160FR-LJ	long tailed jaeger	south qarlikturvik	2007	6	3.5	2
2007160FR-LJ	pacific loon	south qarlikturvik	2007	0	3.5	2
2007160FR-LJ	parasitic jaeger	south qarlikturvik	2007	0	3.5	2
2007160FR-LJ	pectoral sandpiper	south qarlikturvik	2007	0	3.5	2
2007160FR-LJ	peregrine falcon	south qarlikturvik	2007	0	3.5	2
2007160FR-LJ	red knot	south qarlikturvik	2007	0	3.5	2
2007160FR-LJ	red phalarope	south qarlikturvik	2007	0	3.5	2
2007160FR-LJ	red throated loon	south qarlikturvik	2007	0	3.5	2
2007160FR-LJ	rock ptarmigan	south qarlikturvik	2007	0	3.5	2
2007160FR-LJ	rough legged hawk	south qarlikturvik	2007	0	3.5	2
2007160FR-LJ	ruddy turnstone	south qarlikturvik	2007	0	3.5	2
2007160FR-LJ	sandhill crane	south qarlikturvik	2007	2	3.5	2
2007160FR-LJ	snow bunting	south qarlikturvik	2007	0	3.5	2
2007160FR-LJ	snow goose	south qarlikturvik	2007	4	3.5	2
2007160FR-LJ	snowy owl	south qarlikturvik	2007	0	3.5	2
2007160FR-LJ	tundra swan	south qarlikturvik	2007	0	3.5	2
2007160FR-LJ	white rumped sandpiper	south qarlikturvik	2007	0	3.5	2
2007160JFT-JT	american golden plover	south qarlikturvik	2007	0	8	2
2007160JFT-JT	american pipit	south qarlikturvik	2007	0	8	2
2007160JFT-JT	arctic fox	south qarlikturvik	2007	0	8	2
2007160JFT-JT	arctic hare	south qarlikturvik	2007	0	8	2
2007160JFT-JT	bairds sandpiper	south qarlikturvik	2007	0	8	2
2007160JFT-JT	black bellied plover	south qarlikturvik	2007	0	8	2
2007160JFT-JT	brown lemming	south qarlikturvik	2007	0	8	2
2007160JFT-JT	buff breasted sandpiper	south qarlikturvik	2007	0	8	2
2007160JFT-JT	cackling goose	south qarlikturvik	2007	0	8	2
2007160JFT-JT	collared lemming	south qarlikturvik	2007	0	8	2
2007160JFT-JT	common raven	south qarlikturvik	2007	3	8	2
2007160JFT-JT	common ringed plover	south qarlikturvik	2007	0	8	2
2007160JFT-JT	ermine	south qarlikturvik	2007	0	8	2
2007160JFT-JT	glaucous gull	south qarlikturvik	2007	2	8	2
2007160JFT-JT	horned lark	south qarlikturvik	2007	2	8	2
2007160JFT-JT	king eider	south qarlikturvik	2007	0	8	2
2007160JFT-JT	lapland longspur	south qarlikturvik	2007	0	8	2
2007160JFT-JT	long tailed duck	south qarlikturvik	2007	0	8	2
2007160JFT-JT	long tailed jaeger	south qarlikturvik	2007	15	8	2
2007160JFT-JT	pacific loon	south qarlikturvik	2007	0	8	2
2007160JFT-JT	parasitic jaeger	south qarlikturvik	2007	0	8	2
2007160JFT-JT	pectoral sandpiper	south qarlikturvik	2007	0	8	2
2007160JFT-JT	peregrine falcon	south qarlikturvik	2007	1	8	2
2007160JFT-JT	red knot	south qarlikturvik	2007	0	8	2
2007160JFT-JT	red phalarope	south qarlikturvik	2007	0	8	2
2007160JFT-JT	red throated loon	south qarlikturvik	2007	0	8	2
2007160JFT-JT	rock ptarmigan	south qarlikturvik	2007	2	8	2
2007160JFT-JT	rough legged hawk	south qarlikturvik	2007	0	8	2
2007160JFT-JT	ruddy turnstone	south qarlikturvik	2007	0	8	2
2007160JFT-JT	sandhill crane	south qarlikturvik	2007	2	8	2
2007160JFT-JT	snow bunting	south qarlikturvik	2007	1	8	2
2007160JFT-JT	snow goose	south qarlikturvik	2007	30	8	2
2007160JFT-JT	snowy owl	south qarlikturvik	2007	3	8	2
2007160JFT-JT	tundra swan	south qarlikturvik	2007	0	8	2
2007160JFT-JT	white rumped sandpiper	south qarlikturvik	2007	0	8	2
2007160LJ	american golden plover	south qarlikturvik	2007	0	1	1
2007160LJ	american pipit	south qarlikturvik	2007	0	1	1
2007160LJ	arctic fox	south qarlikturvik	2007	0	1	1
2007160LJ	arctic hare	south qarlikturvik	2007	0	1	1
2007160LJ	bairds sandpiper	south qarlikturvik	2007	0	1	1
2007160LJ	black bellied plover	south qarlikturvik	2007	0	1	1
2007160LJ	brown lemming	south qarlikturvik	2007	0	1	1
2007160LJ	buff breasted sandpiper	south qarlikturvik	2007	0	1	1
2007160LJ	cackling goose	south qarlikturvik	2007	0	1	1
2007160LJ	collared lemming	south qarlikturvik	2007	0	1	1
2007160LJ	common raven	south qarlikturvik	2007	0	1	1
2007160LJ	common ringed plover	south qarlikturvik	2007	0	1	1
2007160LJ	ermine	south qarlikturvik	2007	0	1	1
2007160LJ	glaucous gull	south qarlikturvik	2007	0	1	1
2007160LJ	horned lark	south qarlikturvik	2007	1	1	1
2007160LJ	king eider	south qarlikturvik	2007	0	1	1
2007160LJ	lapland longspur	south qarlikturvik	2007	7	1	1
2007160LJ	long tailed duck	south qarlikturvik	2007	0	1	1
2007160LJ	long tailed jaeger	south qarlikturvik	2007	0	1	1
2007160LJ	pacific loon	south qarlikturvik	2007	0	1	1
2007160LJ	parasitic jaeger	south qarlikturvik	2007	0	1	1
2007160LJ	pectoral sandpiper	south qarlikturvik	2007	0	1	1
2007160LJ	peregrine falcon	south qarlikturvik	2007	0	1	1
2007160LJ	red knot	south qarlikturvik	2007	0	1	1
2007160LJ	red phalarope	south qarlikturvik	2007	0	1	1
2007160LJ	red throated loon	south qarlikturvik	2007	0	1	1
2007160LJ	rock ptarmigan	south qarlikturvik	2007	0	1	1
2007160LJ	rough legged hawk	south qarlikturvik	2007	0	1	1
2007160LJ	ruddy turnstone	south qarlikturvik	2007	0	1	1
2007160LJ	sandhill crane	south qarlikturvik	2007	2	1	1
2007160LJ	snow bunting	south qarlikturvik	2007	0	1	1
2007160LJ	snow goose	south qarlikturvik	2007	0	1	1
2007160LJ	snowy owl	south qarlikturvik	2007	0	1	1
2007160LJ	tundra swan	south qarlikturvik	2007	0	1	1
2007160LJ	white rumped sandpiper	south qarlikturvik	2007	1	1	1
2007160MD-MVN	american golden plover	south qarlikturvik	2007	0	3	2
2007160MD-MVN	american pipit	south qarlikturvik	2007	0	3	2
2007160MD-MVN	arctic fox	south qarlikturvik	2007	0	3	2
2007160MD-MVN	arctic hare	south qarlikturvik	2007	0	3	2
2007160MD-MVN	bairds sandpiper	south qarlikturvik	2007	0	3	2
2007160MD-MVN	black bellied plover	south qarlikturvik	2007	0	3	2
2007160MD-MVN	brown lemming	south qarlikturvik	2007	0	3	2
2007160MD-MVN	buff breasted sandpiper	south qarlikturvik	2007	0	3	2
2007160MD-MVN	cackling goose	south qarlikturvik	2007	0	3	2
2007160MD-MVN	collared lemming	south qarlikturvik	2007	0	3	2
2007160MD-MVN	common raven	south qarlikturvik	2007	1	3	2
2007160MD-MVN	common ringed plover	south qarlikturvik	2007	0	3	2
2007160MD-MVN	ermine	south qarlikturvik	2007	0	3	2
2007160MD-MVN	glaucous gull	south qarlikturvik	2007	8	3	2
2007160MD-MVN	horned lark	south qarlikturvik	2007	0	3	2
2007160MD-MVN	king eider	south qarlikturvik	2007	0	3	2
2007160MD-MVN	lapland longspur	south qarlikturvik	2007	0	3	2
2007160MD-MVN	long tailed duck	south qarlikturvik	2007	0	3	2
2007160MD-MVN	long tailed jaeger	south qarlikturvik	2007	8	3	2
2007160MD-MVN	pacific loon	south qarlikturvik	2007	0	3	2
2007160MD-MVN	parasitic jaeger	south qarlikturvik	2007	0	3	2
2007160MD-MVN	pectoral sandpiper	south qarlikturvik	2007	0	3	2
2007160MD-MVN	peregrine falcon	south qarlikturvik	2007	0	3	2
2007160MD-MVN	red knot	south qarlikturvik	2007	0	3	2
2007160MD-MVN	red phalarope	south qarlikturvik	2007	0	3	2
2007160MD-MVN	red throated loon	south qarlikturvik	2007	0	3	2
2007160MD-MVN	rock ptarmigan	south qarlikturvik	2007	0	3	2
2007160MD-MVN	rough legged hawk	south qarlikturvik	2007	0	3	2
2007160MD-MVN	ruddy turnstone	south qarlikturvik	2007	0	3	2
2007160MD-MVN	sandhill crane	south qarlikturvik	2007	6	3	2
2007160MD-MVN	snow bunting	south qarlikturvik	2007	0	3	2
2007160MD-MVN	snow goose	south qarlikturvik	2007	6	3	2
2007160MD-MVN	snowy owl	south qarlikturvik	2007	0	3	2
2007160MD-MVN	tundra swan	south qarlikturvik	2007	0	3	2
2007160MD-MVN	white rumped sandpiper	south qarlikturvik	2007	0	3	2
2007161AT	american golden plover	south qarlikturvik	2007	0	2.5	1
2007161AT	american pipit	south qarlikturvik	2007	0	2.5	1
2007161AT	arctic fox	south qarlikturvik	2007	0	2.5	1
2007161AT	arctic hare	south qarlikturvik	2007	0	2.5	1
2007161AT	bairds sandpiper	south qarlikturvik	2007	0	2.5	1
2007161AT	black bellied plover	south qarlikturvik	2007	0	2.5	1
2007161AT	brown lemming	south qarlikturvik	2007	0	2.5	1
2007161AT	buff breasted sandpiper	south qarlikturvik	2007	0	2.5	1
2007161AT	cackling goose	south qarlikturvik	2007	0	2.5	1
2007161AT	collared lemming	south qarlikturvik	2007	0	2.5	1
2007161AT	common raven	south qarlikturvik	2007	0	2.5	1
2007161AT	common ringed plover	south qarlikturvik	2007	0	2.5	1
2007161AT	ermine	south qarlikturvik	2007	0	2.5	1
2007161AT	glaucous gull	south qarlikturvik	2007	0	2.5	1
2007161AT	horned lark	south qarlikturvik	2007	0	2.5	1
2007161AT	king eider	south qarlikturvik	2007	0	2.5	1
2007161AT	lapland longspur	south qarlikturvik	2007	3	2.5	1
2007161AT	long tailed duck	south qarlikturvik	2007	0	2.5	1
2007161AT	long tailed jaeger	south qarlikturvik	2007	2	2.5	1
2007161AT	pacific loon	south qarlikturvik	2007	0	2.5	1
2007161AT	parasitic jaeger	south qarlikturvik	2007	0	2.5	1
2007161AT	pectoral sandpiper	south qarlikturvik	2007	0	2.5	1
2007161AT	peregrine falcon	south qarlikturvik	2007	0	2.5	1
2007161AT	red knot	south qarlikturvik	2007	0	2.5	1
2007161AT	red phalarope	south qarlikturvik	2007	0	2.5	1
2007161AT	red throated loon	south qarlikturvik	2007	0	2.5	1
2007161AT	rock ptarmigan	south qarlikturvik	2007	0	2.5	1
2007161AT	rough legged hawk	south qarlikturvik	2007	0	2.5	1
2007161AT	ruddy turnstone	south qarlikturvik	2007	0	2.5	1
2007161AT	sandhill crane	south qarlikturvik	2007	3	2.5	1
2007161AT	snow bunting	south qarlikturvik	2007	0	2.5	1
2007161AT	snow goose	south qarlikturvik	2007	4	2.5	1
2007161AT	snowy owl	south qarlikturvik	2007	0	2.5	1
2007161AT	tundra swan	south qarlikturvik	2007	0	2.5	1
2007161AT	white rumped sandpiper	south qarlikturvik	2007	0	2.5	1
2007161CC	american golden plover	south qarlikturvik	2007	0	3	1
2007161CC	american pipit	south qarlikturvik	2007	0	3	1
2007161CC	arctic fox	south qarlikturvik	2007	0	3	1
2007161CC	arctic hare	south qarlikturvik	2007	0	3	1
2007161CC	bairds sandpiper	south qarlikturvik	2007	0	3	1
2007161CC	black bellied plover	south qarlikturvik	2007	0	3	1
2007161CC	brown lemming	south qarlikturvik	2007	0	3	1
2007161CC	buff breasted sandpiper	south qarlikturvik	2007	0	3	1
2007161CC	cackling goose	south qarlikturvik	2007	0	3	1
2007161CC	collared lemming	south qarlikturvik	2007	0	3	1
2007161CC	common raven	south qarlikturvik	2007	0	3	1
2007161CC	common ringed plover	south qarlikturvik	2007	0	3	1
2007161CC	ermine	south qarlikturvik	2007	0	3	1
2007161CC	glaucous gull	south qarlikturvik	2007	4	3	1
2007161CC	horned lark	south qarlikturvik	2007	0	3	1
2007161CC	king eider	south qarlikturvik	2007	0	3	1
2007161CC	lapland longspur	south qarlikturvik	2007	3	3	1
2007161CC	long tailed duck	south qarlikturvik	2007	0	3	1
2007161CC	long tailed jaeger	south qarlikturvik	2007	6	3	1
2007161CC	pacific loon	south qarlikturvik	2007	0	3	1
2007161CC	parasitic jaeger	south qarlikturvik	2007	0	3	1
2007161CC	pectoral sandpiper	south qarlikturvik	2007	0	3	1
2007161CC	peregrine falcon	south qarlikturvik	2007	0	3	1
2007161CC	red knot	south qarlikturvik	2007	0	3	1
2007161CC	red phalarope	south qarlikturvik	2007	0	3	1
2007161CC	red throated loon	south qarlikturvik	2007	0	3	1
2007161CC	rock ptarmigan	south qarlikturvik	2007	0	3	1
2007161CC	rough legged hawk	south qarlikturvik	2007	0	3	1
2007161CC	ruddy turnstone	south qarlikturvik	2007	0	3	1
2007161CC	sandhill crane	south qarlikturvik	2007	1	3	1
2007161CC	snow bunting	south qarlikturvik	2007	0	3	1
2007161CC	snow goose	south qarlikturvik	2007	9	3	1
2007161CC	snowy owl	south qarlikturvik	2007	0	3	1
2007161CC	tundra swan	south qarlikturvik	2007	0	3	1
2007161CC	white rumped sandpiper	south qarlikturvik	2007	0	3	1
2007161DD-JBL	american golden plover	south qarlikturvik	2007	0	2.5	2
2007161DD-JBL	american pipit	south qarlikturvik	2007	0	2.5	2
2007161DD-JBL	arctic fox	south qarlikturvik	2007	0	2.5	2
2007161DD-JBL	arctic hare	south qarlikturvik	2007	0	2.5	2
2007161DD-JBL	bairds sandpiper	south qarlikturvik	2007	0	2.5	2
2007161DD-JBL	black bellied plover	south qarlikturvik	2007	0	2.5	2
2007161DD-JBL	brown lemming	south qarlikturvik	2007	0	2.5	2
2007161DD-JBL	buff breasted sandpiper	south qarlikturvik	2007	0	2.5	2
2007161DD-JBL	cackling goose	south qarlikturvik	2007	0	2.5	2
2007161DD-JBL	collared lemming	south qarlikturvik	2007	0	2.5	2
2007161DD-JBL	common raven	south qarlikturvik	2007	0	2.5	2
2007161DD-JBL	common ringed plover	south qarlikturvik	2007	0	2.5	2
2007161DD-JBL	ermine	south qarlikturvik	2007	0	2.5	2
2007161DD-JBL	glaucous gull	south qarlikturvik	2007	2	2.5	2
2007161DD-JBL	horned lark	south qarlikturvik	2007	0	2.5	2
2007161DD-JBL	king eider	south qarlikturvik	2007	0	2.5	2
2007161DD-JBL	lapland longspur	south qarlikturvik	2007	5	2.5	2
2007161DD-JBL	long tailed duck	south qarlikturvik	2007	0	2.5	2
2007161DD-JBL	long tailed jaeger	south qarlikturvik	2007	8	2.5	2
2007161DD-JBL	pacific loon	south qarlikturvik	2007	0	2.5	2
2007161DD-JBL	parasitic jaeger	south qarlikturvik	2007	0	2.5	2
2007161DD-JBL	pectoral sandpiper	south qarlikturvik	2007	0	2.5	2
2007161DD-JBL	peregrine falcon	south qarlikturvik	2007	0	2.5	2
2007161DD-JBL	red knot	south qarlikturvik	2007	0	2.5	2
2007161DD-JBL	red phalarope	south qarlikturvik	2007	0	2.5	2
2007161DD-JBL	red throated loon	south qarlikturvik	2007	0	2.5	2
2007161DD-JBL	rock ptarmigan	south qarlikturvik	2007	0	2.5	2
2007161DD-JBL	rough legged hawk	south qarlikturvik	2007	0	2.5	2
2007161DD-JBL	ruddy turnstone	south qarlikturvik	2007	0	2.5	2
2007161DD-JBL	sandhill crane	south qarlikturvik	2007	4	2.5	2
2007161DD-JBL	snow bunting	south qarlikturvik	2007	0	2.5	2
2007161DD-JBL	snow goose	south qarlikturvik	2007	4	2.5	2
2007161DD-JBL	snowy owl	south qarlikturvik	2007	0	2.5	2
2007161DD-JBL	tundra swan	south qarlikturvik	2007	0	2.5	2
2007161DD-JBL	white rumped sandpiper	south qarlikturvik	2007	0	2.5	2
2007161JFT	american golden plover	south qarlikturvik	2007	0	5	1
2007161JFT	american pipit	south qarlikturvik	2007	0	5	1
2007161JFT	arctic fox	south qarlikturvik	2007	0	5	1
2007161JFT	arctic hare	south qarlikturvik	2007	0	5	1
2007161JFT	bairds sandpiper	south qarlikturvik	2007	0	5	1
2007161JFT	black bellied plover	south qarlikturvik	2007	0	5	1
2007161JFT	brown lemming	south qarlikturvik	2007	0	5	1
2007161JFT	buff breasted sandpiper	south qarlikturvik	2007	0	5	1
2007161JFT	cackling goose	south qarlikturvik	2007	0	5	1
2007161JFT	collared lemming	south qarlikturvik	2007	0	5	1
2007161JFT	common raven	south qarlikturvik	2007	0	5	1
2007161JFT	common ringed plover	south qarlikturvik	2007	0	5	1
2007161JFT	ermine	south qarlikturvik	2007	0	5	1
2007161JFT	glaucous gull	south qarlikturvik	2007	2	5	1
2007161JFT	horned lark	south qarlikturvik	2007	0	5	1
2007161JFT	king eider	south qarlikturvik	2007	0	5	1
2007161JFT	lapland longspur	south qarlikturvik	2007	2	5	1
2007161JFT	long tailed duck	south qarlikturvik	2007	0	5	1
2007161JFT	long tailed jaeger	south qarlikturvik	2007	7	5	1
2007161JFT	pacific loon	south qarlikturvik	2007	0	5	1
2007161JFT	parasitic jaeger	south qarlikturvik	2007	0	5	1
2007161JFT	pectoral sandpiper	south qarlikturvik	2007	0	5	1
2007161JFT	peregrine falcon	south qarlikturvik	2007	0	5	1
2007161JFT	red knot	south qarlikturvik	2007	0	5	1
2007161JFT	red phalarope	south qarlikturvik	2007	0	5	1
2007161JFT	red throated loon	south qarlikturvik	2007	0	5	1
2007161JFT	rock ptarmigan	south qarlikturvik	2007	0	5	1
2007161JFT	rough legged hawk	south qarlikturvik	2007	0	5	1
2007161JFT	ruddy turnstone	south qarlikturvik	2007	0	5	1
2007161JFT	sandhill crane	south qarlikturvik	2007	2	5	1
2007161JFT	snow bunting	south qarlikturvik	2007	0	5	1
2007161JFT	snow goose	south qarlikturvik	2007	6	5	1
2007161JFT	snowy owl	south qarlikturvik	2007	0	5	1
2007161JFT	tundra swan	south qarlikturvik	2007	0	5	1
2007161JFT	white rumped sandpiper	south qarlikturvik	2007	0	5	1
2007161MM-FR	american golden plover	south qarlikturvik	2007	7	3	2
2007161MM-FR	american pipit	south qarlikturvik	2007	0	3	2
2007161MM-FR	arctic fox	south qarlikturvik	2007	0	3	2
2007161MM-FR	arctic hare	south qarlikturvik	2007	0	3	2
2007161MM-FR	bairds sandpiper	south qarlikturvik	2007	1	3	2
2007161MM-FR	black bellied plover	south qarlikturvik	2007	0	3	2
2007161MM-FR	brown lemming	south qarlikturvik	2007	0	3	2
2007161MM-FR	buff breasted sandpiper	south qarlikturvik	2007	0	3	2
2007161MM-FR	cackling goose	south qarlikturvik	2007	0	3	2
2007161MM-FR	collared lemming	south qarlikturvik	2007	0	3	2
2007161MM-FR	common raven	south qarlikturvik	2007	0	3	2
2007161MM-FR	common ringed plover	south qarlikturvik	2007	0	3	2
2007161MM-FR	ermine	south qarlikturvik	2007	0	3	2
2007161MM-FR	glaucous gull	south qarlikturvik	2007	2	3	2
2007161MM-FR	horned lark	south qarlikturvik	2007	2	3	2
2007161MM-FR	king eider	south qarlikturvik	2007	0	3	2
2007161MM-FR	lapland longspur	south qarlikturvik	2007	5	3	2
2007161MM-FR	long tailed duck	south qarlikturvik	2007	0	3	2
2007161MM-FR	long tailed jaeger	south qarlikturvik	2007	4	3	2
2007161MM-FR	pacific loon	south qarlikturvik	2007	0	3	2
2007161MM-FR	parasitic jaeger	south qarlikturvik	2007	0	3	2
2007161MM-FR	pectoral sandpiper	south qarlikturvik	2007	0	3	2
2007161MM-FR	peregrine falcon	south qarlikturvik	2007	0	3	2
2007161MM-FR	red knot	south qarlikturvik	2007	0	3	2
2007161MM-FR	red phalarope	south qarlikturvik	2007	0	3	2
2007161MM-FR	red throated loon	south qarlikturvik	2007	0	3	2
2007161MM-FR	rock ptarmigan	south qarlikturvik	2007	0	3	2
2007161MM-FR	rough legged hawk	south qarlikturvik	2007	0	3	2
2007161MM-FR	ruddy turnstone	south qarlikturvik	2007	0	3	2
2007161MM-FR	sandhill crane	south qarlikturvik	2007	0	3	2
2007161MM-FR	snow bunting	south qarlikturvik	2007	0	3	2
2007161MM-FR	snow goose	south qarlikturvik	2007	10	3	2
2007161MM-FR	snowy owl	south qarlikturvik	2007	0	3	2
2007161MM-FR	tundra swan	south qarlikturvik	2007	0	3	2
2007161MM-FR	white rumped sandpiper	south qarlikturvik	2007	0	3	2
2007161MVN-MMR	american golden plover	south qarlikturvik	2007	0	5	2
2007161MVN-MMR	american pipit	south qarlikturvik	2007	0	5	2
2007161MVN-MMR	arctic fox	south qarlikturvik	2007	0	5	2
2007161MVN-MMR	arctic hare	south qarlikturvik	2007	0	5	2
2007161MVN-MMR	bairds sandpiper	south qarlikturvik	2007	0	5	2
2007161MVN-MMR	black bellied plover	south qarlikturvik	2007	0	5	2
2007161MVN-MMR	brown lemming	south qarlikturvik	2007	0	5	2
2007161MVN-MMR	buff breasted sandpiper	south qarlikturvik	2007	0	5	2
2007161MVN-MMR	cackling goose	south qarlikturvik	2007	0	5	2
2007161MVN-MMR	collared lemming	south qarlikturvik	2007	0	5	2
2007161MVN-MMR	common raven	south qarlikturvik	2007	0	5	2
2007161MVN-MMR	common ringed plover	south qarlikturvik	2007	0	5	2
2007161MVN-MMR	ermine	south qarlikturvik	2007	0	5	2
2007161MVN-MMR	glaucous gull	south qarlikturvik	2007	1	5	2
2007161MVN-MMR	horned lark	south qarlikturvik	2007	0	5	2
2007161MVN-MMR	king eider	south qarlikturvik	2007	0	5	2
2007161MVN-MMR	lapland longspur	south qarlikturvik	2007	0	5	2
2007161MVN-MMR	long tailed duck	south qarlikturvik	2007	0	5	2
2007161MVN-MMR	long tailed jaeger	south qarlikturvik	2007	5	5	2
2007161MVN-MMR	pacific loon	south qarlikturvik	2007	0	5	2
2007161MVN-MMR	parasitic jaeger	south qarlikturvik	2007	0	5	2
2007161MVN-MMR	pectoral sandpiper	south qarlikturvik	2007	0	5	2
2007161MVN-MMR	peregrine falcon	south qarlikturvik	2007	0	5	2
2007161MVN-MMR	red knot	south qarlikturvik	2007	0	5	2
2007161MVN-MMR	red phalarope	south qarlikturvik	2007	0	5	2
2007161MVN-MMR	red throated loon	south qarlikturvik	2007	0	5	2
2007161MVN-MMR	rock ptarmigan	south qarlikturvik	2007	0	5	2
2007161MVN-MMR	rough legged hawk	south qarlikturvik	2007	0	5	2
2007161MVN-MMR	ruddy turnstone	south qarlikturvik	2007	0	5	2
2007161MVN-MMR	sandhill crane	south qarlikturvik	2007	0	5	2
2007161MVN-MMR	snow bunting	south qarlikturvik	2007	0	5	2
2007161MVN-MMR	snow goose	south qarlikturvik	2007	6	5	2
2007161MVN-MMR	snowy owl	south qarlikturvik	2007	0	5	2
2007161MVN-MMR	tundra swan	south qarlikturvik	2007	0	5	2
2007161MVN-MMR	white rumped sandpiper	south qarlikturvik	2007	0	5	2
2007162DG	american golden plover	south qarlikturvik	2007	0	3.5	1
2007162DG	american pipit	south qarlikturvik	2007	0	3.5	1
2007162DG	arctic fox	south qarlikturvik	2007	0	3.5	1
2007162DG	arctic hare	south qarlikturvik	2007	0	3.5	1
[truncated: 110,507 more rows]
