# Supplementary material for: Long‐term abundance time‐series of the High Arctic terrestrial vertebrate community of Bylot Island, Nunavut
Source: Ecology. 2025 Oct 7;106(10):e70223. doi: 10.1002/ecy.70223 (PMC12501677; doi:10.1002/ecy.70223)
Supplement: Supplementary file 1 — Data S1: [file ECY-106-e70223-s001.zip › Data_S1/raw/observation_of_individuals/relative_abundance_Gauthier_et_al_2024.csv]

species	index_sp	ref_species	index_ref_sp
horned lark	15.2	lapland longspur	262.8
snow bunting	10.2	lapland longspur	262.8
american pipit	3.2	lapland longspur	262.8
white rumped sandpiper	15.1	bairds sandpiper	32.6
pectoral sandpiper	3.4	bairds sandpiper	32.6
red phalarope	3.6	bairds sandpiper	32.6
buff breasted sandpiper	0.1	bairds sandpiper	32.6
ruddy turnstone	0.7	bairds sandpiper	32.6
red knot	3.1	bairds sandpiper	32.6
black bellied plover	3.1	american golden plover	39.2
long tailed duck	45.8	red throated loon	15.2
king eider	25.4	red throated loon	15.2
common raven	31.3	glaucous gull	72.3
