# Supplementary material for: Long‐term abundance time‐series of the High Arctic terrestrial vertebrate community of Bylot Island, Nunavut
Source: Ecology. 2025 Oct 7;106(10):e70223. doi: 10.1002/ecy.70223 (PMC12501677; doi:10.1002/ecy.70223)
Supplement: Supplementary file 1 — Data S1: [file ECY-106-e70223-s001.zip › Data_S1/raw/observation_of_individuals/vertebrate_count_transects_2010-2023.csv]

transect	year	status	nb_ind	species	begin_long	begin_lat	end_long	end_lat
TR001A	2010	inconnu	1	parasitic jaeger	535735	8087743	535961	8088196
TR001A	2010	repro	0	parasitic jaeger	535735	8087743	535961	8088196
TR001A	2010	non repro	0	parasitic jaeger	535735	8087743	535961	8088196
TR001A	2010	inconnu	2	long tailed jaeger	535735	8087743	535961	8088196
TR001A	2010	repro	0	long tailed jaeger	535735	8087743	535961	8088196
TR001A	2010	non repro	0	long tailed jaeger	535735	8087743	535961	8088196
TR001A	2010	inconnu	2	glaucous gull	535735	8087743	535961	8088196
TR001A	2010	repro	0	glaucous gull	535735	8087743	535961	8088196
TR001A	2010	non repro	0	glaucous gull	535735	8087743	535961	8088196
TR001A	2010	inconnu	1	common raven	535735	8087743	535961	8088196
TR001A	2010	repro	0	common raven	535735	8087743	535961	8088196
TR001A	2010	non repro	0	common raven	535735	8087743	535961	8088196
TR001A	2010	inconnu	5	lapland longspur	535735	8087743	535961	8088196
TR001A	2010	repro	0	lapland longspur	535735	8087743	535961	8088196
TR001A	2010	non repro	0	lapland longspur	535735	8087743	535961	8088196
TR001A	2010	inconnu	0	long tailed duck	535735	8087743	535961	8088196
TR001A	2010	repro	0	long tailed duck	535735	8087743	535961	8088196
TR001A	2010	non repro	0	long tailed duck	535735	8087743	535961	8088196
TR001A	2010	inconnu	0	white rumped sandpiper	535735	8087743	535961	8088196
TR001A	2010	repro	0	white rumped sandpiper	535735	8087743	535961	8088196
TR001A	2010	non repro	0	white rumped sandpiper	535735	8087743	535961	8088196
TR001A	2010	inconnu	0	red throated loon	535735	8087743	535961	8088196
TR001A	2010	repro	0	red throated loon	535735	8087743	535961	8088196
TR001A	2010	non repro	0	red throated loon	535735	8087743	535961	8088196
TR001A	2010	inconnu	0	snow goose	535735	8087743	535961	8088196
TR001A	2010	repro	0	snow goose	535735	8087743	535961	8088196
TR001A	2010	non repro	0	snow goose	535735	8087743	535961	8088196
TR001A	2010	inconnu	0	black bellied plover	535735	8087743	535961	8088196
TR001A	2010	repro	0	black bellied plover	535735	8087743	535961	8088196
TR001A	2010	non repro	0	black bellied plover	535735	8087743	535961	8088196
TR001A	2010	inconnu	0	red phalarope	535735	8087743	535961	8088196
TR001A	2010	repro	0	red phalarope	535735	8087743	535961	8088196
TR001A	2010	non repro	0	red phalarope	535735	8087743	535961	8088196
TR001A	2010	inconnu	0	horned lark	535735	8087743	535961	8088196
TR001A	2010	repro	0	horned lark	535735	8087743	535961	8088196
TR001A	2010	non repro	0	horned lark	535735	8087743	535961	8088196
TR001A	2010	inconnu	0	arctic fox	535735	8087743	535961	8088196
TR001A	2010	repro	0	arctic fox	535735	8087743	535961	8088196
TR001A	2010	non repro	0	arctic fox	535735	8087743	535961	8088196
TR001A	2010	inconnu	0	bairds sandpiper	535735	8087743	535961	8088196
TR001A	2010	repro	0	bairds sandpiper	535735	8087743	535961	8088196
TR001A	2010	non repro	0	bairds sandpiper	535735	8087743	535961	8088196
TR001A	2010	inconnu	0	rough legged hawk	535735	8087743	535961	8088196
TR001A	2010	repro	0	rough legged hawk	535735	8087743	535961	8088196
TR001A	2010	non repro	0	rough legged hawk	535735	8087743	535961	8088196
TR001A	2010	inconnu	0	snowy owl	535735	8087743	535961	8088196
TR001A	2010	repro	0	snowy owl	535735	8087743	535961	8088196
TR001A	2010	non repro	0	snowy owl	535735	8087743	535961	8088196
TR001A	2010	inconnu	0	cackling goose	535735	8087743	535961	8088196
TR001A	2010	repro	0	cackling goose	535735	8087743	535961	8088196
TR001A	2010	non repro	0	cackling goose	535735	8087743	535961	8088196
TR001A	2010	inconnu	0	pacific loon	535735	8087743	535961	8088196
TR001A	2010	repro	0	pacific loon	535735	8087743	535961	8088196
TR001A	2010	non repro	0	pacific loon	535735	8087743	535961	8088196
TR001A	2010	inconnu	0	king eider	535735	8087743	535961	8088196
TR001A	2010	repro	0	king eider	535735	8087743	535961	8088196
TR001A	2010	non repro	0	king eider	535735	8087743	535961	8088196
TR001A	2010	inconnu	0	pectoral sandpiper	535735	8087743	535961	8088196
TR001A	2010	repro	0	pectoral sandpiper	535735	8087743	535961	8088196
TR001A	2010	non repro	0	pectoral sandpiper	535735	8087743	535961	8088196
TR001A	2010	inconnu	0	red knot	535735	8087743	535961	8088196
TR001A	2010	repro	0	red knot	535735	8087743	535961	8088196
TR001A	2010	non repro	0	red knot	535735	8087743	535961	8088196
TR001A	2010	inconnu	0	snow bunting	535735	8087743	535961	8088196
TR001A	2010	repro	0	snow bunting	535735	8087743	535961	8088196
TR001A	2010	non repro	0	snow bunting	535735	8087743	535961	8088196
TR001A	2010	inconnu	0	common ringed plover	535735	8087743	535961	8088196
TR001A	2010	repro	0	common ringed plover	535735	8087743	535961	8088196
TR001A	2010	non repro	0	common ringed plover	535735	8087743	535961	8088196
TR001A	2010	inconnu	0	rock ptarmigan	535735	8087743	535961	8088196
TR001A	2010	repro	0	rock ptarmigan	535735	8087743	535961	8088196
TR001A	2010	non repro	0	rock ptarmigan	535735	8087743	535961	8088196
TR001A	2010	inconnu	0	sandhill crane	535735	8087743	535961	8088196
TR001A	2010	repro	0	sandhill crane	535735	8087743	535961	8088196
TR001A	2010	non repro	0	sandhill crane	535735	8087743	535961	8088196
TR001A	2010	inconnu	0	peregrine falcon	535735	8087743	535961	8088196
TR001A	2010	repro	0	peregrine falcon	535735	8087743	535961	8088196
TR001A	2010	non repro	0	peregrine falcon	535735	8087743	535961	8088196
TR001A	2010	inconnu	0	american pipit	535735	8087743	535961	8088196
TR001A	2010	repro	0	american pipit	535735	8087743	535961	8088196
TR001A	2010	non repro	0	american pipit	535735	8087743	535961	8088196
TR001A	2010	inconnu	0	ruddy turnstone	535735	8087743	535961	8088196
TR001A	2010	repro	0	ruddy turnstone	535735	8087743	535961	8088196
TR001A	2010	non repro	0	ruddy turnstone	535735	8087743	535961	8088196
TR001A	2010	inconnu	0	arctic hare	535735	8087743	535961	8088196
TR001A	2010	repro	0	arctic hare	535735	8087743	535961	8088196
TR001A	2010	non repro	0	arctic hare	535735	8087743	535961	8088196
TR001A	2010	inconnu	0	buff breasted sandpiper	535735	8087743	535961	8088196
TR001A	2010	repro	0	buff breasted sandpiper	535735	8087743	535961	8088196
TR001A	2010	non repro	0	buff breasted sandpiper	535735	8087743	535961	8088196
TR001A	2010	inconnu	0	collared lemming	535735	8087743	535961	8088196
TR001A	2010	repro	0	collared lemming	535735	8087743	535961	8088196
TR001A	2010	non repro	0	collared lemming	535735	8087743	535961	8088196
TR001A	2010	inconnu	0	brown lemming	535735	8087743	535961	8088196
TR001A	2010	repro	0	brown lemming	535735	8087743	535961	8088196
TR001A	2010	non repro	0	brown lemming	535735	8087743	535961	8088196
TR001A	2010	inconnu	0	american golden plover	535735	8087743	535961	8088196
TR001A	2010	repro	0	american golden plover	535735	8087743	535961	8088196
TR001A	2010	non repro	0	american golden plover	535735	8087743	535961	8088196
TR001A	2010	inconnu	0	tundra swan	535735	8087743	535961	8088196
TR001A	2010	repro	0	tundra swan	535735	8087743	535961	8088196
TR001A	2010	non repro	0	tundra swan	535735	8087743	535961	8088196
TR001A	2011	inconnu	0	parasitic jaeger	535735	8087743	535961	8088196
TR001A	2011	repro	0	parasitic jaeger	535735	8087743	535961	8088196
TR001A	2011	non repro	0	parasitic jaeger	535735	8087743	535961	8088196
TR001A	2011	inconnu	0	long tailed jaeger	535735	8087743	535961	8088196
TR001A	2011	repro	0	long tailed jaeger	535735	8087743	535961	8088196
TR001A	2011	non repro	0	long tailed jaeger	535735	8087743	535961	8088196
TR001A	2011	inconnu	1	glaucous gull	535735	8087743	535961	8088196
TR001A	2011	repro	0	glaucous gull	535735	8087743	535961	8088196
TR001A	2011	non repro	0	glaucous gull	535735	8087743	535961	8088196
TR001A	2011	inconnu	0	common raven	535735	8087743	535961	8088196
TR001A	2011	repro	0	common raven	535735	8087743	535961	8088196
TR001A	2011	non repro	0	common raven	535735	8087743	535961	8088196
TR001A	2011	inconnu	2	lapland longspur	535735	8087743	535961	8088196
TR001A	2011	repro	0	lapland longspur	535735	8087743	535961	8088196
TR001A	2011	non repro	0	lapland longspur	535735	8087743	535961	8088196
TR001A	2011	inconnu	0	long tailed duck	535735	8087743	535961	8088196
TR001A	2011	repro	0	long tailed duck	535735	8087743	535961	8088196
TR001A	2011	non repro	0	long tailed duck	535735	8087743	535961	8088196
TR001A	2011	inconnu	0	white rumped sandpiper	535735	8087743	535961	8088196
TR001A	2011	repro	0	white rumped sandpiper	535735	8087743	535961	8088196
TR001A	2011	non repro	0	white rumped sandpiper	535735	8087743	535961	8088196
TR001A	2011	inconnu	0	red throated loon	535735	8087743	535961	8088196
TR001A	2011	repro	0	red throated loon	535735	8087743	535961	8088196
TR001A	2011	non repro	0	red throated loon	535735	8087743	535961	8088196
TR001A	2011	inconnu	0	snow goose	535735	8087743	535961	8088196
TR001A	2011	repro	0	snow goose	535735	8087743	535961	8088196
TR001A	2011	non repro	0	snow goose	535735	8087743	535961	8088196
TR001A	2011	inconnu	0	black bellied plover	535735	8087743	535961	8088196
TR001A	2011	repro	0	black bellied plover	535735	8087743	535961	8088196
TR001A	2011	non repro	0	black bellied plover	535735	8087743	535961	8088196
TR001A	2011	inconnu	0	red phalarope	535735	8087743	535961	8088196
TR001A	2011	repro	0	red phalarope	535735	8087743	535961	8088196
TR001A	2011	non repro	0	red phalarope	535735	8087743	535961	8088196
TR001A	2011	inconnu	0	horned lark	535735	8087743	535961	8088196
TR001A	2011	repro	0	horned lark	535735	8087743	535961	8088196
TR001A	2011	non repro	0	horned lark	535735	8087743	535961	8088196
TR001A	2011	inconnu	1	arctic fox	535735	8087743	535961	8088196
TR001A	2011	repro	0	arctic fox	535735	8087743	535961	8088196
TR001A	2011	non repro	0	arctic fox	535735	8087743	535961	8088196
TR001A	2011	inconnu	0	bairds sandpiper	535735	8087743	535961	8088196
TR001A	2011	repro	0	bairds sandpiper	535735	8087743	535961	8088196
TR001A	2011	non repro	0	bairds sandpiper	535735	8087743	535961	8088196
TR001A	2011	inconnu	0	rough legged hawk	535735	8087743	535961	8088196
TR001A	2011	repro	0	rough legged hawk	535735	8087743	535961	8088196
TR001A	2011	non repro	0	rough legged hawk	535735	8087743	535961	8088196
TR001A	2011	inconnu	0	snowy owl	535735	8087743	535961	8088196
TR001A	2011	repro	0	snowy owl	535735	8087743	535961	8088196
TR001A	2011	non repro	0	snowy owl	535735	8087743	535961	8088196
TR001A	2011	inconnu	0	cackling goose	535735	8087743	535961	8088196
TR001A	2011	repro	0	cackling goose	535735	8087743	535961	8088196
TR001A	2011	non repro	0	cackling goose	535735	8087743	535961	8088196
TR001A	2011	inconnu	0	pacific loon	535735	8087743	535961	8088196
TR001A	2011	repro	0	pacific loon	535735	8087743	535961	8088196
TR001A	2011	non repro	0	pacific loon	535735	8087743	535961	8088196
TR001A	2011	inconnu	0	king eider	535735	8087743	535961	8088196
TR001A	2011	repro	0	king eider	535735	8087743	535961	8088196
TR001A	2011	non repro	0	king eider	535735	8087743	535961	8088196
TR001A	2011	inconnu	0	pectoral sandpiper	535735	8087743	535961	8088196
TR001A	2011	repro	0	pectoral sandpiper	535735	8087743	535961	8088196
TR001A	2011	non repro	0	pectoral sandpiper	535735	8087743	535961	8088196
TR001A	2011	inconnu	0	red knot	535735	8087743	535961	8088196
TR001A	2011	repro	0	red knot	535735	8087743	535961	8088196
TR001A	2011	non repro	0	red knot	535735	8087743	535961	8088196
TR001A	2011	inconnu	0	snow bunting	535735	8087743	535961	8088196
TR001A	2011	repro	0	snow bunting	535735	8087743	535961	8088196
TR001A	2011	non repro	0	snow bunting	535735	8087743	535961	8088196
TR001A	2011	inconnu	0	common ringed plover	535735	8087743	535961	8088196
TR001A	2011	repro	0	common ringed plover	535735	8087743	535961	8088196
TR001A	2011	non repro	0	common ringed plover	535735	8087743	535961	8088196
TR001A	2011	inconnu	0	rock ptarmigan	535735	8087743	535961	8088196
TR001A	2011	repro	0	rock ptarmigan	535735	8087743	535961	8088196
TR001A	2011	non repro	0	rock ptarmigan	535735	8087743	535961	8088196
TR001A	2011	inconnu	0	sandhill crane	535735	8087743	535961	8088196
TR001A	2011	repro	0	sandhill crane	535735	8087743	535961	8088196
TR001A	2011	non repro	0	sandhill crane	535735	8087743	535961	8088196
TR001A	2011	inconnu	0	peregrine falcon	535735	8087743	535961	8088196
TR001A	2011	repro	0	peregrine falcon	535735	8087743	535961	8088196
TR001A	2011	non repro	0	peregrine falcon	535735	8087743	535961	8088196
TR001A	2011	inconnu	0	american pipit	535735	8087743	535961	8088196
TR001A	2011	repro	0	american pipit	535735	8087743	535961	8088196
TR001A	2011	non repro	0	american pipit	535735	8087743	535961	8088196
TR001A	2011	inconnu	0	ruddy turnstone	535735	8087743	535961	8088196
TR001A	2011	repro	0	ruddy turnstone	535735	8087743	535961	8088196
TR001A	2011	non repro	0	ruddy turnstone	535735	8087743	535961	8088196
TR001A	2011	inconnu	0	arctic hare	535735	8087743	535961	8088196
TR001A	2011	repro	0	arctic hare	535735	8087743	535961	8088196
TR001A	2011	non repro	0	arctic hare	535735	8087743	535961	8088196
TR001A	2011	inconnu	0	buff breasted sandpiper	535735	8087743	535961	8088196
TR001A	2011	repro	0	buff breasted sandpiper	535735	8087743	535961	8088196
TR001A	2011	non repro	0	buff breasted sandpiper	535735	8087743	535961	8088196
TR001A	2011	inconnu	0	collared lemming	535735	8087743	535961	8088196
TR001A	2011	repro	0	collared lemming	535735	8087743	535961	8088196
TR001A	2011	non repro	0	collared lemming	535735	8087743	535961	8088196
TR001A	2011	inconnu	0	brown lemming	535735	8087743	535961	8088196
TR001A	2011	repro	0	brown lemming	535735	8087743	535961	8088196
TR001A	2011	non repro	0	brown lemming	535735	8087743	535961	8088196
TR001A	2011	inconnu	0	american golden plover	535735	8087743	535961	8088196
TR001A	2011	repro	0	american golden plover	535735	8087743	535961	8088196
TR001A	2011	non repro	0	american golden plover	535735	8087743	535961	8088196
TR001A	2011	inconnu	0	tundra swan	535735	8087743	535961	8088196
TR001A	2011	repro	0	tundra swan	535735	8087743	535961	8088196
TR001A	2011	non repro	0	tundra swan	535735	8087743	535961	8088196
TR001A	2012	inconnu	0	parasitic jaeger	535735	8087743	535961	8088196
TR001A	2012	repro	0	parasitic jaeger	535735	8087743	535961	8088196
TR001A	2012	non repro	0	parasitic jaeger	535735	8087743	535961	8088196
TR001A	2012	inconnu	1	long tailed jaeger	535735	8087743	535961	8088196
TR001A	2012	repro	0	long tailed jaeger	535735	8087743	535961	8088196
TR001A	2012	non repro	0	long tailed jaeger	535735	8087743	535961	8088196
TR001A	2012	inconnu	0	glaucous gull	535735	8087743	535961	8088196
TR001A	2012	repro	0	glaucous gull	535735	8087743	535961	8088196
TR001A	2012	non repro	0	glaucous gull	535735	8087743	535961	8088196
TR001A	2012	inconnu	0	common raven	535735	8087743	535961	8088196
TR001A	2012	repro	0	common raven	535735	8087743	535961	8088196
TR001A	2012	non repro	0	common raven	535735	8087743	535961	8088196
TR001A	2012	inconnu	3	lapland longspur	535735	8087743	535961	8088196
TR001A	2012	repro	0	lapland longspur	535735	8087743	535961	8088196
TR001A	2012	non repro	0	lapland longspur	535735	8087743	535961	8088196
TR001A	2012	inconnu	0	long tailed duck	535735	8087743	535961	8088196
TR001A	2012	repro	0	long tailed duck	535735	8087743	535961	8088196
TR001A	2012	non repro	0	long tailed duck	535735	8087743	535961	8088196
TR001A	2012	inconnu	0	white rumped sandpiper	535735	8087743	535961	8088196
TR001A	2012	repro	0	white rumped sandpiper	535735	8087743	535961	8088196
TR001A	2012	non repro	0	white rumped sandpiper	535735	8087743	535961	8088196
TR001A	2012	inconnu	0	red throated loon	535735	8087743	535961	8088196
TR001A	2012	repro	0	red throated loon	535735	8087743	535961	8088196
TR001A	2012	non repro	0	red throated loon	535735	8087743	535961	8088196
TR001A	2012	inconnu	40	snow goose	535735	8087743	535961	8088196
TR001A	2012	repro	0	snow goose	535735	8087743	535961	8088196
TR001A	2012	non repro	0	snow goose	535735	8087743	535961	8088196
TR001A	2012	inconnu	0	black bellied plover	535735	8087743	535961	8088196
TR001A	2012	repro	0	black bellied plover	535735	8087743	535961	8088196
TR001A	2012	non repro	0	black bellied plover	535735	8087743	535961	8088196
TR001A	2012	inconnu	0	red phalarope	535735	8087743	535961	8088196
TR001A	2012	repro	0	red phalarope	535735	8087743	535961	8088196
TR001A	2012	non repro	0	red phalarope	535735	8087743	535961	8088196
TR001A	2012	inconnu	0	horned lark	535735	8087743	535961	8088196
TR001A	2012	repro	0	horned lark	535735	8087743	535961	8088196
TR001A	2012	non repro	0	horned lark	535735	8087743	535961	8088196
TR001A	2012	inconnu	0	arctic fox	535735	8087743	535961	8088196
TR001A	2012	repro	0	arctic fox	535735	8087743	535961	8088196
TR001A	2012	non repro	0	arctic fox	535735	8087743	535961	8088196
TR001A	2012	inconnu	0	bairds sandpiper	535735	8087743	535961	8088196
TR001A	2012	repro	0	bairds sandpiper	535735	8087743	535961	8088196
TR001A	2012	non repro	0	bairds sandpiper	535735	8087743	535961	8088196
TR001A	2012	inconnu	0	rough legged hawk	535735	8087743	535961	8088196
TR001A	2012	repro	0	rough legged hawk	535735	8087743	535961	8088196
TR001A	2012	non repro	0	rough legged hawk	535735	8087743	535961	8088196
TR001A	2012	inconnu	0	snowy owl	535735	8087743	535961	8088196
TR001A	2012	repro	0	snowy owl	535735	8087743	535961	8088196
TR001A	2012	non repro	0	snowy owl	535735	8087743	535961	8088196
TR001A	2012	inconnu	0	cackling goose	535735	8087743	535961	8088196
TR001A	2012	repro	0	cackling goose	535735	8087743	535961	8088196
TR001A	2012	non repro	0	cackling goose	535735	8087743	535961	8088196
TR001A	2012	inconnu	0	pacific loon	535735	8087743	535961	8088196
TR001A	2012	repro	0	pacific loon	535735	8087743	535961	8088196
TR001A	2012	non repro	0	pacific loon	535735	8087743	535961	8088196
TR001A	2012	inconnu	0	king eider	535735	8087743	535961	8088196
TR001A	2012	repro	0	king eider	535735	8087743	535961	8088196
TR001A	2012	non repro	0	king eider	535735	8087743	535961	8088196
TR001A	2012	inconnu	0	pectoral sandpiper	535735	8087743	535961	8088196
TR001A	2012	repro	0	pectoral sandpiper	535735	8087743	535961	8088196
TR001A	2012	non repro	0	pectoral sandpiper	535735	8087743	535961	8088196
TR001A	2012	inconnu	0	red knot	535735	8087743	535961	8088196
TR001A	2012	repro	0	red knot	535735	8087743	535961	8088196
TR001A	2012	non repro	0	red knot	535735	8087743	535961	8088196
TR001A	2012	inconnu	0	snow bunting	535735	8087743	535961	8088196
TR001A	2012	repro	0	snow bunting	535735	8087743	535961	8088196
TR001A	2012	non repro	0	snow bunting	535735	8087743	535961	8088196
TR001A	2012	inconnu	0	common ringed plover	535735	8087743	535961	8088196
TR001A	2012	repro	0	common ringed plover	535735	8087743	535961	8088196
TR001A	2012	non repro	0	common ringed plover	535735	8087743	535961	8088196
TR001A	2012	inconnu	0	rock ptarmigan	535735	8087743	535961	8088196
TR001A	2012	repro	0	rock ptarmigan	535735	8087743	535961	8088196
TR001A	2012	non repro	0	rock ptarmigan	535735	8087743	535961	8088196
TR001A	2012	inconnu	0	sandhill crane	535735	8087743	535961	8088196
TR001A	2012	repro	0	sandhill crane	535735	8087743	535961	8088196
TR001A	2012	non repro	0	sandhill crane	535735	8087743	535961	8088196
TR001A	2012	inconnu	0	peregrine falcon	535735	8087743	535961	8088196
TR001A	2012	repro	0	peregrine falcon	535735	8087743	535961	8088196
TR001A	2012	non repro	0	peregrine falcon	535735	8087743	535961	8088196
TR001A	2012	inconnu	0	american pipit	535735	8087743	535961	8088196
TR001A	2012	repro	0	american pipit	535735	8087743	535961	8088196
TR001A	2012	non repro	0	american pipit	535735	8087743	535961	8088196
TR001A	2012	inconnu	0	ruddy turnstone	535735	8087743	535961	8088196
TR001A	2012	repro	0	ruddy turnstone	535735	8087743	535961	8088196
TR001A	2012	non repro	0	ruddy turnstone	535735	8087743	535961	8088196
TR001A	2012	inconnu	0	arctic hare	535735	8087743	535961	8088196
TR001A	2012	repro	0	arctic hare	535735	8087743	535961	8088196
TR001A	2012	non repro	0	arctic hare	535735	8087743	535961	8088196
TR001A	2012	inconnu	0	buff breasted sandpiper	535735	8087743	535961	8088196
TR001A	2012	repro	0	buff breasted sandpiper	535735	8087743	535961	8088196
TR001A	2012	non repro	0	buff breasted sandpiper	535735	8087743	535961	8088196
TR001A	2012	inconnu	0	collared lemming	535735	8087743	535961	8088196
TR001A	2012	repro	0	collared lemming	535735	8087743	535961	8088196
TR001A	2012	non repro	0	collared lemming	535735	8087743	535961	8088196
TR001A	2012	inconnu	0	brown lemming	535735	8087743	535961	8088196
TR001A	2012	repro	0	brown lemming	535735	8087743	535961	8088196
TR001A	2012	non repro	0	brown lemming	535735	8087743	535961	8088196
TR001A	2012	inconnu	0	american golden plover	535735	8087743	535961	8088196
TR001A	2012	repro	0	american golden plover	535735	8087743	535961	8088196
TR001A	2012	non repro	0	american golden plover	535735	8087743	535961	8088196
TR001A	2012	inconnu	0	tundra swan	535735	8087743	535961	8088196
TR001A	2012	repro	0	tundra swan	535735	8087743	535961	8088196
TR001A	2012	non repro	0	tundra swan	535735	8087743	535961	8088196
TR001A	2013	inconnu	0	parasitic jaeger	535735	8087743	535961	8088196
TR001A	2013	repro	0	parasitic jaeger	535735	8087743	535961	8088196
TR001A	2013	non repro	0	parasitic jaeger	535735	8087743	535961	8088196
TR001A	2013	inconnu	0	long tailed jaeger	535735	8087743	535961	8088196
TR001A	2013	repro	0	long tailed jaeger	535735	8087743	535961	8088196
TR001A	2013	non repro	0	long tailed jaeger	535735	8087743	535961	8088196
TR001A	2013	inconnu	0	glaucous gull	535735	8087743	535961	8088196
TR001A	2013	repro	0	glaucous gull	535735	8087743	535961	8088196
TR001A	2013	non repro	0	glaucous gull	535735	8087743	535961	8088196
TR001A	2013	inconnu	0	common raven	535735	8087743	535961	8088196
TR001A	2013	repro	0	common raven	535735	8087743	535961	8088196
TR001A	2013	non repro	0	common raven	535735	8087743	535961	8088196
TR001A	2013	inconnu	3	lapland longspur	535735	8087743	535961	8088196
TR001A	2013	repro	0	lapland longspur	535735	8087743	535961	8088196
TR001A	2013	non repro	0	lapland longspur	535735	8087743	535961	8088196
TR001A	2013	inconnu	0	long tailed duck	535735	8087743	535961	8088196
TR001A	2013	repro	0	long tailed duck	535735	8087743	535961	8088196
TR001A	2013	non repro	0	long tailed duck	535735	8087743	535961	8088196
TR001A	2013	inconnu	0	white rumped sandpiper	535735	8087743	535961	8088196
TR001A	2013	repro	0	white rumped sandpiper	535735	8087743	535961	8088196
TR001A	2013	non repro	0	white rumped sandpiper	535735	8087743	535961	8088196
TR001A	2013	inconnu	0	red throated loon	535735	8087743	535961	8088196
TR001A	2013	repro	0	red throated loon	535735	8087743	535961	8088196
TR001A	2013	non repro	0	red throated loon	535735	8087743	535961	8088196
TR001A	2013	inconnu	106	snow goose	535735	8087743	535961	8088196
TR001A	2013	repro	0	snow goose	535735	8087743	535961	8088196
TR001A	2013	non repro	0	snow goose	535735	8087743	535961	8088196
TR001A	2013	inconnu	0	black bellied plover	535735	8087743	535961	8088196
TR001A	2013	repro	0	black bellied plover	535735	8087743	535961	8088196
TR001A	2013	non repro	0	black bellied plover	535735	8087743	535961	8088196
TR001A	2013	inconnu	0	red phalarope	535735	8087743	535961	8088196
TR001A	2013	repro	0	red phalarope	535735	8087743	535961	8088196
TR001A	2013	non repro	0	red phalarope	535735	8087743	535961	8088196
TR001A	2013	inconnu	0	horned lark	535735	8087743	535961	8088196
TR001A	2013	repro	0	horned lark	535735	8087743	535961	8088196
TR001A	2013	non repro	0	horned lark	535735	8087743	535961	8088196
TR001A	2013	inconnu	0	arctic fox	535735	8087743	535961	8088196
TR001A	2013	repro	0	arctic fox	535735	8087743	535961	8088196
TR001A	2013	non repro	0	arctic fox	535735	8087743	535961	8088196
TR001A	2013	inconnu	0	bairds sandpiper	535735	8087743	535961	8088196
TR001A	2013	repro	0	bairds sandpiper	535735	8087743	535961	8088196
TR001A	2013	non repro	0	bairds sandpiper	535735	8087743	535961	8088196
TR001A	2013	inconnu	0	rough legged hawk	535735	8087743	535961	8088196
TR001A	2013	repro	0	rough legged hawk	535735	8087743	535961	8088196
TR001A	2013	non repro	0	rough legged hawk	535735	8087743	535961	8088196
TR001A	2013	inconnu	0	snowy owl	535735	8087743	535961	8088196
TR001A	2013	repro	0	snowy owl	535735	8087743	535961	8088196
TR001A	2013	non repro	0	snowy owl	535735	8087743	535961	8088196
TR001A	2013	inconnu	0	cackling goose	535735	8087743	535961	8088196
TR001A	2013	repro	0	cackling goose	535735	8087743	535961	8088196
TR001A	2013	non repro	0	cackling goose	535735	8087743	535961	8088196
TR001A	2013	inconnu	0	pacific loon	535735	8087743	535961	8088196
TR001A	2013	repro	0	pacific loon	535735	8087743	535961	8088196
TR001A	2013	non repro	0	pacific loon	535735	8087743	535961	8088196
TR001A	2013	inconnu	0	king eider	535735	8087743	535961	8088196
TR001A	2013	repro	0	king eider	535735	8087743	535961	8088196
TR001A	2013	non repro	0	king eider	535735	8087743	535961	8088196
TR001A	2013	inconnu	0	pectoral sandpiper	535735	8087743	535961	8088196
TR001A	2013	repro	0	pectoral sandpiper	535735	8087743	535961	8088196
TR001A	2013	non repro	0	pectoral sandpiper	535735	8087743	535961	8088196
TR001A	2013	inconnu	0	red knot	535735	8087743	535961	8088196
TR001A	2013	repro	0	red knot	535735	8087743	535961	8088196
TR001A	2013	non repro	0	red knot	535735	8087743	535961	8088196
TR001A	2013	inconnu	0	snow bunting	535735	8087743	535961	8088196
TR001A	2013	repro	0	snow bunting	535735	8087743	535961	8088196
TR001A	2013	non repro	0	snow bunting	535735	8087743	535961	8088196
TR001A	2013	inconnu	0	common ringed plover	535735	8087743	535961	8088196
TR001A	2013	repro	0	common ringed plover	535735	8087743	535961	8088196
TR001A	2013	non repro	0	common ringed plover	535735	8087743	535961	8088196
TR001A	2013	inconnu	0	rock ptarmigan	535735	8087743	535961	8088196
TR001A	2013	repro	0	rock ptarmigan	535735	8087743	535961	8088196
TR001A	2013	non repro	0	rock ptarmigan	535735	8087743	535961	8088196
TR001A	2013	inconnu	0	sandhill crane	535735	8087743	535961	8088196
TR001A	2013	repro	0	sandhill crane	535735	8087743	535961	8088196
TR001A	2013	non repro	0	sandhill crane	535735	8087743	535961	8088196
TR001A	2013	inconnu	0	peregrine falcon	535735	8087743	535961	8088196
TR001A	2013	repro	0	peregrine falcon	535735	8087743	535961	8088196
TR001A	2013	non repro	0	peregrine falcon	535735	8087743	535961	8088196
TR001A	2013	inconnu	0	american pipit	535735	8087743	535961	8088196
TR001A	2013	repro	0	american pipit	535735	8087743	535961	8088196
TR001A	2013	non repro	0	american pipit	535735	8087743	535961	8088196
TR001A	2013	inconnu	0	ruddy turnstone	535735	8087743	535961	8088196
TR001A	2013	repro	0	ruddy turnstone	535735	8087743	535961	8088196
TR001A	2013	non repro	0	ruddy turnstone	535735	8087743	535961	8088196
TR001A	2013	inconnu	0	arctic hare	535735	8087743	535961	8088196
TR001A	2013	repro	0	arctic hare	535735	8087743	535961	8088196
TR001A	2013	non repro	0	arctic hare	535735	8087743	535961	8088196
TR001A	2013	inconnu	0	buff breasted sandpiper	535735	8087743	535961	8088196
TR001A	2013	repro	0	buff breasted sandpiper	535735	8087743	535961	8088196
TR001A	2013	non repro	0	buff breasted sandpiper	535735	8087743	535961	8088196
TR001A	2013	inconnu	0	collared lemming	535735	8087743	535961	8088196
TR001A	2013	repro	0	collared lemming	535735	8087743	535961	8088196
TR001A	2013	non repro	0	collared lemming	535735	8087743	535961	8088196
TR001A	2013	inconnu	0	brown lemming	535735	8087743	535961	8088196
TR001A	2013	repro	0	brown lemming	535735	8087743	535961	8088196
TR001A	2013	non repro	0	brown lemming	535735	8087743	535961	8088196
TR001A	2013	inconnu	0	american golden plover	535735	8087743	535961	8088196
TR001A	2013	repro	0	american golden plover	535735	8087743	535961	8088196
TR001A	2013	non repro	0	american golden plover	535735	8087743	535961	8088196
TR001A	2013	inconnu	0	tundra swan	535735	8087743	535961	8088196
TR001A	2013	repro	0	tundra swan	535735	8087743	535961	8088196
TR001A	2013	non repro	0	tundra swan	535735	8087743	535961	8088196
TR001A	2014	inconnu	1	parasitic jaeger	535735	8087743	535961	8088196
TR001A	2014	repro	0	parasitic jaeger	535735	8087743	535961	8088196
TR001A	2014	non repro	0	parasitic jaeger	535735	8087743	535961	8088196
TR001A	2014	inconnu	0	long tailed jaeger	535735	8087743	535961	8088196
TR001A	2014	repro	1	long tailed jaeger	535735	8087743	535961	8088196
TR001A	2014	non repro	0	long tailed jaeger	535735	8087743	535961	8088196
TR001A	2014	inconnu	0	glaucous gull	535735	8087743	535961	8088196
TR001A	2014	repro	0	glaucous gull	535735	8087743	535961	8088196
TR001A	2014	non repro	0	glaucous gull	535735	8087743	535961	8088196
TR001A	2014	inconnu	0	common raven	535735	8087743	535961	8088196
TR001A	2014	repro	0	common raven	535735	8087743	535961	8088196
TR001A	2014	non repro	0	common raven	535735	8087743	535961	8088196
TR001A	2014	inconnu	4	lapland longspur	535735	8087743	535961	8088196
TR001A	2014	repro	0	lapland longspur	535735	8087743	535961	8088196
TR001A	2014	non repro	0	lapland longspur	535735	8087743	535961	8088196
TR001A	2014	inconnu	0	long tailed duck	535735	8087743	535961	8088196
TR001A	2014	repro	0	long tailed duck	535735	8087743	535961	8088196
TR001A	2014	non repro	0	long tailed duck	535735	8087743	535961	8088196
TR001A	2014	inconnu	0	white rumped sandpiper	535735	8087743	535961	8088196
TR001A	2014	repro	0	white rumped sandpiper	535735	8087743	535961	8088196
TR001A	2014	non repro	0	white rumped sandpiper	535735	8087743	535961	8088196
TR001A	2014	inconnu	0	red throated loon	535735	8087743	535961	8088196
TR001A	2014	repro	0	red throated loon	535735	8087743	535961	8088196
TR001A	2014	non repro	0	red throated loon	535735	8087743	535961	8088196
TR001A	2014	inconnu	0	snow goose	535735	8087743	535961	8088196
TR001A	2014	repro	90	snow goose	535735	8087743	535961	8088196
TR001A	2014	non repro	8	snow goose	535735	8087743	535961	8088196
TR001A	2014	inconnu	0	black bellied plover	535735	8087743	535961	8088196
TR001A	2014	repro	0	black bellied plover	535735	8087743	535961	8088196
TR001A	2014	non repro	0	black bellied plover	535735	8087743	535961	8088196
TR001A	2014	inconnu	0	red phalarope	535735	8087743	535961	8088196
TR001A	2014	repro	0	red phalarope	535735	8087743	535961	8088196
TR001A	2014	non repro	0	red phalarope	535735	8087743	535961	8088196
TR001A	2014	inconnu	0	horned lark	535735	8087743	535961	8088196
TR001A	2014	repro	0	horned lark	535735	8087743	535961	8088196
TR001A	2014	non repro	0	horned lark	535735	8087743	535961	8088196
TR001A	2014	inconnu	0	arctic fox	535735	8087743	535961	8088196
TR001A	2014	repro	0	arctic fox	535735	8087743	535961	8088196
TR001A	2014	non repro	0	arctic fox	535735	8087743	535961	8088196
TR001A	2014	inconnu	0	bairds sandpiper	535735	8087743	535961	8088196
TR001A	2014	repro	0	bairds sandpiper	535735	8087743	535961	8088196
TR001A	2014	non repro	0	bairds sandpiper	535735	8087743	535961	8088196
TR001A	2014	inconnu	0	rough legged hawk	535735	8087743	535961	8088196
TR001A	2014	repro	0	rough legged hawk	535735	8087743	535961	8088196
TR001A	2014	non repro	0	rough legged hawk	535735	8087743	535961	8088196
TR001A	2014	inconnu	0	snowy owl	535735	8087743	535961	8088196
TR001A	2014	repro	0	snowy owl	535735	8087743	535961	8088196
TR001A	2014	non repro	0	snowy owl	535735	8087743	535961	8088196
TR001A	2014	inconnu	0	cackling goose	535735	8087743	535961	8088196
TR001A	2014	repro	0	cackling goose	535735	8087743	535961	8088196
TR001A	2014	non repro	0	cackling goose	535735	8087743	535961	8088196
TR001A	2014	inconnu	0	pacific loon	535735	8087743	535961	8088196
TR001A	2014	repro	0	pacific loon	535735	8087743	535961	8088196
TR001A	2014	non repro	0	pacific loon	535735	8087743	535961	8088196
TR001A	2014	inconnu	0	king eider	535735	8087743	535961	8088196
TR001A	2014	repro	0	king eider	535735	8087743	535961	8088196
TR001A	2014	non repro	0	king eider	535735	8087743	535961	8088196
TR001A	2014	inconnu	0	pectoral sandpiper	535735	8087743	535961	8088196
TR001A	2014	repro	0	pectoral sandpiper	535735	8087743	535961	8088196
TR001A	2014	non repro	0	pectoral sandpiper	535735	8087743	535961	8088196
TR001A	2014	inconnu	0	red knot	535735	8087743	535961	8088196
TR001A	2014	repro	0	red knot	535735	8087743	535961	8088196
TR001A	2014	non repro	0	red knot	535735	8087743	535961	8088196
TR001A	2014	inconnu	0	snow bunting	535735	8087743	535961	8088196
TR001A	2014	repro	0	snow bunting	535735	8087743	535961	8088196
TR001A	2014	non repro	0	snow bunting	535735	8087743	535961	8088196
TR001A	2014	inconnu	0	common ringed plover	535735	8087743	535961	8088196
TR001A	2014	repro	0	common ringed plover	535735	8087743	535961	8088196
TR001A	2014	non repro	0	common ringed plover	535735	8087743	535961	8088196
TR001A	2014	inconnu	0	rock ptarmigan	535735	8087743	535961	8088196
TR001A	2014	repro	0	rock ptarmigan	535735	8087743	535961	8088196
TR001A	2014	non repro	0	rock ptarmigan	535735	8087743	535961	8088196
TR001A	2014	inconnu	0	sandhill crane	535735	8087743	535961	8088196
TR001A	2014	repro	0	sandhill crane	535735	8087743	535961	8088196
TR001A	2014	non repro	0	sandhill crane	535735	8087743	535961	8088196
TR001A	2014	inconnu	0	peregrine falcon	535735	8087743	535961	8088196
TR001A	2014	repro	0	peregrine falcon	535735	8087743	535961	8088196
TR001A	2014	non repro	0	peregrine falcon	535735	8087743	535961	8088196
TR001A	2014	inconnu	0	american pipit	535735	8087743	535961	8088196
TR001A	2014	repro	0	american pipit	535735	8087743	535961	8088196
TR001A	2014	non repro	0	american pipit	535735	8087743	535961	8088196
TR001A	2014	inconnu	0	ruddy turnstone	535735	8087743	535961	8088196
TR001A	2014	repro	0	ruddy turnstone	535735	8087743	535961	8088196
TR001A	2014	non repro	0	ruddy turnstone	535735	8087743	535961	8088196
TR001A	2014	inconnu	0	arctic hare	535735	8087743	535961	8088196
TR001A	2014	repro	0	arctic hare	535735	8087743	535961	8088196
TR001A	2014	non repro	0	arctic hare	535735	8087743	535961	8088196
TR001A	2014	inconnu	0	buff breasted sandpiper	535735	8087743	535961	8088196
TR001A	2014	repro	0	buff breasted sandpiper	535735	8087743	535961	8088196
TR001A	2014	non repro	0	buff breasted sandpiper	535735	8087743	535961	8088196
TR001A	2014	inconnu	0	collared lemming	535735	8087743	535961	8088196
TR001A	2014	repro	0	collared lemming	535735	8087743	535961	8088196
TR001A	2014	non repro	0	collared lemming	535735	8087743	535961	8088196
TR001A	2014	inconnu	0	brown lemming	535735	8087743	535961	8088196
TR001A	2014	repro	0	brown lemming	535735	8087743	535961	8088196
TR001A	2014	non repro	0	brown lemming	535735	8087743	535961	8088196
TR001A	2014	inconnu	0	american golden plover	535735	8087743	535961	8088196
TR001A	2014	repro	0	american golden plover	535735	8087743	535961	8088196
TR001A	2014	non repro	0	american golden plover	535735	8087743	535961	8088196
TR001A	2014	inconnu	0	tundra swan	535735	8087743	535961	8088196
TR001A	2014	repro	0	tundra swan	535735	8087743	535961	8088196
TR001A	2014	non repro	0	tundra swan	535735	8087743	535961	8088196
TR001A	2015	inconnu	0	parasitic jaeger	535735	8087743	535961	8088196
TR001A	2015	repro	0	parasitic jaeger	535735	8087743	535961	8088196
TR001A	2015	non repro	0	parasitic jaeger	535735	8087743	535961	8088196
TR001A	2015	inconnu	0	long tailed jaeger	535735	8087743	535961	8088196
TR001A	2015	repro	2	long tailed jaeger	535735	8087743	535961	8088196
TR001A	2015	non repro	0	long tailed jaeger	535735	8087743	535961	8088196
TR001A	2015	inconnu	0	glaucous gull	535735	8087743	535961	8088196
TR001A	2015	repro	0	glaucous gull	535735	8087743	535961	8088196
TR001A	2015	non repro	0	glaucous gull	535735	8087743	535961	8088196
TR001A	2015	inconnu	0	common raven	535735	8087743	535961	8088196
TR001A	2015	repro	0	common raven	535735	8087743	535961	8088196
TR001A	2015	non repro	0	common raven	535735	8087743	535961	8088196
TR001A	2015	inconnu	3	lapland longspur	535735	8087743	535961	8088196
TR001A	2015	repro	0	lapland longspur	535735	8087743	535961	8088196
TR001A	2015	non repro	0	lapland longspur	535735	8087743	535961	8088196
TR001A	2015	inconnu	0	long tailed duck	535735	8087743	535961	8088196
TR001A	2015	repro	0	long tailed duck	535735	8087743	535961	8088196
TR001A	2015	non repro	0	long tailed duck	535735	8087743	535961	8088196
TR001A	2015	inconnu	0	white rumped sandpiper	535735	8087743	535961	8088196
TR001A	2015	repro	0	white rumped sandpiper	535735	8087743	535961	8088196
TR001A	2015	non repro	0	white rumped sandpiper	535735	8087743	535961	8088196
TR001A	2015	inconnu	0	red throated loon	535735	8087743	535961	8088196
TR001A	2015	repro	0	red throated loon	535735	8087743	535961	8088196
TR001A	2015	non repro	0	red throated loon	535735	8087743	535961	8088196
TR001A	2015	inconnu	10	snow goose	535735	8087743	535961	8088196
TR001A	2015	repro	30	snow goose	535735	8087743	535961	8088196
TR001A	2015	non repro	0	snow goose	535735	8087743	535961	8088196
TR001A	2015	inconnu	0	black bellied plover	535735	8087743	535961	8088196
TR001A	2015	repro	0	black bellied plover	535735	8087743	535961	8088196
TR001A	2015	non repro	0	black bellied plover	535735	8087743	535961	8088196
TR001A	2015	inconnu	0	red phalarope	535735	8087743	535961	8088196
TR001A	2015	repro	0	red phalarope	535735	8087743	535961	8088196
TR001A	2015	non repro	0	red phalarope	535735	8087743	535961	8088196
TR001A	2015	inconnu	0	horned lark	535735	8087743	535961	8088196
TR001A	2015	repro	0	horned lark	535735	8087743	535961	8088196
TR001A	2015	non repro	0	horned lark	535735	8087743	535961	8088196
TR001A	2015	inconnu	0	arctic fox	535735	8087743	535961	8088196
TR001A	2015	repro	0	arctic fox	535735	8087743	535961	8088196
TR001A	2015	non repro	0	arctic fox	535735	8087743	535961	8088196
TR001A	2015	inconnu	0	bairds sandpiper	535735	8087743	535961	8088196
TR001A	2015	repro	0	bairds sandpiper	535735	8087743	535961	8088196
TR001A	2015	non repro	0	bairds sandpiper	535735	8087743	535961	8088196
TR001A	2015	inconnu	0	rough legged hawk	535735	8087743	535961	8088196
TR001A	2015	repro	0	rough legged hawk	535735	8087743	535961	8088196
TR001A	2015	non repro	0	rough legged hawk	535735	8087743	535961	8088196
TR001A	2015	inconnu	0	snowy owl	535735	8087743	535961	8088196
TR001A	2015	repro	0	snowy owl	535735	8087743	535961	8088196
TR001A	2015	non repro	0	snowy owl	535735	8087743	535961	8088196
TR001A	2015	inconnu	0	cackling goose	535735	8087743	535961	8088196
TR001A	2015	repro	0	cackling goose	535735	8087743	535961	8088196
TR001A	2015	non repro	0	cackling goose	535735	8087743	535961	8088196
TR001A	2015	inconnu	0	pacific loon	535735	8087743	535961	8088196
TR001A	2015	repro	0	pacific loon	535735	8087743	535961	8088196
TR001A	2015	non repro	0	pacific loon	535735	8087743	535961	8088196
TR001A	2015	inconnu	0	king eider	535735	8087743	535961	8088196
TR001A	2015	repro	0	king eider	535735	8087743	535961	8088196
TR001A	2015	non repro	0	king eider	535735	8087743	535961	8088196
TR001A	2015	inconnu	0	pectoral sandpiper	535735	8087743	535961	8088196
TR001A	2015	repro	0	pectoral sandpiper	535735	8087743	535961	8088196
TR001A	2015	non repro	0	pectoral sandpiper	535735	8087743	535961	8088196
TR001A	2015	inconnu	0	red knot	535735	8087743	535961	8088196
TR001A	2015	repro	0	red knot	535735	8087743	535961	8088196
TR001A	2015	non repro	0	red knot	535735	8087743	535961	8088196
TR001A	2015	inconnu	0	snow bunting	535735	8087743	535961	8088196
TR001A	2015	repro	0	snow bunting	535735	8087743	535961	8088196
TR001A	2015	non repro	0	snow bunting	535735	8087743	535961	8088196
TR001A	2015	inconnu	0	common ringed plover	535735	8087743	535961	8088196
TR001A	2015	repro	0	common ringed plover	535735	8087743	535961	8088196
TR001A	2015	non repro	0	common ringed plover	535735	8087743	535961	8088196
TR001A	2015	inconnu	0	rock ptarmigan	535735	8087743	535961	8088196
TR001A	2015	repro	0	rock ptarmigan	535735	8087743	535961	8088196
TR001A	2015	non repro	0	rock ptarmigan	535735	8087743	535961	8088196
TR001A	2015	inconnu	0	sandhill crane	535735	8087743	535961	8088196
TR001A	2015	repro	0	sandhill crane	535735	8087743	535961	8088196
TR001A	2015	non repro	0	sandhill crane	535735	8087743	535961	8088196
TR001A	2015	inconnu	0	peregrine falcon	535735	8087743	535961	8088196
TR001A	2015	repro	0	peregrine falcon	535735	8087743	535961	8088196
TR001A	2015	non repro	0	peregrine falcon	535735	8087743	535961	8088196
TR001A	2015	inconnu	0	american pipit	535735	8087743	535961	8088196
TR001A	2015	repro	0	american pipit	535735	8087743	535961	8088196
TR001A	2015	non repro	0	american pipit	535735	8087743	535961	8088196
TR001A	2015	inconnu	0	ruddy turnstone	535735	8087743	535961	8088196
TR001A	2015	repro	0	ruddy turnstone	535735	8087743	535961	8088196
TR001A	2015	non repro	0	ruddy turnstone	535735	8087743	535961	8088196
TR001A	2015	inconnu	0	arctic hare	535735	8087743	535961	8088196
TR001A	2015	repro	0	arctic hare	535735	8087743	535961	8088196
TR001A	2015	non repro	0	arctic hare	535735	8087743	535961	8088196
TR001A	2015	inconnu	0	buff breasted sandpiper	535735	8087743	535961	8088196
TR001A	2015	repro	0	buff breasted sandpiper	535735	8087743	535961	8088196
TR001A	2015	non repro	0	buff breasted sandpiper	535735	8087743	535961	8088196
TR001A	2015	inconnu	0	collared lemming	535735	8087743	535961	8088196
TR001A	2015	repro	0	collared lemming	535735	8087743	535961	8088196
TR001A	2015	non repro	0	collared lemming	535735	8087743	535961	8088196
TR001A	2015	inconnu	0	brown lemming	535735	8087743	535961	8088196
TR001A	2015	repro	0	brown lemming	535735	8087743	535961	8088196
TR001A	2015	non repro	0	brown lemming	535735	8087743	535961	8088196
TR001A	2015	inconnu	0	american golden plover	535735	8087743	535961	8088196
TR001A	2015	repro	0	american golden plover	535735	8087743	535961	8088196
TR001A	2015	non repro	0	american golden plover	535735	8087743	535961	8088196
TR001A	2015	inconnu	0	tundra swan	535735	8087743	535961	8088196
TR001A	2015	repro	0	tundra swan	535735	8087743	535961	8088196
TR001A	2015	non repro	0	tundra swan	535735	8087743	535961	8088196
TR001A	2016	inconnu	0	parasitic jaeger	535735	8087743	535961	8088196
TR001A	2016	repro	0	parasitic jaeger	535735	8087743	535961	8088196
TR001A	2016	non repro	0	parasitic jaeger	535735	8087743	535961	8088196
TR001A	2016	inconnu	0	long tailed jaeger	535735	8087743	535961	8088196
TR001A	2016	repro	2	long tailed jaeger	535735	8087743	535961	8088196
TR001A	2016	non repro	0	long tailed jaeger	535735	8087743	535961	8088196
TR001A	2016	inconnu	0	glaucous gull	535735	8087743	535961	8088196
TR001A	2016	repro	0	glaucous gull	535735	8087743	535961	8088196
TR001A	2016	non repro	0	glaucous gull	535735	8087743	535961	8088196
TR001A	2016	inconnu	1	common raven	535735	8087743	535961	8088196
TR001A	2016	repro	0	common raven	535735	8087743	535961	8088196
TR001A	2016	non repro	0	common raven	535735	8087743	535961	8088196
TR001A	2016	inconnu	0	lapland longspur	535735	8087743	535961	8088196
TR001A	2016	repro	4	lapland longspur	535735	8087743	535961	8088196
TR001A	2016	non repro	0	lapland longspur	535735	8087743	535961	8088196
TR001A	2016	inconnu	0	long tailed duck	535735	8087743	535961	8088196
TR001A	2016	repro	0	long tailed duck	535735	8087743	535961	8088196
TR001A	2016	non repro	0	long tailed duck	535735	8087743	535961	8088196
TR001A	2016	inconnu	0	white rumped sandpiper	535735	8087743	535961	8088196
TR001A	2016	repro	0	white rumped sandpiper	535735	8087743	535961	8088196
TR001A	2016	non repro	0	white rumped sandpiper	535735	8087743	535961	8088196
TR001A	2016	inconnu	0	red throated loon	535735	8087743	535961	8088196
TR001A	2016	repro	0	red throated loon	535735	8087743	535961	8088196
TR001A	2016	non repro	0	red throated loon	535735	8087743	535961	8088196
TR001A	2016	inconnu	0	snow goose	535735	8087743	535961	8088196
TR001A	2016	repro	72	snow goose	535735	8087743	535961	8088196
TR001A	2016	non repro	0	snow goose	535735	8087743	535961	8088196
TR001A	2016	inconnu	0	black bellied plover	535735	8087743	535961	8088196
TR001A	2016	repro	0	black bellied plover	535735	8087743	535961	8088196
TR001A	2016	non repro	0	black bellied plover	535735	8087743	535961	8088196
TR001A	2016	inconnu	0	red phalarope	535735	8087743	535961	8088196
TR001A	2016	repro	0	red phalarope	535735	8087743	535961	8088196
TR001A	2016	non repro	0	red phalarope	535735	8087743	535961	8088196
TR001A	2016	inconnu	0	horned lark	535735	8087743	535961	8088196
TR001A	2016	repro	0	horned lark	535735	8087743	535961	8088196
TR001A	2016	non repro	0	horned lark	535735	8087743	535961	8088196
TR001A	2016	inconnu	0	arctic fox	535735	8087743	535961	8088196
TR001A	2016	repro	0	arctic fox	535735	8087743	535961	8088196
TR001A	2016	non repro	0	arctic fox	535735	8087743	535961	8088196
TR001A	2016	inconnu	0	bairds sandpiper	535735	8087743	535961	8088196
TR001A	2016	repro	0	bairds sandpiper	535735	8087743	535961	8088196
TR001A	2016	non repro	0	bairds sandpiper	535735	8087743	535961	8088196
TR001A	2016	inconnu	0	rough legged hawk	535735	8087743	535961	8088196
TR001A	2016	repro	0	rough legged hawk	535735	8087743	535961	8088196
TR001A	2016	non repro	0	rough legged hawk	535735	8087743	535961	8088196
TR001A	2016	inconnu	0	snowy owl	535735	8087743	535961	8088196
TR001A	2016	repro	0	snowy owl	535735	8087743	535961	8088196
TR001A	2016	non repro	0	snowy owl	535735	8087743	535961	8088196
TR001A	2016	inconnu	0	cackling goose	535735	8087743	535961	8088196
TR001A	2016	repro	0	cackling goose	535735	8087743	535961	8088196
TR001A	2016	non repro	0	cackling goose	535735	8087743	535961	8088196
TR001A	2016	inconnu	0	pacific loon	535735	8087743	535961	8088196
TR001A	2016	repro	0	pacific loon	535735	8087743	535961	8088196
TR001A	2016	non repro	0	pacific loon	535735	8087743	535961	8088196
TR001A	2016	inconnu	0	king eider	535735	8087743	535961	8088196
TR001A	2016	repro	0	king eider	535735	8087743	535961	8088196
TR001A	2016	non repro	0	king eider	535735	8087743	535961	8088196
TR001A	2016	inconnu	0	pectoral sandpiper	535735	8087743	535961	8088196
TR001A	2016	repro	0	pectoral sandpiper	535735	8087743	535961	8088196
TR001A	2016	non repro	0	pectoral sandpiper	535735	8087743	535961	8088196
TR001A	2016	inconnu	0	red knot	535735	8087743	535961	8088196
TR001A	2016	repro	0	red knot	535735	8087743	535961	8088196
TR001A	2016	non repro	0	red knot	535735	8087743	535961	8088196
TR001A	2016	inconnu	0	snow bunting	535735	8087743	535961	8088196
TR001A	2016	repro	0	snow bunting	535735	8087743	535961	8088196
TR001A	2016	non repro	0	snow bunting	535735	8087743	535961	8088196
TR001A	2016	inconnu	0	common ringed plover	535735	8087743	535961	8088196
TR001A	2016	repro	0	common ringed plover	535735	8087743	535961	8088196
TR001A	2016	non repro	0	common ringed plover	535735	8087743	535961	8088196
TR001A	2016	inconnu	0	rock ptarmigan	535735	8087743	535961	8088196
TR001A	2016	repro	0	rock ptarmigan	535735	8087743	535961	8088196
TR001A	2016	non repro	0	rock ptarmigan	535735	8087743	535961	8088196
TR001A	2016	inconnu	0	sandhill crane	535735	8087743	535961	8088196
TR001A	2016	repro	0	sandhill crane	535735	8087743	535961	8088196
TR001A	2016	non repro	0	sandhill crane	535735	8087743	535961	8088196
TR001A	2016	inconnu	0	peregrine falcon	535735	8087743	535961	8088196
TR001A	2016	repro	0	peregrine falcon	535735	8087743	535961	8088196
TR001A	2016	non repro	0	peregrine falcon	535735	8087743	535961	8088196
TR001A	2016	inconnu	0	american pipit	535735	8087743	535961	8088196
TR001A	2016	repro	0	american pipit	535735	8087743	535961	8088196
TR001A	2016	non repro	0	american pipit	535735	8087743	535961	8088196
TR001A	2016	inconnu	0	ruddy turnstone	535735	8087743	535961	8088196
TR001A	2016	repro	0	ruddy turnstone	535735	8087743	535961	8088196
TR001A	2016	non repro	0	ruddy turnstone	535735	8087743	535961	8088196
TR001A	2016	inconnu	0	arctic hare	535735	8087743	535961	8088196
TR001A	2016	repro	0	arctic hare	535735	8087743	535961	8088196
TR001A	2016	non repro	0	arctic hare	535735	8087743	535961	8088196
TR001A	2016	inconnu	0	buff breasted sandpiper	535735	8087743	535961	8088196
TR001A	2016	repro	0	buff breasted sandpiper	535735	8087743	535961	8088196
TR001A	2016	non repro	0	buff breasted sandpiper	535735	8087743	535961	8088196
TR001A	2016	inconnu	0	collared lemming	535735	8087743	535961	8088196
TR001A	2016	repro	0	collared lemming	535735	8087743	535961	8088196
TR001A	2016	non repro	0	collared lemming	535735	8087743	535961	8088196
TR001A	2016	inconnu	0	brown lemming	535735	8087743	535961	8088196
TR001A	2016	repro	0	brown lemming	535735	8087743	535961	8088196
TR001A	2016	non repro	0	brown lemming	535735	8087743	535961	8088196
TR001A	2016	inconnu	0	american golden plover	535735	8087743	535961	8088196
TR001A	2016	repro	0	american golden plover	535735	8087743	535961	8088196
TR001A	2016	non repro	0	american golden plover	535735	8087743	535961	8088196
TR001A	2016	inconnu	0	tundra swan	535735	8087743	535961	8088196
TR001A	2016	repro	0	tundra swan	535735	8087743	535961	8088196
TR001A	2016	non repro	0	tundra swan	535735	8087743	535961	8088196
TR001A	2017	inconnu	0	parasitic jaeger	535735	8087743	535961	8088196
TR001A	2017	repro	0	parasitic jaeger	535735	8087743	535961	8088196
TR001A	2017	non repro	0	parasitic jaeger	535735	8087743	535961	8088196
TR001A	2017	inconnu	0	long tailed jaeger	535735	8087743	535961	8088196
TR001A	2017	repro	0	long tailed jaeger	535735	8087743	535961	8088196
TR001A	2017	non repro	0	long tailed jaeger	535735	8087743	535961	8088196
TR001A	2017	inconnu	1	glaucous gull	535735	8087743	535961	8088196
TR001A	2017	repro	0	glaucous gull	535735	8087743	535961	8088196
TR001A	2017	non repro	0	glaucous gull	535735	8087743	535961	8088196
TR001A	2017	inconnu	0	common raven	535735	8087743	535961	8088196
TR001A	2017	repro	0	common raven	535735	8087743	535961	8088196
TR001A	2017	non repro	0	common raven	535735	8087743	535961	8088196
TR001A	2017	inconnu	0	lapland longspur	535735	8087743	535961	8088196
TR001A	2017	repro	6	lapland longspur	535735	8087743	535961	8088196
TR001A	2017	non repro	0	lapland longspur	535735	8087743	535961	8088196
TR001A	2017	inconnu	0	long tailed duck	535735	8087743	535961	8088196
TR001A	2017	repro	0	long tailed duck	535735	8087743	535961	8088196
TR001A	2017	non repro	0	long tailed duck	535735	8087743	535961	8088196
TR001A	2017	inconnu	0	white rumped sandpiper	535735	8087743	535961	8088196
TR001A	2017	repro	0	white rumped sandpiper	535735	8087743	535961	8088196
TR001A	2017	non repro	0	white rumped sandpiper	535735	8087743	535961	8088196
TR001A	2017	inconnu	0	red throated loon	535735	8087743	535961	8088196
TR001A	2017	repro	0	red throated loon	535735	8087743	535961	8088196
TR001A	2017	non repro	0	red throated loon	535735	8087743	535961	8088196
TR001A	2017	inconnu	0	snow goose	535735	8087743	535961	8088196
TR001A	2017	repro	94	snow goose	535735	8087743	535961	8088196
TR001A	2017	non repro	0	snow goose	535735	8087743	535961	8088196
TR001A	2017	inconnu	0	black bellied plover	535735	8087743	535961	8088196
TR001A	2017	repro	0	black bellied plover	535735	8087743	535961	8088196
TR001A	2017	non repro	0	black bellied plover	535735	8087743	535961	8088196
TR001A	2017	inconnu	0	red phalarope	535735	8087743	535961	8088196
TR001A	2017	repro	0	red phalarope	535735	8087743	535961	8088196
TR001A	2017	non repro	0	red phalarope	535735	8087743	535961	8088196
TR001A	2017	inconnu	0	horned lark	535735	8087743	535961	8088196
TR001A	2017	repro	0	horned lark	535735	8087743	535961	8088196
TR001A	2017	non repro	0	horned lark	535735	8087743	535961	8088196
TR001A	2017	inconnu	1	arctic fox	535735	8087743	535961	8088196
TR001A	2017	repro	0	arctic fox	535735	8087743	535961	8088196
TR001A	2017	non repro	0	arctic fox	535735	8087743	535961	8088196
TR001A	2017	inconnu	0	bairds sandpiper	535735	8087743	535961	8088196
TR001A	2017	repro	0	bairds sandpiper	535735	8087743	535961	8088196
TR001A	2017	non repro	0	bairds sandpiper	535735	8087743	535961	8088196
TR001A	2017	inconnu	0	rough legged hawk	535735	8087743	535961	8088196
TR001A	2017	repro	0	rough legged hawk	535735	8087743	535961	8088196
TR001A	2017	non repro	0	rough legged hawk	535735	8087743	535961	8088196
TR001A	2017	inconnu	0	snowy owl	535735	8087743	535961	8088196
TR001A	2017	repro	0	snowy owl	535735	8087743	535961	8088196
TR001A	2017	non repro	0	snowy owl	535735	8087743	535961	8088196
TR001A	2017	inconnu	0	cackling goose	535735	8087743	535961	8088196
TR001A	2017	repro	0	cackling goose	535735	8087743	535961	8088196
TR001A	2017	non repro	0	cackling goose	535735	8087743	535961	8088196
TR001A	2017	inconnu	0	pacific loon	535735	8087743	535961	8088196
TR001A	2017	repro	0	pacific loon	535735	8087743	535961	8088196
TR001A	2017	non repro	0	pacific loon	535735	8087743	535961	8088196
TR001A	2017	inconnu	0	king eider	535735	8087743	535961	8088196
TR001A	2017	repro	0	king eider	535735	8087743	535961	8088196
TR001A	2017	non repro	0	king eider	535735	8087743	535961	8088196
TR001A	2017	inconnu	0	pectoral sandpiper	535735	8087743	535961	8088196
TR001A	2017	repro	0	pectoral sandpiper	535735	8087743	535961	8088196
TR001A	2017	non repro	0	pectoral sandpiper	535735	8087743	535961	8088196
TR001A	2017	inconnu	0	red knot	535735	8087743	535961	8088196
TR001A	2017	repro	0	red knot	535735	8087743	535961	8088196
TR001A	2017	non repro	0	red knot	535735	8087743	535961	8088196
TR001A	2017	inconnu	0	snow bunting	535735	8087743	535961	8088196
TR001A	2017	repro	0	snow bunting	535735	8087743	535961	8088196
TR001A	2017	non repro	0	snow bunting	535735	8087743	535961	8088196
TR001A	2017	inconnu	0	common ringed plover	535735	8087743	535961	8088196
TR001A	2017	repro	0	common ringed plover	535735	8087743	535961	8088196
TR001A	2017	non repro	0	common ringed plover	535735	8087743	535961	8088196
TR001A	2017	inconnu	0	rock ptarmigan	535735	8087743	535961	8088196
TR001A	2017	repro	0	rock ptarmigan	535735	8087743	535961	8088196
TR001A	2017	non repro	0	rock ptarmigan	535735	8087743	535961	8088196
TR001A	2017	inconnu	0	sandhill crane	535735	8087743	535961	8088196
TR001A	2017	repro	0	sandhill crane	535735	8087743	535961	8088196
TR001A	2017	non repro	0	sandhill crane	535735	8087743	535961	8088196
TR001A	2017	inconnu	0	peregrine falcon	535735	8087743	535961	8088196
TR001A	2017	repro	0	peregrine falcon	535735	8087743	535961	8088196
TR001A	2017	non repro	0	peregrine falcon	535735	8087743	535961	8088196
TR001A	2017	inconnu	0	american pipit	535735	8087743	535961	8088196
TR001A	2017	repro	0	american pipit	535735	8087743	535961	8088196
TR001A	2017	non repro	0	american pipit	535735	8087743	535961	8088196
TR001A	2017	inconnu	0	ruddy turnstone	535735	8087743	535961	8088196
TR001A	2017	repro	0	ruddy turnstone	535735	8087743	535961	8088196
TR001A	2017	non repro	0	ruddy turnstone	535735	8087743	535961	8088196
TR001A	2017	inconnu	0	arctic hare	535735	8087743	535961	8088196
TR001A	2017	repro	0	arctic hare	535735	8087743	535961	8088196
TR001A	2017	non repro	0	arctic hare	535735	8087743	535961	8088196
TR001A	2017	inconnu	0	buff breasted sandpiper	535735	8087743	535961	8088196
TR001A	2017	repro	0	buff breasted sandpiper	535735	8087743	535961	8088196
TR001A	2017	non repro	0	buff breasted sandpiper	535735	8087743	535961	8088196
TR001A	2017	inconnu	0	collared lemming	535735	8087743	535961	8088196
TR001A	2017	repro	0	collared lemming	535735	8087743	535961	8088196
TR001A	2017	non repro	0	collared lemming	535735	8087743	535961	8088196
TR001A	2017	inconnu	0	brown lemming	535735	8087743	535961	8088196
TR001A	2017	repro	0	brown lemming	535735	8087743	535961	8088196
TR001A	2017	non repro	0	brown lemming	535735	8087743	535961	8088196
TR001A	2017	inconnu	0	american golden plover	535735	8087743	535961	8088196
TR001A	2017	repro	0	american golden plover	535735	8087743	535961	8088196
TR001A	2017	non repro	0	american golden plover	535735	8087743	535961	8088196
TR001A	2017	inconnu	0	tundra swan	535735	8087743	535961	8088196
TR001A	2017	repro	0	tundra swan	535735	8087743	535961	8088196
TR001A	2017	non repro	0	tundra swan	535735	8087743	535961	8088196
TR001A	2018	inconnu	0	parasitic jaeger	535735	8087743	535961	8088196
TR001A	2018	repro	0	parasitic jaeger	535735	8087743	535961	8088196
TR001A	2018	non repro	0	parasitic jaeger	535735	8087743	535961	8088196
TR001A	2018	inconnu	0	long tailed jaeger	535735	8087743	535961	8088196
TR001A	2018	repro	0	long tailed jaeger	535735	8087743	535961	8088196
TR001A	2018	non repro	0	long tailed jaeger	535735	8087743	535961	8088196
TR001A	2018	inconnu	0	glaucous gull	535735	8087743	535961	8088196
TR001A	2018	repro	0	glaucous gull	535735	8087743	535961	8088196
TR001A	2018	non repro	0	glaucous gull	535735	8087743	535961	8088196
TR001A	2018	inconnu	3	common raven	535735	8087743	535961	8088196
TR001A	2018	repro	0	common raven	535735	8087743	535961	8088196
TR001A	2018	non repro	0	common raven	535735	8087743	535961	8088196
TR001A	2018	inconnu	0	lapland longspur	535735	8087743	535961	8088196
TR001A	2018	repro	7	lapland longspur	535735	8087743	535961	8088196
TR001A	2018	non repro	0	lapland longspur	535735	8087743	535961	8088196
TR001A	2018	inconnu	0	long tailed duck	535735	8087743	535961	8088196
TR001A	2018	repro	0	long tailed duck	535735	8087743	535961	8088196
TR001A	2018	non repro	0	long tailed duck	535735	8087743	535961	8088196
TR001A	2018	inconnu	0	white rumped sandpiper	535735	8087743	535961	8088196
TR001A	2018	repro	0	white rumped sandpiper	535735	8087743	535961	8088196
TR001A	2018	non repro	0	white rumped sandpiper	535735	8087743	535961	8088196
TR001A	2018	inconnu	0	red throated loon	535735	8087743	535961	8088196
TR001A	2018	repro	0	red throated loon	535735	8087743	535961	8088196
TR001A	2018	non repro	0	red throated loon	535735	8087743	535961	8088196
TR001A	2018	inconnu	0	snow goose	535735	8087743	535961	8088196
TR001A	2018	repro	29	snow goose	535735	8087743	535961	8088196
TR001A	2018	non repro	0	snow goose	535735	8087743	535961	8088196
TR001A	2018	inconnu	0	black bellied plover	535735	8087743	535961	8088196
TR001A	2018	repro	0	black bellied plover	535735	8087743	535961	8088196
TR001A	2018	non repro	0	black bellied plover	535735	8087743	535961	8088196
TR001A	2018	inconnu	0	red phalarope	535735	8087743	535961	8088196
TR001A	2018	repro	0	red phalarope	535735	8087743	535961	8088196
TR001A	2018	non repro	0	red phalarope	535735	8087743	535961	8088196
TR001A	2018	inconnu	0	horned lark	535735	8087743	535961	8088196
TR001A	2018	repro	0	horned lark	535735	8087743	535961	8088196
TR001A	2018	non repro	0	horned lark	535735	8087743	535961	8088196
TR001A	2018	inconnu	0	arctic fox	535735	8087743	535961	8088196
TR001A	2018	repro	0	arctic fox	535735	8087743	535961	8088196
TR001A	2018	non repro	0	arctic fox	535735	8087743	535961	8088196
TR001A	2018	inconnu	0	bairds sandpiper	535735	8087743	535961	8088196
TR001A	2018	repro	0	bairds sandpiper	535735	8087743	535961	8088196
TR001A	2018	non repro	0	bairds sandpiper	535735	8087743	535961	8088196
TR001A	2018	inconnu	0	rough legged hawk	535735	8087743	535961	8088196
TR001A	2018	repro	0	rough legged hawk	535735	8087743	535961	8088196
TR001A	2018	non repro	0	rough legged hawk	535735	8087743	535961	8088196
TR001A	2018	inconnu	0	snowy owl	535735	8087743	535961	8088196
TR001A	2018	repro	0	snowy owl	535735	8087743	535961	8088196
TR001A	2018	non repro	0	snowy owl	535735	8087743	535961	8088196
TR001A	2018	inconnu	0	cackling goose	535735	8087743	535961	8088196
TR001A	2018	repro	0	cackling goose	535735	8087743	535961	8088196
TR001A	2018	non repro	0	cackling goose	535735	8087743	535961	8088196
TR001A	2018	inconnu	0	pacific loon	535735	8087743	535961	8088196
TR001A	2018	repro	0	pacific loon	535735	8087743	535961	8088196
TR001A	2018	non repro	0	pacific loon	535735	8087743	535961	8088196
TR001A	2018	inconnu	0	king eider	535735	8087743	535961	8088196
TR001A	2018	repro	0	king eider	535735	8087743	535961	8088196
TR001A	2018	non repro	0	king eider	535735	8087743	535961	8088196
TR001A	2018	inconnu	0	pectoral sandpiper	535735	8087743	535961	8088196
TR001A	2018	repro	0	pectoral sandpiper	535735	8087743	535961	8088196
TR001A	2018	non repro	0	pectoral sandpiper	535735	8087743	535961	8088196
TR001A	2018	inconnu	0	red knot	535735	8087743	535961	8088196
TR001A	2018	repro	0	red knot	535735	8087743	535961	8088196
TR001A	2018	non repro	0	red knot	535735	8087743	535961	8088196
TR001A	2018	inconnu	0	snow bunting	535735	8087743	535961	8088196
TR001A	2018	repro	0	snow bunting	535735	8087743	535961	8088196
TR001A	2018	non repro	0	snow bunting	535735	8087743	535961	8088196
TR001A	2018	inconnu	0	common ringed plover	535735	8087743	535961	8088196
TR001A	2018	repro	0	common ringed plover	535735	8087743	535961	8088196
TR001A	2018	non repro	0	common ringed plover	535735	8087743	535961	8088196
TR001A	2018	inconnu	0	rock ptarmigan	535735	8087743	535961	8088196
TR001A	2018	repro	0	rock ptarmigan	535735	8087743	535961	8088196
TR001A	2018	non repro	0	rock ptarmigan	535735	8087743	535961	8088196
TR001A	2018	inconnu	0	sandhill crane	535735	8087743	535961	8088196
TR001A	2018	repro	0	sandhill crane	535735	8087743	535961	8088196
TR001A	2018	non repro	0	sandhill crane	535735	8087743	535961	8088196
TR001A	2018	inconnu	0	peregrine falcon	535735	8087743	535961	8088196
TR001A	2018	repro	0	peregrine falcon	535735	8087743	535961	8088196
TR001A	2018	non repro	0	peregrine falcon	535735	8087743	535961	8088196
TR001A	2018	inconnu	0	american pipit	535735	8087743	535961	8088196
TR001A	2018	repro	0	american pipit	535735	8087743	535961	8088196
TR001A	2018	non repro	0	american pipit	535735	8087743	535961	8088196
TR001A	2018	inconnu	0	ruddy turnstone	535735	8087743	535961	8088196
TR001A	2018	repro	0	ruddy turnstone	535735	8087743	535961	8088196
TR001A	2018	non repro	0	ruddy turnstone	535735	8087743	535961	8088196
TR001A	2018	inconnu	0	arctic hare	535735	8087743	535961	8088196
TR001A	2018	repro	0	arctic hare	535735	8087743	535961	8088196
TR001A	2018	non repro	0	arctic hare	535735	8087743	535961	8088196
TR001A	2018	inconnu	0	buff breasted sandpiper	535735	8087743	535961	8088196
TR001A	2018	repro	0	buff breasted sandpiper	535735	8087743	535961	8088196
TR001A	2018	non repro	0	buff breasted sandpiper	535735	8087743	535961	8088196
TR001A	2018	inconnu	0	collared lemming	535735	8087743	535961	8088196
TR001A	2018	repro	0	collared lemming	535735	8087743	535961	8088196
TR001A	2018	non repro	0	collared lemming	535735	8087743	535961	8088196
TR001A	2018	inconnu	0	brown lemming	535735	8087743	535961	8088196
TR001A	2018	repro	0	brown lemming	535735	8087743	535961	8088196
TR001A	2018	non repro	0	brown lemming	535735	8087743	535961	8088196
TR001A	2018	inconnu	0	american golden plover	535735	8087743	535961	8088196
TR001A	2018	repro	0	american golden plover	535735	8087743	535961	8088196
TR001A	2018	non repro	0	american golden plover	535735	8087743	535961	8088196
TR001A	2018	inconnu	0	tundra swan	535735	8087743	535961	8088196
TR001A	2018	repro	0	tundra swan	535735	8087743	535961	8088196
TR001A	2018	non repro	0	tundra swan	535735	8087743	535961	8088196
TR001A	2019	inconnu	0	parasitic jaeger	535735	8087743	535961	8088196
TR001A	2019	repro	0	parasitic jaeger	535735	8087743	535961	8088196
TR001A	2019	non repro	0	parasitic jaeger	535735	8087743	535961	8088196
TR001A	2019	inconnu	0	long tailed jaeger	535735	8087743	535961	8088196
TR001A	2019	repro	0	long tailed jaeger	535735	8087743	535961	8088196
TR001A	2019	non repro	0	long tailed jaeger	535735	8087743	535961	8088196
TR001A	2019	inconnu	0	glaucous gull	535735	8087743	535961	8088196
TR001A	2019	repro	0	glaucous gull	535735	8087743	535961	8088196
TR001A	2019	non repro	0	glaucous gull	535735	8087743	535961	8088196
TR001A	2019	inconnu	0	common raven	535735	8087743	535961	8088196
TR001A	2019	repro	0	common raven	535735	8087743	535961	8088196
TR001A	2019	non repro	0	common raven	535735	8087743	535961	8088196
TR001A	2019	inconnu	0	lapland longspur	535735	8087743	535961	8088196
TR001A	2019	repro	5	lapland longspur	535735	8087743	535961	8088196
TR001A	2019	non repro	0	lapland longspur	535735	8087743	535961	8088196
TR001A	2019	inconnu	0	long tailed duck	535735	8087743	535961	8088196
TR001A	2019	repro	0	long tailed duck	535735	8087743	535961	8088196
TR001A	2019	non repro	0	long tailed duck	535735	8087743	535961	8088196
TR001A	2019	inconnu	0	white rumped sandpiper	535735	8087743	535961	8088196
TR001A	2019	repro	2	white rumped sandpiper	535735	8087743	535961	8088196
TR001A	2019	non repro	0	white rumped sandpiper	535735	8087743	535961	8088196
TR001A	2019	inconnu	0	red throated loon	535735	8087743	535961	8088196
TR001A	2019	repro	0	red throated loon	535735	8087743	535961	8088196
TR001A	2019	non repro	0	red throated loon	535735	8087743	535961	8088196
TR001A	2019	inconnu	0	snow goose	535735	8087743	535961	8088196
TR001A	2019	repro	45	snow goose	535735	8087743	535961	8088196
TR001A	2019	non repro	0	snow goose	535735	8087743	535961	8088196
TR001A	2019	inconnu	0	black bellied plover	535735	8087743	535961	8088196
TR001A	2019	repro	0	black bellied plover	535735	8087743	535961	8088196
TR001A	2019	non repro	0	black bellied plover	535735	8087743	535961	8088196
TR001A	2019	inconnu	0	red phalarope	535735	8087743	535961	8088196
TR001A	2019	repro	0	red phalarope	535735	8087743	535961	8088196
TR001A	2019	non repro	0	red phalarope	535735	8087743	535961	8088196
TR001A	2019	inconnu	0	horned lark	535735	8087743	535961	8088196
TR001A	2019	repro	0	horned lark	535735	8087743	535961	8088196
TR001A	2019	non repro	0	horned lark	535735	8087743	535961	8088196
TR001A	2019	inconnu	0	arctic fox	535735	8087743	535961	8088196
TR001A	2019	repro	0	arctic fox	535735	8087743	535961	8088196
TR001A	2019	non repro	0	arctic fox	535735	8087743	535961	8088196
TR001A	2019	inconnu	0	bairds sandpiper	535735	8087743	535961	8088196
TR001A	2019	repro	0	bairds sandpiper	535735	8087743	535961	8088196
TR001A	2019	non repro	0	bairds sandpiper	535735	8087743	535961	8088196
TR001A	2019	inconnu	0	rough legged hawk	535735	8087743	535961	8088196
TR001A	2019	repro	0	rough legged hawk	535735	8087743	535961	8088196
TR001A	2019	non repro	0	rough legged hawk	535735	8087743	535961	8088196
TR001A	2019	inconnu	0	snowy owl	535735	8087743	535961	8088196
TR001A	2019	repro	0	snowy owl	535735	8087743	535961	8088196
TR001A	2019	non repro	0	snowy owl	535735	8087743	535961	8088196
TR001A	2019	inconnu	0	cackling goose	535735	8087743	535961	8088196
TR001A	2019	repro	0	cackling goose	535735	8087743	535961	8088196
TR001A	2019	non repro	0	cackling goose	535735	8087743	535961	8088196
TR001A	2019	inconnu	0	pacific loon	535735	8087743	535961	8088196
TR001A	2019	repro	0	pacific loon	535735	8087743	535961	8088196
TR001A	2019	non repro	0	pacific loon	535735	8087743	535961	8088196
TR001A	2019	inconnu	0	king eider	535735	8087743	535961	8088196
TR001A	2019	repro	0	king eider	535735	8087743	535961	8088196
TR001A	2019	non repro	0	king eider	535735	8087743	535961	8088196
TR001A	2019	inconnu	0	pectoral sandpiper	535735	8087743	535961	8088196
TR001A	2019	repro	0	pectoral sandpiper	535735	8087743	535961	8088196
TR001A	2019	non repro	0	pectoral sandpiper	535735	8087743	535961	8088196
TR001A	2019	inconnu	0	red knot	535735	8087743	535961	8088196
TR001A	2019	repro	0	red knot	535735	8087743	535961	8088196
TR001A	2019	non repro	0	red knot	535735	8087743	535961	8088196
TR001A	2019	inconnu	0	snow bunting	535735	8087743	535961	8088196
TR001A	2019	repro	0	snow bunting	535735	8087743	535961	8088196
TR001A	2019	non repro	0	snow bunting	535735	8087743	535961	8088196
TR001A	2019	inconnu	0	common ringed plover	535735	8087743	535961	8088196
TR001A	2019	repro	0	common ringed plover	535735	8087743	535961	8088196
TR001A	2019	non repro	0	common ringed plover	535735	8087743	535961	8088196
TR001A	2019	inconnu	0	rock ptarmigan	535735	8087743	535961	8088196
TR001A	2019	repro	0	rock ptarmigan	535735	8087743	535961	8088196
TR001A	2019	non repro	0	rock ptarmigan	535735	8087743	535961	8088196
TR001A	2019	inconnu	0	sandhill crane	535735	8087743	535961	8088196
TR001A	2019	repro	0	sandhill crane	535735	8087743	535961	8088196
TR001A	2019	non repro	0	sandhill crane	535735	8087743	535961	8088196
TR001A	2019	inconnu	0	peregrine falcon	535735	8087743	535961	8088196
TR001A	2019	repro	0	peregrine falcon	535735	8087743	535961	8088196
TR001A	2019	non repro	0	peregrine falcon	535735	8087743	535961	8088196
TR001A	2019	inconnu	0	american pipit	535735	8087743	535961	8088196
TR001A	2019	repro	0	american pipit	535735	8087743	535961	8088196
TR001A	2019	non repro	0	american pipit	535735	8087743	535961	8088196
TR001A	2019	inconnu	0	ruddy turnstone	535735	8087743	535961	8088196
TR001A	2019	repro	0	ruddy turnstone	535735	8087743	535961	8088196
TR001A	2019	non repro	0	ruddy turnstone	535735	8087743	535961	8088196
TR001A	2019	inconnu	0	arctic hare	535735	8087743	535961	8088196
TR001A	2019	repro	0	arctic hare	535735	8087743	535961	8088196
TR001A	2019	non repro	0	arctic hare	535735	8087743	535961	8088196
TR001A	2019	inconnu	0	buff breasted sandpiper	535735	8087743	535961	8088196
TR001A	2019	repro	0	buff breasted sandpiper	535735	8087743	535961	8088196
TR001A	2019	non repro	0	buff breasted sandpiper	535735	8087743	535961	8088196
TR001A	2019	inconnu	0	collared lemming	535735	8087743	535961	8088196
TR001A	2019	repro	0	collared lemming	535735	8087743	535961	8088196
TR001A	2019	non repro	0	collared lemming	535735	8087743	535961	8088196
TR001A	2019	inconnu	0	brown lemming	535735	8087743	535961	8088196
TR001A	2019	repro	0	brown lemming	535735	8087743	535961	8088196
TR001A	2019	non repro	0	brown lemming	535735	8087743	535961	8088196
TR001A	2019	inconnu	0	american golden plover	535735	8087743	535961	8088196
TR001A	2019	repro	0	american golden plover	535735	8087743	535961	8088196
TR001A	2019	non repro	0	american golden plover	535735	8087743	535961	8088196
TR001A	2019	inconnu	0	tundra swan	535735	8087743	535961	8088196
TR001A	2019	repro	0	tundra swan	535735	8087743	535961	8088196
TR001A	2019	non repro	0	tundra swan	535735	8087743	535961	8088196
TR001A	2022	inconnu	0	parasitic jaeger	535735	8087743	535961	8088196
TR001A	2022	repro	0	parasitic jaeger	535735	8087743	535961	8088196
TR001A	2022	non repro	0	parasitic jaeger	535735	8087743	535961	8088196
TR001A	2022	inconnu	2	long tailed jaeger	535735	8087743	535961	8088196
TR001A	2022	repro	0	long tailed jaeger	535735	8087743	535961	8088196
TR001A	2022	non repro	0	long tailed jaeger	535735	8087743	535961	8088196
TR001A	2022	inconnu	2	glaucous gull	535735	8087743	535961	8088196
TR001A	2022	repro	0	glaucous gull	535735	8087743	535961	8088196
TR001A	2022	non repro	0	glaucous gull	535735	8087743	535961	8088196
TR001A	2022	inconnu	0	common raven	535735	8087743	535961	8088196
TR001A	2022	repro	0	common raven	535735	8087743	535961	8088196
TR001A	2022	non repro	0	common raven	535735	8087743	535961	8088196
TR001A	2022	inconnu	0	lapland longspur	535735	8087743	535961	8088196
TR001A	2022	repro	4	lapland longspur	535735	8087743	535961	8088196
TR001A	2022	non repro	0	lapland longspur	535735	8087743	535961	8088196
TR001A	2022	inconnu	0	long tailed duck	535735	8087743	535961	8088196
TR001A	2022	repro	0	long tailed duck	535735	8087743	535961	8088196
TR001A	2022	non repro	0	long tailed duck	535735	8087743	535961	8088196
TR001A	2022	inconnu	0	white rumped sandpiper	535735	8087743	535961	8088196
TR001A	2022	repro	0	white rumped sandpiper	535735	8087743	535961	8088196
TR001A	2022	non repro	0	white rumped sandpiper	535735	8087743	535961	8088196
TR001A	2022	inconnu	0	red throated loon	535735	8087743	535961	8088196
TR001A	2022	repro	0	red throated loon	535735	8087743	535961	8088196
TR001A	2022	non repro	0	red throated loon	535735	8087743	535961	8088196
TR001A	2022	inconnu	7	snow goose	535735	8087743	535961	8088196
TR001A	2022	repro	2	snow goose	535735	8087743	535961	8088196
TR001A	2022	non repro	0	snow goose	535735	8087743	535961	8088196
TR001A	2022	inconnu	0	black bellied plover	535735	8087743	535961	8088196
TR001A	2022	repro	0	black bellied plover	535735	8087743	535961	8088196
TR001A	2022	non repro	0	black bellied plover	535735	8087743	535961	8088196
TR001A	2022	inconnu	0	red phalarope	535735	8087743	535961	8088196
TR001A	2022	repro	0	red phalarope	535735	8087743	535961	8088196
TR001A	2022	non repro	0	red phalarope	535735	8087743	535961	8088196
TR001A	2022	inconnu	0	horned lark	535735	8087743	535961	8088196
TR001A	2022	repro	0	horned lark	535735	8087743	535961	8088196
TR001A	2022	non repro	0	horned lark	535735	8087743	535961	8088196
TR001A	2022	inconnu	0	arctic fox	535735	8087743	535961	8088196
TR001A	2022	repro	0	arctic fox	535735	8087743	535961	8088196
TR001A	2022	non repro	0	arctic fox	535735	8087743	535961	8088196
TR001A	2022	inconnu	0	bairds sandpiper	535735	8087743	535961	8088196
TR001A	2022	repro	0	bairds sandpiper	535735	8087743	535961	8088196
TR001A	2022	non repro	0	bairds sandpiper	535735	8087743	535961	8088196
TR001A	2022	inconnu	0	rough legged hawk	535735	8087743	535961	8088196
TR001A	2022	repro	0	rough legged hawk	535735	8087743	535961	8088196
TR001A	2022	non repro	0	rough legged hawk	535735	8087743	535961	8088196
TR001A	2022	inconnu	0	snowy owl	535735	8087743	535961	8088196
TR001A	2022	repro	0	snowy owl	535735	8087743	535961	8088196
TR001A	2022	non repro	0	snowy owl	535735	8087743	535961	8088196
TR001A	2022	inconnu	0	cackling goose	535735	8087743	535961	8088196
TR001A	2022	repro	0	cackling goose	535735	8087743	535961	8088196
TR001A	2022	non repro	0	cackling goose	535735	8087743	535961	8088196
TR001A	2022	inconnu	0	pacific loon	535735	8087743	535961	8088196
TR001A	2022	repro	0	pacific loon	535735	8087743	535961	8088196
TR001A	2022	non repro	0	pacific loon	535735	8087743	535961	8088196
TR001A	2022	inconnu	0	king eider	535735	8087743	535961	8088196
TR001A	2022	repro	0	king eider	535735	8087743	535961	8088196
TR001A	2022	non repro	0	king eider	535735	8087743	535961	8088196
TR001A	2022	inconnu	0	pectoral sandpiper	535735	8087743	535961	8088196
TR001A	2022	repro	0	pectoral sandpiper	535735	8087743	535961	8088196
TR001A	2022	non repro	0	pectoral sandpiper	535735	8087743	535961	8088196
TR001A	2022	inconnu	0	red knot	535735	8087743	535961	8088196
TR001A	2022	repro	0	red knot	535735	8087743	535961	8088196
TR001A	2022	non repro	0	red knot	535735	8087743	535961	8088196
TR001A	2022	inconnu	0	snow bunting	535735	8087743	535961	8088196
TR001A	2022	repro	0	snow bunting	535735	8087743	535961	8088196
TR001A	2022	non repro	0	snow bunting	535735	8087743	535961	8088196
TR001A	2022	inconnu	0	common ringed plover	535735	8087743	535961	8088196
TR001A	2022	repro	0	common ringed plover	535735	8087743	535961	8088196
TR001A	2022	non repro	0	common ringed plover	535735	8087743	535961	8088196
TR001A	2022	inconnu	0	rock ptarmigan	535735	8087743	535961	8088196
TR001A	2022	repro	0	rock ptarmigan	535735	8087743	535961	8088196
TR001A	2022	non repro	0	rock ptarmigan	535735	8087743	535961	8088196
TR001A	2022	inconnu	0	sandhill crane	535735	8087743	535961	8088196
TR001A	2022	repro	0	sandhill crane	535735	8087743	535961	8088196
TR001A	2022	non repro	0	sandhill crane	535735	8087743	535961	8088196
TR001A	2022	inconnu	0	peregrine falcon	535735	8087743	535961	8088196
TR001A	2022	repro	0	peregrine falcon	535735	8087743	535961	8088196
TR001A	2022	non repro	0	peregrine falcon	535735	8087743	535961	8088196
TR001A	2022	inconnu	0	american pipit	535735	8087743	535961	8088196
TR001A	2022	repro	0	american pipit	535735	8087743	535961	8088196
TR001A	2022	non repro	0	american pipit	535735	8087743	535961	8088196
TR001A	2022	inconnu	0	ruddy turnstone	535735	8087743	535961	8088196
TR001A	2022	repro	0	ruddy turnstone	535735	8087743	535961	8088196
TR001A	2022	non repro	0	ruddy turnstone	535735	8087743	535961	8088196
TR001A	2022	inconnu	0	arctic hare	535735	8087743	535961	8088196
TR001A	2022	repro	0	arctic hare	535735	8087743	535961	8088196
TR001A	2022	non repro	0	arctic hare	535735	8087743	535961	8088196
TR001A	2022	inconnu	0	buff breasted sandpiper	535735	8087743	535961	8088196
TR001A	2022	repro	0	buff breasted sandpiper	535735	8087743	535961	8088196
TR001A	2022	non repro	0	buff breasted sandpiper	535735	8087743	535961	8088196
TR001A	2022	inconnu	0	collared lemming	535735	8087743	535961	8088196
TR001A	2022	repro	0	collared lemming	535735	8087743	535961	8088196
TR001A	2022	non repro	0	collared lemming	535735	8087743	535961	8088196
TR001A	2022	inconnu	0	brown lemming	535735	8087743	535961	8088196
TR001A	2022	repro	0	brown lemming	535735	8087743	535961	8088196
TR001A	2022	non repro	0	brown lemming	535735	8087743	535961	8088196
TR001A	2022	inconnu	0	american golden plover	535735	8087743	535961	8088196
TR001A	2022	repro	0	american golden plover	535735	8087743	535961	8088196
TR001A	2022	non repro	0	american golden plover	535735	8087743	535961	8088196
TR001A	2022	inconnu	0	tundra swan	535735	8087743	535961	8088196
TR001A	2022	repro	0	tundra swan	535735	8087743	535961	8088196
TR001A	2022	non repro	0	tundra swan	535735	8087743	535961	8088196
TR001A	2023	inconnu	1	parasitic jaeger	535735	8087743	535961	8088196
TR001A	2023	repro	0	parasitic jaeger	535735	8087743	535961	8088196
TR001A	2023	non repro	0	parasitic jaeger	535735	8087743	535961	8088196
TR001A	2023	inconnu	3	long tailed jaeger	535735	8087743	535961	8088196
TR001A	2023	repro	0	long tailed jaeger	535735	8087743	535961	8088196
TR001A	2023	non repro	0	long tailed jaeger	535735	8087743	535961	8088196
TR001A	2023	inconnu	0	glaucous gull	535735	8087743	535961	8088196
TR001A	2023	repro	0	glaucous gull	535735	8087743	535961	8088196
TR001A	2023	non repro	0	glaucous gull	535735	8087743	535961	8088196
TR001A	2023	inconnu	2	common raven	535735	8087743	535961	8088196
TR001A	2023	repro	0	common raven	535735	8087743	535961	8088196
TR001A	2023	non repro	0	common raven	535735	8087743	535961	8088196
TR001A	2023	inconnu	0	lapland longspur	535735	8087743	535961	8088196
TR001A	2023	repro	7	lapland longspur	535735	8087743	535961	8088196
TR001A	2023	non repro	0	lapland longspur	535735	8087743	535961	8088196
TR001A	2023	inconnu	0	long tailed duck	535735	8087743	535961	8088196
TR001A	2023	repro	0	long tailed duck	535735	8087743	535961	8088196
TR001A	2023	non repro	0	long tailed duck	535735	8087743	535961	8088196
TR001A	2023	inconnu	0	white rumped sandpiper	535735	8087743	535961	8088196
TR001A	2023	repro	0	white rumped sandpiper	535735	8087743	535961	8088196
TR001A	2023	non repro	0	white rumped sandpiper	535735	8087743	535961	8088196
TR001A	2023	inconnu	0	red throated loon	535735	8087743	535961	8088196
TR001A	2023	repro	0	red throated loon	535735	8087743	535961	8088196
TR001A	2023	non repro	0	red throated loon	535735	8087743	535961	8088196
TR001A	2023	inconnu	0	snow goose	535735	8087743	535961	8088196
TR001A	2023	repro	120	snow goose	535735	8087743	535961	8088196
TR001A	2023	non repro	0	snow goose	535735	8087743	535961	8088196
TR001A	2023	inconnu	0	black bellied plover	535735	8087743	535961	8088196
TR001A	2023	repro	0	black bellied plover	535735	8087743	535961	8088196
TR001A	2023	non repro	0	black bellied plover	535735	8087743	535961	8088196
TR001A	2023	inconnu	0	red phalarope	535735	8087743	535961	8088196
TR001A	2023	repro	0	red phalarope	535735	8087743	535961	8088196
TR001A	2023	non repro	0	red phalarope	535735	8087743	535961	8088196
TR001A	2023	inconnu	0	horned lark	535735	8087743	535961	8088196
TR001A	2023	repro	0	horned lark	535735	8087743	535961	8088196
TR001A	2023	non repro	0	horned lark	535735	8087743	535961	8088196
TR001A	2023	inconnu	0	arctic fox	535735	8087743	535961	8088196
TR001A	2023	repro	0	arctic fox	535735	8087743	535961	8088196
TR001A	2023	non repro	0	arctic fox	535735	8087743	535961	8088196
TR001A	2023	inconnu	0	bairds sandpiper	535735	8087743	535961	8088196
TR001A	2023	repro	0	bairds sandpiper	535735	8087743	535961	8088196
TR001A	2023	non repro	0	bairds sandpiper	535735	8087743	535961	8088196
TR001A	2023	inconnu	0	rough legged hawk	535735	8087743	535961	8088196
TR001A	2023	repro	0	rough legged hawk	535735	8087743	535961	8088196
TR001A	2023	non repro	0	rough legged hawk	535735	8087743	535961	8088196
TR001A	2023	inconnu	0	snowy owl	535735	8087743	535961	8088196
TR001A	2023	repro	0	snowy owl	535735	8087743	535961	8088196
TR001A	2023	non repro	0	snowy owl	535735	8087743	535961	8088196
TR001A	2023	inconnu	0	cackling goose	535735	8087743	535961	8088196
TR001A	2023	repro	0	cackling goose	535735	8087743	535961	8088196
TR001A	2023	non repro	0	cackling goose	535735	8087743	535961	8088196
TR001A	2023	inconnu	0	pacific loon	535735	8087743	535961	8088196
TR001A	2023	repro	0	pacific loon	535735	8087743	535961	8088196
TR001A	2023	non repro	0	pacific loon	535735	8087743	535961	8088196
TR001A	2023	inconnu	0	king eider	535735	8087743	535961	8088196
TR001A	2023	repro	0	king eider	535735	8087743	535961	8088196
TR001A	2023	non repro	0	king eider	535735	8087743	535961	8088196
TR001A	2023	inconnu	0	pectoral sandpiper	535735	8087743	535961	8088196
TR001A	2023	repro	0	pectoral sandpiper	535735	8087743	535961	8088196
TR001A	2023	non repro	0	pectoral sandpiper	535735	8087743	535961	8088196
TR001A	2023	inconnu	0	red knot	535735	8087743	535961	8088196
TR001A	2023	repro	0	red knot	535735	8087743	535961	8088196
TR001A	2023	non repro	0	red knot	535735	8087743	535961	8088196
TR001A	2023	inconnu	0	snow bunting	535735	8087743	535961	8088196
TR001A	2023	repro	0	snow bunting	535735	8087743	535961	8088196
TR001A	2023	non repro	0	snow bunting	535735	8087743	535961	8088196
TR001A	2023	inconnu	0	common ringed plover	535735	8087743	535961	8088196
TR001A	2023	repro	0	common ringed plover	535735	8087743	535961	8088196
TR001A	2023	non repro	0	common ringed plover	535735	8087743	535961	8088196
TR001A	2023	inconnu	0	rock ptarmigan	535735	8087743	535961	8088196
TR001A	2023	repro	0	rock ptarmigan	535735	8087743	535961	8088196
TR001A	2023	non repro	0	rock ptarmigan	535735	8087743	535961	8088196
TR001A	2023	inconnu	0	sandhill crane	535735	8087743	535961	8088196
TR001A	2023	repro	0	sandhill crane	535735	8087743	535961	8088196
TR001A	2023	non repro	0	sandhill crane	535735	8087743	535961	8088196
TR001A	2023	inconnu	0	peregrine falcon	535735	8087743	535961	8088196
TR001A	2023	repro	0	peregrine falcon	535735	8087743	535961	8088196
TR001A	2023	non repro	0	peregrine falcon	535735	8087743	535961	8088196
TR001A	2023	inconnu	0	american pipit	535735	8087743	535961	8088196
TR001A	2023	repro	0	american pipit	535735	8087743	535961	8088196
TR001A	2023	non repro	0	american pipit	535735	8087743	535961	8088196
TR001A	2023	inconnu	0	ruddy turnstone	535735	8087743	535961	8088196
TR001A	2023	repro	0	ruddy turnstone	535735	8087743	535961	8088196
TR001A	2023	non repro	0	ruddy turnstone	535735	8087743	535961	8088196
TR001A	2023	inconnu	0	arctic hare	535735	8087743	535961	8088196
TR001A	2023	repro	0	arctic hare	535735	8087743	535961	8088196
TR001A	2023	non repro	0	arctic hare	535735	8087743	535961	8088196
TR001A	2023	inconnu	0	buff breasted sandpiper	535735	8087743	535961	8088196
TR001A	2023	repro	0	buff breasted sandpiper	535735	8087743	535961	8088196
TR001A	2023	non repro	0	buff breasted sandpiper	535735	8087743	535961	8088196
TR001A	2023	inconnu	0	collared lemming	535735	8087743	535961	8088196
TR001A	2023	repro	0	collared lemming	535735	8087743	535961	8088196
TR001A	2023	non repro	0	collared lemming	535735	8087743	535961	8088196
TR001A	2023	inconnu	0	brown lemming	535735	8087743	535961	8088196
TR001A	2023	repro	0	brown lemming	535735	8087743	535961	8088196
TR001A	2023	non repro	0	brown lemming	535735	8087743	535961	8088196
TR001A	2023	inconnu	0	american golden plover	535735	8087743	535961	8088196
TR001A	2023	repro	0	american golden plover	535735	8087743	535961	8088196
TR001A	2023	non repro	0	american golden plover	535735	8087743	535961	8088196
TR001A	2023	inconnu	0	tundra swan	535735	8087743	535961	8088196
TR001A	2023	repro	0	tundra swan	535735	8087743	535961	8088196
TR001A	2023	non repro	0	tundra swan	535735	8087743	535961	8088196
TR002A	2010	inconnu	0	parasitic jaeger	536109	8086889	536183	8087380
TR002A	2010	repro	0	parasitic jaeger	536109	8086889	536183	8087380
TR002A	2010	non repro	0	parasitic jaeger	536109	8086889	536183	8087380
TR002A	2010	inconnu	0	long tailed jaeger	536109	8086889	536183	8087380
TR002A	2010	repro	0	long tailed jaeger	536109	8086889	536183	8087380
TR002A	2010	non repro	0	long tailed jaeger	536109	8086889	536183	8087380
TR002A	2010	inconnu	0	glaucous gull	536109	8086889	536183	8087380
TR002A	2010	repro	0	glaucous gull	536109	8086889	536183	8087380
TR002A	2010	non repro	0	glaucous gull	536109	8086889	536183	8087380
TR002A	2010	inconnu	0	common raven	536109	8086889	536183	8087380
TR002A	2010	repro	0	common raven	536109	8086889	536183	8087380
TR002A	2010	non repro	0	common raven	536109	8086889	536183	8087380
TR002A	2010	inconnu	3	lapland longspur	536109	8086889	536183	8087380
TR002A	2010	repro	0	lapland longspur	536109	8086889	536183	8087380
TR002A	2010	non repro	0	lapland longspur	536109	8086889	536183	8087380
TR002A	2010	inconnu	0	long tailed duck	536109	8086889	536183	8087380
TR002A	2010	repro	0	long tailed duck	536109	8086889	536183	8087380
TR002A	2010	non repro	0	long tailed duck	536109	8086889	536183	8087380
TR002A	2010	inconnu	0	white rumped sandpiper	536109	8086889	536183	8087380
TR002A	2010	repro	0	white rumped sandpiper	536109	8086889	536183	8087380
TR002A	2010	non repro	0	white rumped sandpiper	536109	8086889	536183	8087380
TR002A	2010	inconnu	0	red throated loon	536109	8086889	536183	8087380
TR002A	2010	repro	0	red throated loon	536109	8086889	536183	8087380
TR002A	2010	non repro	0	red throated loon	536109	8086889	536183	8087380
TR002A	2010	inconnu	0	snow goose	536109	8086889	536183	8087380
TR002A	2010	repro	0	snow goose	536109	8086889	536183	8087380
TR002A	2010	non repro	0	snow goose	536109	8086889	536183	8087380
TR002A	2010	inconnu	0	black bellied plover	536109	8086889	536183	8087380
TR002A	2010	repro	0	black bellied plover	536109	8086889	536183	8087380
TR002A	2010	non repro	0	black bellied plover	536109	8086889	536183	8087380
TR002A	2010	inconnu	0	red phalarope	536109	8086889	536183	8087380
TR002A	2010	repro	0	red phalarope	536109	8086889	536183	8087380
TR002A	2010	non repro	0	red phalarope	536109	8086889	536183	8087380
TR002A	2010	inconnu	0	horned lark	536109	8086889	536183	8087380
TR002A	2010	repro	0	horned lark	536109	8086889	536183	8087380
TR002A	2010	non repro	0	horned lark	536109	8086889	536183	8087380
TR002A	2010	inconnu	0	arctic fox	536109	8086889	536183	8087380
TR002A	2010	repro	0	arctic fox	536109	8086889	536183	8087380
TR002A	2010	non repro	0	arctic fox	536109	8086889	536183	8087380
TR002A	2010	inconnu	0	bairds sandpiper	536109	8086889	536183	8087380
TR002A	2010	repro	0	bairds sandpiper	536109	8086889	536183	8087380
TR002A	2010	non repro	0	bairds sandpiper	536109	8086889	536183	8087380
TR002A	2010	inconnu	0	rough legged hawk	536109	8086889	536183	8087380
TR002A	2010	repro	0	rough legged hawk	536109	8086889	536183	8087380
TR002A	2010	non repro	0	rough legged hawk	536109	8086889	536183	8087380
TR002A	2010	inconnu	0	snowy owl	536109	8086889	536183	8087380
TR002A	2010	repro	0	snowy owl	536109	8086889	536183	8087380
TR002A	2010	non repro	0	snowy owl	536109	8086889	536183	8087380
TR002A	2010	inconnu	0	cackling goose	536109	8086889	536183	8087380
TR002A	2010	repro	0	cackling goose	536109	8086889	536183	8087380
TR002A	2010	non repro	0	cackling goose	536109	8086889	536183	8087380
TR002A	2010	inconnu	0	pacific loon	536109	8086889	536183	8087380
TR002A	2010	repro	0	pacific loon	536109	8086889	536183	8087380
TR002A	2010	non repro	0	pacific loon	536109	8086889	536183	8087380
TR002A	2010	inconnu	0	king eider	536109	8086889	536183	8087380
TR002A	2010	repro	0	king eider	536109	8086889	536183	8087380
TR002A	2010	non repro	0	king eider	536109	8086889	536183	8087380
TR002A	2010	inconnu	0	pectoral sandpiper	536109	8086889	536183	8087380
TR002A	2010	repro	0	pectoral sandpiper	536109	8086889	536183	8087380
TR002A	2010	non repro	0	pectoral sandpiper	536109	8086889	536183	8087380
TR002A	2010	inconnu	0	red knot	536109	8086889	536183	8087380
TR002A	2010	repro	0	red knot	536109	8086889	536183	8087380
TR002A	2010	non repro	0	red knot	536109	8086889	536183	8087380
TR002A	2010	inconnu	0	snow bunting	536109	8086889	536183	8087380
TR002A	2010	repro	0	snow bunting	536109	8086889	536183	8087380
TR002A	2010	non repro	0	snow bunting	536109	8086889	536183	8087380
TR002A	2010	inconnu	0	common ringed plover	536109	8086889	536183	8087380
TR002A	2010	repro	0	common ringed plover	536109	8086889	536183	8087380
TR002A	2010	non repro	0	common ringed plover	536109	8086889	536183	8087380
TR002A	2010	inconnu	0	rock ptarmigan	536109	8086889	536183	8087380
TR002A	2010	repro	0	rock ptarmigan	536109	8086889	536183	8087380
TR002A	2010	non repro	0	rock ptarmigan	536109	8086889	536183	8087380
TR002A	2010	inconnu	0	sandhill crane	536109	8086889	536183	8087380
TR002A	2010	repro	0	sandhill crane	536109	8086889	536183	8087380
TR002A	2010	non repro	0	sandhill crane	536109	8086889	536183	8087380
TR002A	2010	inconnu	0	peregrine falcon	536109	8086889	536183	8087380
TR002A	2010	repro	0	peregrine falcon	536109	8086889	536183	8087380
TR002A	2010	non repro	0	peregrine falcon	536109	8086889	536183	8087380
TR002A	2010	inconnu	0	american pipit	536109	8086889	536183	8087380
TR002A	2010	repro	0	american pipit	536109	8086889	536183	8087380
TR002A	2010	non repro	0	american pipit	536109	8086889	536183	8087380
TR002A	2010	inconnu	0	ruddy turnstone	536109	8086889	536183	8087380
TR002A	2010	repro	0	ruddy turnstone	536109	8086889	536183	8087380
TR002A	2010	non repro	0	ruddy turnstone	536109	8086889	536183	8087380
TR002A	2010	inconnu	0	arctic hare	536109	8086889	536183	8087380
TR002A	2010	repro	0	arctic hare	536109	8086889	536183	8087380
TR002A	2010	non repro	0	arctic hare	536109	8086889	536183	8087380
TR002A	2010	inconnu	0	buff breasted sandpiper	536109	8086889	536183	8087380
TR002A	2010	repro	0	buff breasted sandpiper	536109	8086889	536183	8087380
TR002A	2010	non repro	0	buff breasted sandpiper	536109	8086889	536183	8087380
TR002A	2010	inconnu	0	collared lemming	536109	8086889	536183	8087380
TR002A	2010	repro	0	collared lemming	536109	8086889	536183	8087380
TR002A	2010	non repro	0	collared lemming	536109	8086889	536183	8087380
TR002A	2010	inconnu	0	brown lemming	536109	8086889	536183	8087380
TR002A	2010	repro	0	brown lemming	536109	8086889	536183	8087380
TR002A	2010	non repro	0	brown lemming	536109	8086889	536183	8087380
TR002A	2010	inconnu	0	american golden plover	536109	8086889	536183	8087380
TR002A	2010	repro	0	american golden plover	536109	8086889	536183	8087380
TR002A	2010	non repro	0	american golden plover	536109	8086889	536183	8087380
TR002A	2010	inconnu	0	tundra swan	536109	8086889	536183	8087380
TR002A	2010	repro	0	tundra swan	536109	8086889	536183	8087380
TR002A	2010	non repro	0	tundra swan	536109	8086889	536183	8087380
TR002A	2011	inconnu	2	parasitic jaeger	536109	8086889	536183	8087380
TR002A	2011	repro	0	parasitic jaeger	536109	8086889	536183	8087380
TR002A	2011	non repro	0	parasitic jaeger	536109	8086889	536183	8087380
TR002A	2011	inconnu	2	long tailed jaeger	536109	8086889	536183	8087380
TR002A	2011	repro	0	long tailed jaeger	536109	8086889	536183	8087380
TR002A	2011	non repro	0	long tailed jaeger	536109	8086889	536183	8087380
TR002A	2011	inconnu	1	glaucous gull	536109	8086889	536183	8087380
TR002A	2011	repro	0	glaucous gull	536109	8086889	536183	8087380
TR002A	2011	non repro	0	glaucous gull	536109	8086889	536183	8087380
TR002A	2011	inconnu	0	common raven	536109	8086889	536183	8087380
TR002A	2011	repro	0	common raven	536109	8086889	536183	8087380
TR002A	2011	non repro	0	common raven	536109	8086889	536183	8087380
TR002A	2011	inconnu	0	lapland longspur	536109	8086889	536183	8087380
TR002A	2011	repro	0	lapland longspur	536109	8086889	536183	8087380
TR002A	2011	non repro	0	lapland longspur	536109	8086889	536183	8087380
TR002A	2011	inconnu	0	long tailed duck	536109	8086889	536183	8087380
TR002A	2011	repro	0	long tailed duck	536109	8086889	536183	8087380
TR002A	2011	non repro	0	long tailed duck	536109	8086889	536183	8087380
TR002A	2011	inconnu	0	white rumped sandpiper	536109	8086889	536183	8087380
TR002A	2011	repro	0	white rumped sandpiper	536109	8086889	536183	8087380
TR002A	2011	non repro	0	white rumped sandpiper	536109	8086889	536183	8087380
TR002A	2011	inconnu	0	red throated loon	536109	8086889	536183	8087380
TR002A	2011	repro	0	red throated loon	536109	8086889	536183	8087380
TR002A	2011	non repro	0	red throated loon	536109	8086889	536183	8087380
TR002A	2011	inconnu	0	snow goose	536109	8086889	536183	8087380
TR002A	2011	repro	0	snow goose	536109	8086889	536183	8087380
TR002A	2011	non repro	0	snow goose	536109	8086889	536183	8087380
TR002A	2011	inconnu	0	black bellied plover	536109	8086889	536183	8087380
TR002A	2011	repro	0	black bellied plover	536109	8086889	536183	8087380
TR002A	2011	non repro	0	black bellied plover	536109	8086889	536183	8087380
TR002A	2011	inconnu	0	red phalarope	536109	8086889	536183	8087380
TR002A	2011	repro	0	red phalarope	536109	8086889	536183	8087380
TR002A	2011	non repro	0	red phalarope	536109	8086889	536183	8087380
TR002A	2011	inconnu	0	horned lark	536109	8086889	536183	8087380
TR002A	2011	repro	0	horned lark	536109	8086889	536183	8087380
TR002A	2011	non repro	0	horned lark	536109	8086889	536183	8087380
TR002A	2011	inconnu	0	arctic fox	536109	8086889	536183	8087380
TR002A	2011	repro	0	arctic fox	536109	8086889	536183	8087380
TR002A	2011	non repro	0	arctic fox	536109	8086889	536183	8087380
TR002A	2011	inconnu	0	bairds sandpiper	536109	8086889	536183	8087380
TR002A	2011	repro	0	bairds sandpiper	536109	8086889	536183	8087380
TR002A	2011	non repro	0	bairds sandpiper	536109	8086889	536183	8087380
TR002A	2011	inconnu	0	rough legged hawk	536109	8086889	536183	8087380
TR002A	2011	repro	0	rough legged hawk	536109	8086889	536183	8087380
TR002A	2011	non repro	0	rough legged hawk	536109	8086889	536183	8087380
TR002A	2011	inconnu	0	snowy owl	536109	8086889	536183	8087380
TR002A	2011	repro	0	snowy owl	536109	8086889	536183	8087380
TR002A	2011	non repro	0	snowy owl	536109	8086889	536183	8087380
TR002A	2011	inconnu	0	cackling goose	536109	8086889	536183	8087380
TR002A	2011	repro	0	cackling goose	536109	8086889	536183	8087380
TR002A	2011	non repro	0	cackling goose	536109	8086889	536183	8087380
TR002A	2011	inconnu	0	pacific loon	536109	8086889	536183	8087380
TR002A	2011	repro	0	pacific loon	536109	8086889	536183	8087380
TR002A	2011	non repro	0	pacific loon	536109	8086889	536183	8087380
TR002A	2011	inconnu	0	king eider	536109	8086889	536183	8087380
TR002A	2011	repro	0	king eider	536109	8086889	536183	8087380
TR002A	2011	non repro	0	king eider	536109	8086889	536183	8087380
TR002A	2011	inconnu	0	pectoral sandpiper	536109	8086889	536183	8087380
TR002A	2011	repro	0	pectoral sandpiper	536109	8086889	536183	8087380
TR002A	2011	non repro	0	pectoral sandpiper	536109	8086889	536183	8087380
TR002A	2011	inconnu	0	red knot	536109	8086889	536183	8087380
TR002A	2011	repro	0	red knot	536109	8086889	536183	8087380
TR002A	2011	non repro	0	red knot	536109	8086889	536183	8087380
TR002A	2011	inconnu	0	snow bunting	536109	8086889	536183	8087380
TR002A	2011	repro	0	snow bunting	536109	8086889	536183	8087380
TR002A	2011	non repro	0	snow bunting	536109	8086889	536183	8087380
TR002A	2011	inconnu	0	common ringed plover	536109	8086889	536183	8087380
TR002A	2011	repro	0	common ringed plover	536109	8086889	536183	8087380
TR002A	2011	non repro	0	common ringed plover	536109	8086889	536183	8087380
TR002A	2011	inconnu	0	rock ptarmigan	536109	8086889	536183	8087380
TR002A	2011	repro	0	rock ptarmigan	536109	8086889	536183	8087380
TR002A	2011	non repro	0	rock ptarmigan	536109	8086889	536183	8087380
TR002A	2011	inconnu	0	sandhill crane	536109	8086889	536183	8087380
TR002A	2011	repro	0	sandhill crane	536109	8086889	536183	8087380
TR002A	2011	non repro	0	sandhill crane	536109	8086889	536183	8087380
TR002A	2011	inconnu	0	peregrine falcon	536109	8086889	536183	8087380
TR002A	2011	repro	0	peregrine falcon	536109	8086889	536183	8087380
TR002A	2011	non repro	0	peregrine falcon	536109	8086889	536183	8087380
TR002A	2011	inconnu	0	american pipit	536109	8086889	536183	8087380
TR002A	2011	repro	0	american pipit	536109	8086889	536183	8087380
TR002A	2011	non repro	0	american pipit	536109	8086889	536183	8087380
TR002A	2011	inconnu	0	ruddy turnstone	536109	8086889	536183	8087380
TR002A	2011	repro	0	ruddy turnstone	536109	8086889	536183	8087380
TR002A	2011	non repro	0	ruddy turnstone	536109	8086889	536183	8087380
TR002A	2011	inconnu	0	arctic hare	536109	8086889	536183	8087380
TR002A	2011	repro	0	arctic hare	536109	8086889	536183	8087380
TR002A	2011	non repro	0	arctic hare	536109	8086889	536183	8087380
TR002A	2011	inconnu	0	buff breasted sandpiper	536109	8086889	536183	8087380
TR002A	2011	repro	0	buff breasted sandpiper	536109	8086889	536183	8087380
TR002A	2011	non repro	0	buff breasted sandpiper	536109	8086889	536183	8087380
TR002A	2011	inconnu	0	collared lemming	536109	8086889	536183	8087380
TR002A	2011	repro	0	collared lemming	536109	8086889	536183	8087380
TR002A	2011	non repro	0	collared lemming	536109	8086889	536183	8087380
TR002A	2011	inconnu	0	brown lemming	536109	8086889	536183	8087380
TR002A	2011	repro	0	brown lemming	536109	8086889	536183	8087380
TR002A	2011	non repro	0	brown lemming	536109	8086889	536183	8087380
TR002A	2011	inconnu	0	american golden plover	536109	8086889	536183	8087380
TR002A	2011	repro	0	american golden plover	536109	8086889	536183	8087380
TR002A	2011	non repro	0	american golden plover	536109	8086889	536183	8087380
TR002A	2011	inconnu	0	tundra swan	536109	8086889	536183	8087380
TR002A	2011	repro	0	tundra swan	536109	8086889	536183	8087380
TR002A	2011	non repro	0	tundra swan	536109	8086889	536183	8087380
TR002A	2012	inconnu	0	parasitic jaeger	536109	8086889	536183	8087380
TR002A	2012	repro	0	parasitic jaeger	536109	8086889	536183	8087380
TR002A	2012	non repro	0	parasitic jaeger	536109	8086889	536183	8087380
TR002A	2012	inconnu	0	long tailed jaeger	536109	8086889	536183	8087380
TR002A	2012	repro	0	long tailed jaeger	536109	8086889	536183	8087380
TR002A	2012	non repro	0	long tailed jaeger	536109	8086889	536183	8087380
TR002A	2012	inconnu	0	glaucous gull	536109	8086889	536183	8087380
TR002A	2012	repro	0	glaucous gull	536109	8086889	536183	8087380
TR002A	2012	non repro	0	glaucous gull	536109	8086889	536183	8087380
TR002A	2012	inconnu	0	common raven	536109	8086889	536183	8087380
TR002A	2012	repro	0	common raven	536109	8086889	536183	8087380
TR002A	2012	non repro	0	common raven	536109	8086889	536183	8087380
TR002A	2012	inconnu	8	lapland longspur	536109	8086889	536183	8087380
TR002A	2012	repro	0	lapland longspur	536109	8086889	536183	8087380
TR002A	2012	non repro	0	lapland longspur	536109	8086889	536183	8087380
TR002A	2012	inconnu	0	long tailed duck	536109	8086889	536183	8087380
TR002A	2012	repro	0	long tailed duck	536109	8086889	536183	8087380
TR002A	2012	non repro	0	long tailed duck	536109	8086889	536183	8087380
TR002A	2012	inconnu	0	white rumped sandpiper	536109	8086889	536183	8087380
TR002A	2012	repro	0	white rumped sandpiper	536109	8086889	536183	8087380
TR002A	2012	non repro	0	white rumped sandpiper	536109	8086889	536183	8087380
TR002A	2012	inconnu	0	red throated loon	536109	8086889	536183	8087380
TR002A	2012	repro	0	red throated loon	536109	8086889	536183	8087380
TR002A	2012	non repro	0	red throated loon	536109	8086889	536183	8087380
TR002A	2012	inconnu	60	snow goose	536109	8086889	536183	8087380
TR002A	2012	repro	0	snow goose	536109	8086889	536183	8087380
TR002A	2012	non repro	0	snow goose	536109	8086889	536183	8087380
TR002A	2012	inconnu	0	black bellied plover	536109	8086889	536183	8087380
TR002A	2012	repro	0	black bellied plover	536109	8086889	536183	8087380
TR002A	2012	non repro	0	black bellied plover	536109	8086889	536183	8087380
TR002A	2012	inconnu	0	red phalarope	536109	8086889	536183	8087380
TR002A	2012	repro	0	red phalarope	536109	8086889	536183	8087380
TR002A	2012	non repro	0	red phalarope	536109	8086889	536183	8087380
TR002A	2012	inconnu	0	horned lark	536109	8086889	536183	8087380
TR002A	2012	repro	0	horned lark	536109	8086889	536183	8087380
TR002A	2012	non repro	0	horned lark	536109	8086889	536183	8087380
TR002A	2012	inconnu	0	arctic fox	536109	8086889	536183	8087380
TR002A	2012	repro	0	arctic fox	536109	8086889	536183	8087380
TR002A	2012	non repro	0	arctic fox	536109	8086889	536183	8087380
TR002A	2012	inconnu	0	bairds sandpiper	536109	8086889	536183	8087380
TR002A	2012	repro	0	bairds sandpiper	536109	8086889	536183	8087380
TR002A	2012	non repro	0	bairds sandpiper	536109	8086889	536183	8087380
TR002A	2012	inconnu	0	rough legged hawk	536109	8086889	536183	8087380
TR002A	2012	repro	0	rough legged hawk	536109	8086889	536183	8087380
TR002A	2012	non repro	0	rough legged hawk	536109	8086889	536183	8087380
TR002A	2012	inconnu	0	snowy owl	536109	8086889	536183	8087380
TR002A	2012	repro	0	snowy owl	536109	8086889	536183	8087380
TR002A	2012	non repro	0	snowy owl	536109	8086889	536183	8087380
TR002A	2012	inconnu	0	cackling goose	536109	8086889	536183	8087380
TR002A	2012	repro	0	cackling goose	536109	8086889	536183	8087380
TR002A	2012	non repro	0	cackling goose	536109	8086889	536183	8087380
TR002A	2012	inconnu	0	pacific loon	536109	8086889	536183	8087380
TR002A	2012	repro	0	pacific loon	536109	8086889	536183	8087380
TR002A	2012	non repro	0	pacific loon	536109	8086889	536183	8087380
TR002A	2012	inconnu	0	king eider	536109	8086889	536183	8087380
TR002A	2012	repro	0	king eider	536109	8086889	536183	8087380
TR002A	2012	non repro	0	king eider	536109	8086889	536183	8087380
TR002A	2012	inconnu	0	pectoral sandpiper	536109	8086889	536183	8087380
TR002A	2012	repro	0	pectoral sandpiper	536109	8086889	536183	8087380
TR002A	2012	non repro	0	pectoral sandpiper	536109	8086889	536183	8087380
TR002A	2012	inconnu	0	red knot	536109	8086889	536183	8087380
TR002A	2012	repro	0	red knot	536109	8086889	536183	8087380
TR002A	2012	non repro	0	red knot	536109	8086889	536183	8087380
TR002A	2012	inconnu	0	snow bunting	536109	8086889	536183	8087380
TR002A	2012	repro	0	snow bunting	536109	8086889	536183	8087380
TR002A	2012	non repro	0	snow bunting	536109	8086889	536183	8087380
TR002A	2012	inconnu	0	common ringed plover	536109	8086889	536183	8087380
TR002A	2012	repro	0	common ringed plover	536109	8086889	536183	8087380
TR002A	2012	non repro	0	common ringed plover	536109	8086889	536183	8087380
TR002A	2012	inconnu	0	rock ptarmigan	536109	8086889	536183	8087380
TR002A	2012	repro	0	rock ptarmigan	536109	8086889	536183	8087380
TR002A	2012	non repro	0	rock ptarmigan	536109	8086889	536183	8087380
TR002A	2012	inconnu	0	sandhill crane	536109	8086889	536183	8087380
TR002A	2012	repro	0	sandhill crane	536109	8086889	536183	8087380
TR002A	2012	non repro	0	sandhill crane	536109	8086889	536183	8087380
TR002A	2012	inconnu	0	peregrine falcon	536109	8086889	536183	8087380
TR002A	2012	repro	0	peregrine falcon	536109	8086889	536183	8087380
TR002A	2012	non repro	0	peregrine falcon	536109	8086889	536183	8087380
TR002A	2012	inconnu	0	american pipit	536109	8086889	536183	8087380
TR002A	2012	repro	0	american pipit	536109	8086889	536183	8087380
TR002A	2012	non repro	0	american pipit	536109	8086889	536183	8087380
TR002A	2012	inconnu	0	ruddy turnstone	536109	8086889	536183	8087380
TR002A	2012	repro	0	ruddy turnstone	536109	8086889	536183	8087380
TR002A	2012	non repro	0	ruddy turnstone	536109	8086889	536183	8087380
TR002A	2012	inconnu	0	arctic hare	536109	8086889	536183	8087380
TR002A	2012	repro	0	arctic hare	536109	8086889	536183	8087380
TR002A	2012	non repro	0	arctic hare	536109	8086889	536183	8087380
TR002A	2012	inconnu	0	buff breasted sandpiper	536109	8086889	536183	8087380
TR002A	2012	repro	0	buff breasted sandpiper	536109	8086889	536183	8087380
TR002A	2012	non repro	0	buff breasted sandpiper	536109	8086889	536183	8087380
TR002A	2012	inconnu	0	collared lemming	536109	8086889	536183	8087380
TR002A	2012	repro	0	collared lemming	536109	8086889	536183	8087380
TR002A	2012	non repro	0	collared lemming	536109	8086889	536183	8087380
TR002A	2012	inconnu	0	brown lemming	536109	8086889	536183	8087380
TR002A	2012	repro	0	brown lemming	536109	8086889	536183	8087380
TR002A	2012	non repro	0	brown lemming	536109	8086889	536183	8087380
TR002A	2012	inconnu	1	american golden plover	536109	8086889	536183	8087380
TR002A	2012	repro	0	american golden plover	536109	8086889	536183	8087380
TR002A	2012	non repro	0	american golden plover	536109	8086889	536183	8087380
TR002A	2012	inconnu	0	tundra swan	536109	8086889	536183	8087380
TR002A	2012	repro	0	tundra swan	536109	8086889	536183	8087380
TR002A	2012	non repro	0	tundra swan	536109	8086889	536183	8087380
TR002A	2013	inconnu	0	parasitic jaeger	536109	8086889	536183	8087380
TR002A	2013	repro	0	parasitic jaeger	536109	8086889	536183	8087380
TR002A	2013	non repro	0	parasitic jaeger	536109	8086889	536183	8087380
TR002A	2013	inconnu	0	long tailed jaeger	536109	8086889	536183	8087380
TR002A	2013	repro	0	long tailed jaeger	536109	8086889	536183	8087380
TR002A	2013	non repro	0	long tailed jaeger	536109	8086889	536183	8087380
TR002A	2013	inconnu	0	glaucous gull	536109	8086889	536183	8087380
TR002A	2013	repro	0	glaucous gull	536109	8086889	536183	8087380
TR002A	2013	non repro	0	glaucous gull	536109	8086889	536183	8087380
TR002A	2013	inconnu	1	common raven	536109	8086889	536183	8087380
TR002A	2013	repro	0	common raven	536109	8086889	536183	8087380
TR002A	2013	non repro	0	common raven	536109	8086889	536183	8087380
TR002A	2013	inconnu	4	lapland longspur	536109	8086889	536183	8087380
TR002A	2013	repro	0	lapland longspur	536109	8086889	536183	8087380
TR002A	2013	non repro	0	lapland longspur	536109	8086889	536183	8087380
TR002A	2013	inconnu	0	long tailed duck	536109	8086889	536183	8087380
TR002A	2013	repro	0	long tailed duck	536109	8086889	536183	8087380
TR002A	2013	non repro	0	long tailed duck	536109	8086889	536183	8087380
TR002A	2013	inconnu	0	white rumped sandpiper	536109	8086889	536183	8087380
TR002A	2013	repro	0	white rumped sandpiper	536109	8086889	536183	8087380
TR002A	2013	non repro	0	white rumped sandpiper	536109	8086889	536183	8087380
TR002A	2013	inconnu	0	red throated loon	536109	8086889	536183	8087380
TR002A	2013	repro	0	red throated loon	536109	8086889	536183	8087380
TR002A	2013	non repro	0	red throated loon	536109	8086889	536183	8087380
TR002A	2013	inconnu	160	snow goose	536109	8086889	536183	8087380
TR002A	2013	repro	0	snow goose	536109	8086889	536183	8087380
TR002A	2013	non repro	0	snow goose	536109	8086889	536183	8087380
TR002A	2013	inconnu	0	black bellied plover	536109	8086889	536183	8087380
TR002A	2013	repro	0	black bellied plover	536109	8086889	536183	8087380
TR002A	2013	non repro	0	black bellied plover	536109	8086889	536183	8087380
TR002A	2013	inconnu	0	red phalarope	536109	8086889	536183	8087380
TR002A	2013	repro	0	red phalarope	536109	8086889	536183	8087380
TR002A	2013	non repro	0	red phalarope	536109	8086889	536183	8087380
TR002A	2013	inconnu	0	horned lark	536109	8086889	536183	8087380
TR002A	2013	repro	0	horned lark	536109	8086889	536183	8087380
TR002A	2013	non repro	0	horned lark	536109	8086889	536183	8087380
TR002A	2013	inconnu	0	arctic fox	536109	8086889	536183	8087380
TR002A	2013	repro	0	arctic fox	536109	8086889	536183	8087380
TR002A	2013	non repro	0	arctic fox	536109	8086889	536183	8087380
TR002A	2013	inconnu	0	bairds sandpiper	536109	8086889	536183	8087380
TR002A	2013	repro	0	bairds sandpiper	536109	8086889	536183	8087380
TR002A	2013	non repro	0	bairds sandpiper	536109	8086889	536183	8087380
TR002A	2013	inconnu	0	rough legged hawk	536109	8086889	536183	8087380
TR002A	2013	repro	0	rough legged hawk	536109	8086889	536183	8087380
TR002A	2013	non repro	0	rough legged hawk	536109	8086889	536183	8087380
TR002A	2013	inconnu	0	snowy owl	536109	8086889	536183	8087380
TR002A	2013	repro	0	snowy owl	536109	8086889	536183	8087380
TR002A	2013	non repro	0	snowy owl	536109	8086889	536183	8087380
TR002A	2013	inconnu	0	cackling goose	536109	8086889	536183	8087380
TR002A	2013	repro	0	cackling goose	536109	8086889	536183	8087380
TR002A	2013	non repro	0	cackling goose	536109	8086889	536183	8087380
TR002A	2013	inconnu	0	pacific loon	536109	8086889	536183	8087380
TR002A	2013	repro	0	pacific loon	536109	8086889	536183	8087380
TR002A	2013	non repro	0	pacific loon	536109	8086889	536183	8087380
TR002A	2013	inconnu	0	king eider	536109	8086889	536183	8087380
TR002A	2013	repro	0	king eider	536109	8086889	536183	8087380
TR002A	2013	non repro	0	king eider	536109	8086889	536183	8087380
TR002A	2013	inconnu	0	pectoral sandpiper	536109	8086889	536183	8087380
TR002A	2013	repro	0	pectoral sandpiper	536109	8086889	536183	8087380
TR002A	2013	non repro	0	pectoral sandpiper	536109	8086889	536183	8087380
TR002A	2013	inconnu	0	red knot	536109	8086889	536183	8087380
TR002A	2013	repro	0	red knot	536109	8086889	536183	8087380
TR002A	2013	non repro	0	red knot	536109	8086889	536183	8087380
TR002A	2013	inconnu	0	snow bunting	536109	8086889	536183	8087380
TR002A	2013	repro	0	snow bunting	536109	8086889	536183	8087380
TR002A	2013	non repro	0	snow bunting	536109	8086889	536183	8087380
TR002A	2013	inconnu	0	common ringed plover	536109	8086889	536183	8087380
TR002A	2013	repro	0	common ringed plover	536109	8086889	536183	8087380
TR002A	2013	non repro	0	common ringed plover	536109	8086889	536183	8087380
TR002A	2013	inconnu	0	rock ptarmigan	536109	8086889	536183	8087380
TR002A	2013	repro	0	rock ptarmigan	536109	8086889	536183	8087380
TR002A	2013	non repro	0	rock ptarmigan	536109	8086889	536183	8087380
TR002A	2013	inconnu	0	sandhill crane	536109	8086889	536183	8087380
TR002A	2013	repro	0	sandhill crane	536109	8086889	536183	8087380
TR002A	2013	non repro	0	sandhill crane	536109	8086889	536183	8087380
TR002A	2013	inconnu	0	peregrine falcon	536109	8086889	536183	8087380
TR002A	2013	repro	0	peregrine falcon	536109	8086889	536183	8087380
TR002A	2013	non repro	0	peregrine falcon	536109	8086889	536183	8087380
TR002A	2013	inconnu	0	american pipit	536109	8086889	536183	8087380
TR002A	2013	repro	0	american pipit	536109	8086889	536183	8087380
TR002A	2013	non repro	0	american pipit	536109	8086889	536183	8087380
TR002A	2013	inconnu	0	ruddy turnstone	536109	8086889	536183	8087380
TR002A	2013	repro	0	ruddy turnstone	536109	8086889	536183	8087380
TR002A	2013	non repro	0	ruddy turnstone	536109	8086889	536183	8087380
TR002A	2013	inconnu	0	arctic hare	536109	8086889	536183	8087380
TR002A	2013	repro	0	arctic hare	536109	8086889	536183	8087380
TR002A	2013	non repro	0	arctic hare	536109	8086889	536183	8087380
TR002A	2013	inconnu	0	buff breasted sandpiper	536109	8086889	536183	8087380
TR002A	2013	repro	0	buff breasted sandpiper	536109	8086889	536183	8087380
TR002A	2013	non repro	0	buff breasted sandpiper	536109	8086889	536183	8087380
TR002A	2013	inconnu	0	collared lemming	536109	8086889	536183	8087380
TR002A	2013	repro	0	collared lemming	536109	8086889	536183	8087380
TR002A	2013	non repro	0	collared lemming	536109	8086889	536183	8087380
TR002A	2013	inconnu	0	brown lemming	536109	8086889	536183	8087380
TR002A	2013	repro	0	brown lemming	536109	8086889	536183	8087380
TR002A	2013	non repro	0	brown lemming	536109	8086889	536183	8087380
TR002A	2013	inconnu	0	american golden plover	536109	8086889	536183	8087380
TR002A	2013	repro	0	american golden plover	536109	8086889	536183	8087380
TR002A	2013	non repro	0	american golden plover	536109	8086889	536183	8087380
TR002A	2013	inconnu	0	tundra swan	536109	8086889	536183	8087380
TR002A	2013	repro	0	tundra swan	536109	8086889	536183	8087380
TR002A	2013	non repro	0	tundra swan	536109	8086889	536183	8087380
TR002A	2014	inconnu	0	parasitic jaeger	536109	8086889	536183	8087380
TR002A	2014	repro	0	parasitic jaeger	536109	8086889	536183	8087380
TR002A	2014	non repro	0	parasitic jaeger	536109	8086889	536183	8087380
TR002A	2014	inconnu	0	long tailed jaeger	536109	8086889	536183	8087380
TR002A	2014	repro	0	long tailed jaeger	536109	8086889	536183	8087380
TR002A	2014	non repro	0	long tailed jaeger	536109	8086889	536183	8087380
TR002A	2014	inconnu	0	glaucous gull	536109	8086889	536183	8087380
TR002A	2014	repro	0	glaucous gull	536109	8086889	536183	8087380
TR002A	2014	non repro	0	glaucous gull	536109	8086889	536183	8087380
TR002A	2014	inconnu	0	common raven	536109	8086889	536183	8087380
TR002A	2014	repro	0	common raven	536109	8086889	536183	8087380
TR002A	2014	non repro	0	common raven	536109	8086889	536183	8087380
TR002A	2014	inconnu	1	lapland longspur	536109	8086889	536183	8087380
TR002A	2014	repro	0	lapland longspur	536109	8086889	536183	8087380
TR002A	2014	non repro	0	lapland longspur	536109	8086889	536183	8087380
TR002A	2014	inconnu	0	long tailed duck	536109	8086889	536183	8087380
TR002A	2014	repro	0	long tailed duck	536109	8086889	536183	8087380
TR002A	2014	non repro	0	long tailed duck	536109	8086889	536183	8087380
TR002A	2014	inconnu	0	white rumped sandpiper	536109	8086889	536183	8087380
TR002A	2014	repro	0	white rumped sandpiper	536109	8086889	536183	8087380
TR002A	2014	non repro	0	white rumped sandpiper	536109	8086889	536183	8087380
TR002A	2014	inconnu	0	red throated loon	536109	8086889	536183	8087380
TR002A	2014	repro	0	red throated loon	536109	8086889	536183	8087380
TR002A	2014	non repro	0	red throated loon	536109	8086889	536183	8087380
TR002A	2014	inconnu	5	snow goose	536109	8086889	536183	8087380
TR002A	2014	repro	145	snow goose	536109	8086889	536183	8087380
TR002A	2014	non repro	0	snow goose	536109	8086889	536183	8087380
TR002A	2014	inconnu	0	black bellied plover	536109	8086889	536183	8087380
TR002A	2014	repro	0	black bellied plover	536109	8086889	536183	8087380
TR002A	2014	non repro	0	black bellied plover	536109	8086889	536183	8087380
TR002A	2014	inconnu	0	red phalarope	536109	8086889	536183	8087380
TR002A	2014	repro	0	red phalarope	536109	8086889	536183	8087380
TR002A	2014	non repro	0	red phalarope	536109	8086889	536183	8087380
TR002A	2014	inconnu	0	horned lark	536109	8086889	536183	8087380
TR002A	2014	repro	0	horned lark	536109	8086889	536183	8087380
TR002A	2014	non repro	0	horned lark	536109	8086889	536183	8087380
TR002A	2014	inconnu	0	arctic fox	536109	8086889	536183	8087380
TR002A	2014	repro	0	arctic fox	536109	8086889	536183	8087380
TR002A	2014	non repro	0	arctic fox	536109	8086889	536183	8087380
TR002A	2014	inconnu	0	bairds sandpiper	536109	8086889	536183	8087380
TR002A	2014	repro	0	bairds sandpiper	536109	8086889	536183	8087380
TR002A	2014	non repro	0	bairds sandpiper	536109	8086889	536183	8087380
TR002A	2014	inconnu	0	rough legged hawk	536109	8086889	536183	8087380
TR002A	2014	repro	0	rough legged hawk	536109	8086889	536183	8087380
TR002A	2014	non repro	0	rough legged hawk	536109	8086889	536183	8087380
TR002A	2014	inconnu	0	snowy owl	536109	8086889	536183	8087380
TR002A	2014	repro	0	snowy owl	536109	8086889	536183	8087380
TR002A	2014	non repro	0	snowy owl	536109	8086889	536183	8087380
TR002A	2014	inconnu	0	cackling goose	536109	8086889	536183	8087380
TR002A	2014	repro	0	cackling goose	536109	8086889	536183	8087380
TR002A	2014	non repro	0	cackling goose	536109	8086889	536183	8087380
TR002A	2014	inconnu	0	pacific loon	536109	8086889	536183	8087380
TR002A	2014	repro	0	pacific loon	536109	8086889	536183	8087380
TR002A	2014	non repro	0	pacific loon	536109	8086889	536183	8087380
TR002A	2014	inconnu	0	king eider	536109	8086889	536183	8087380
TR002A	2014	repro	0	king eider	536109	8086889	536183	8087380
TR002A	2014	non repro	0	king eider	536109	8086889	536183	8087380
TR002A	2014	inconnu	0	pectoral sandpiper	536109	8086889	536183	8087380
TR002A	2014	repro	0	pectoral sandpiper	536109	8086889	536183	8087380
TR002A	2014	non repro	0	pectoral sandpiper	536109	8086889	536183	8087380
TR002A	2014	inconnu	0	red knot	536109	8086889	536183	8087380
TR002A	2014	repro	0	red knot	536109	8086889	536183	8087380
TR002A	2014	non repro	0	red knot	536109	8086889	536183	8087380
TR002A	2014	inconnu	0	snow bunting	536109	8086889	536183	8087380
TR002A	2014	repro	0	snow bunting	536109	8086889	536183	8087380
TR002A	2014	non repro	0	snow bunting	536109	8086889	536183	8087380
TR002A	2014	inconnu	0	common ringed plover	536109	8086889	536183	8087380
TR002A	2014	repro	0	common ringed plover	536109	8086889	536183	8087380
TR002A	2014	non repro	0	common ringed plover	536109	8086889	536183	8087380
TR002A	2014	inconnu	0	rock ptarmigan	536109	8086889	536183	8087380
TR002A	2014	repro	0	rock ptarmigan	536109	8086889	536183	8087380
TR002A	2014	non repro	0	rock ptarmigan	536109	8086889	536183	8087380
TR002A	2014	inconnu	0	sandhill crane	536109	8086889	536183	8087380
TR002A	2014	repro	0	sandhill crane	536109	8086889	536183	8087380
TR002A	2014	non repro	0	sandhill crane	536109	8086889	536183	8087380
TR002A	2014	inconnu	0	peregrine falcon	536109	8086889	536183	8087380
TR002A	2014	repro	0	peregrine falcon	536109	8086889	536183	8087380
TR002A	2014	non repro	0	peregrine falcon	536109	8086889	536183	8087380
TR002A	2014	inconnu	0	american pipit	536109	8086889	536183	8087380
TR002A	2014	repro	0	american pipit	536109	8086889	536183	8087380
TR002A	2014	non repro	0	american pipit	536109	8086889	536183	8087380
TR002A	2014	inconnu	0	ruddy turnstone	536109	8086889	536183	8087380
TR002A	2014	repro	0	ruddy turnstone	536109	8086889	536183	8087380
TR002A	2014	non repro	0	ruddy turnstone	536109	8086889	536183	8087380
TR002A	2014	inconnu	0	arctic hare	536109	8086889	536183	8087380
TR002A	2014	repro	0	arctic hare	536109	8086889	536183	8087380
TR002A	2014	non repro	0	arctic hare	536109	8086889	536183	8087380
TR002A	2014	inconnu	0	buff breasted sandpiper	536109	8086889	536183	8087380
TR002A	2014	repro	0	buff breasted sandpiper	536109	8086889	536183	8087380
TR002A	2014	non repro	0	buff breasted sandpiper	536109	8086889	536183	8087380
TR002A	2014	inconnu	0	collared lemming	536109	8086889	536183	8087380
TR002A	2014	repro	0	collared lemming	536109	8086889	536183	8087380
TR002A	2014	non repro	0	collared lemming	536109	8086889	536183	8087380
TR002A	2014	inconnu	0	brown lemming	536109	8086889	536183	8087380
TR002A	2014	repro	0	brown lemming	536109	8086889	536183	8087380
TR002A	2014	non repro	0	brown lemming	536109	8086889	536183	8087380
TR002A	2014	inconnu	0	american golden plover	536109	8086889	536183	8087380
TR002A	2014	repro	0	american golden plover	536109	8086889	536183	8087380
TR002A	2014	non repro	0	american golden plover	536109	8086889	536183	8087380
TR002A	2014	inconnu	0	tundra swan	536109	8086889	536183	8087380
TR002A	2014	repro	0	tundra swan	536109	8086889	536183	8087380
TR002A	2014	non repro	0	tundra swan	536109	8086889	536183	8087380
TR002A	2015	inconnu	0	parasitic jaeger	536109	8086889	536183	8087380
TR002A	2015	repro	0	parasitic jaeger	536109	8086889	536183	8087380
TR002A	2015	non repro	0	parasitic jaeger	536109	8086889	536183	8087380
TR002A	2015	inconnu	0	long tailed jaeger	536109	8086889	536183	8087380
TR002A	2015	repro	0	long tailed jaeger	536109	8086889	536183	8087380
TR002A	2015	non repro	3	long tailed jaeger	536109	8086889	536183	8087380
TR002A	2015	inconnu	0	glaucous gull	536109	8086889	536183	8087380
TR002A	2015	repro	0	glaucous gull	536109	8086889	536183	8087380
TR002A	2015	non repro	0	glaucous gull	536109	8086889	536183	8087380
TR002A	2015	inconnu	0	common raven	536109	8086889	536183	8087380
TR002A	2015	repro	0	common raven	536109	8086889	536183	8087380
TR002A	2015	non repro	0	common raven	536109	8086889	536183	8087380
TR002A	2015	inconnu	5	lapland longspur	536109	8086889	536183	8087380
TR002A	2015	repro	0	lapland longspur	536109	8086889	536183	8087380
TR002A	2015	non repro	0	lapland longspur	536109	8086889	536183	8087380
TR002A	2015	inconnu	0	long tailed duck	536109	8086889	536183	8087380
TR002A	2015	repro	0	long tailed duck	536109	8086889	536183	8087380
TR002A	2015	non repro	0	long tailed duck	536109	8086889	536183	8087380
TR002A	2015	inconnu	0	white rumped sandpiper	536109	8086889	536183	8087380
TR002A	2015	repro	0	white rumped sandpiper	536109	8086889	536183	8087380
TR002A	2015	non repro	0	white rumped sandpiper	536109	8086889	536183	8087380
TR002A	2015	inconnu	0	red throated loon	536109	8086889	536183	8087380
TR002A	2015	repro	0	red throated loon	536109	8086889	536183	8087380
TR002A	2015	non repro	0	red throated loon	536109	8086889	536183	8087380
TR002A	2015	inconnu	30	snow goose	536109	8086889	536183	8087380
TR002A	2015	repro	50	snow goose	536109	8086889	536183	8087380
TR002A	2015	non repro	0	snow goose	536109	8086889	536183	8087380
TR002A	2015	inconnu	0	black bellied plover	536109	8086889	536183	8087380
TR002A	2015	repro	0	black bellied plover	536109	8086889	536183	8087380
TR002A	2015	non repro	0	black bellied plover	536109	8086889	536183	8087380
TR002A	2015	inconnu	0	red phalarope	536109	8086889	536183	8087380
TR002A	2015	repro	0	red phalarope	536109	8086889	536183	8087380
TR002A	2015	non repro	0	red phalarope	536109	8086889	536183	8087380
TR002A	2015	inconnu	0	horned lark	536109	8086889	536183	8087380
TR002A	2015	repro	0	horned lark	536109	8086889	536183	8087380
TR002A	2015	non repro	0	horned lark	536109	8086889	536183	8087380
TR002A	2015	inconnu	0	arctic fox	536109	8086889	536183	8087380
TR002A	2015	repro	0	arctic fox	536109	8086889	536183	8087380
TR002A	2015	non repro	1	arctic fox	536109	8086889	536183	8087380
TR002A	2015	inconnu	0	bairds sandpiper	536109	8086889	536183	8087380
TR002A	2015	repro	0	bairds sandpiper	536109	8086889	536183	8087380
TR002A	2015	non repro	0	bairds sandpiper	536109	8086889	536183	8087380
TR002A	2015	inconnu	0	rough legged hawk	536109	8086889	536183	8087380
TR002A	2015	repro	0	rough legged hawk	536109	8086889	536183	8087380
TR002A	2015	non repro	0	rough legged hawk	536109	8086889	536183	8087380
TR002A	2015	inconnu	0	snowy owl	536109	8086889	536183	8087380
TR002A	2015	repro	0	snowy owl	536109	8086889	536183	8087380
TR002A	2015	non repro	0	snowy owl	536109	8086889	536183	8087380
TR002A	2015	inconnu	0	cackling goose	536109	8086889	536183	8087380
TR002A	2015	repro	0	cackling goose	536109	8086889	536183	8087380
TR002A	2015	non repro	0	cackling goose	536109	8086889	536183	8087380
TR002A	2015	inconnu	0	pacific loon	536109	8086889	536183	8087380
TR002A	2015	repro	0	pacific loon	536109	8086889	536183	8087380
TR002A	2015	non repro	0	pacific loon	536109	8086889	536183	8087380
TR002A	2015	inconnu	0	king eider	536109	8086889	536183	8087380
TR002A	2015	repro	0	king eider	536109	8086889	536183	8087380
TR002A	2015	non repro	0	king eider	536109	8086889	536183	8087380
TR002A	2015	inconnu	0	pectoral sandpiper	536109	8086889	536183	8087380
TR002A	2015	repro	0	pectoral sandpiper	536109	8086889	536183	8087380
TR002A	2015	non repro	0	pectoral sandpiper	536109	8086889	536183	8087380
TR002A	2015	inconnu	0	red knot	536109	8086889	536183	8087380
TR002A	2015	repro	0	red knot	536109	8086889	536183	8087380
TR002A	2015	non repro	0	red knot	536109	8086889	536183	8087380
TR002A	2015	inconnu	0	snow bunting	536109	8086889	536183	8087380
TR002A	2015	repro	0	snow bunting	536109	8086889	536183	8087380
TR002A	2015	non repro	0	snow bunting	536109	8086889	536183	8087380
TR002A	2015	inconnu	0	common ringed plover	536109	8086889	536183	8087380
TR002A	2015	repro	0	common ringed plover	536109	8086889	536183	8087380
TR002A	2015	non repro	0	common ringed plover	536109	8086889	536183	8087380
TR002A	2015	inconnu	0	rock ptarmigan	536109	8086889	536183	8087380
TR002A	2015	repro	0	rock ptarmigan	536109	8086889	536183	8087380
TR002A	2015	non repro	0	rock ptarmigan	536109	8086889	536183	8087380
TR002A	2015	inconnu	0	sandhill crane	536109	8086889	536183	8087380
TR002A	2015	repro	0	sandhill crane	536109	8086889	536183	8087380
TR002A	2015	non repro	0	sandhill crane	536109	8086889	536183	8087380
TR002A	2015	inconnu	0	peregrine falcon	536109	8086889	536183	8087380
TR002A	2015	repro	0	peregrine falcon	536109	8086889	536183	8087380
TR002A	2015	non repro	0	peregrine falcon	536109	8086889	536183	8087380
TR002A	2015	inconnu	0	american pipit	536109	8086889	536183	8087380
TR002A	2015	repro	0	american pipit	536109	8086889	536183	8087380
TR002A	2015	non repro	0	american pipit	536109	8086889	536183	8087380
TR002A	2015	inconnu	0	ruddy turnstone	536109	8086889	536183	8087380
TR002A	2015	repro	0	ruddy turnstone	536109	8086889	536183	8087380
TR002A	2015	non repro	0	ruddy turnstone	536109	8086889	536183	8087380
TR002A	2015	inconnu	0	arctic hare	536109	8086889	536183	8087380
TR002A	2015	repro	0	arctic hare	536109	8086889	536183	8087380
TR002A	2015	non repro	0	arctic hare	536109	8086889	536183	8087380
TR002A	2015	inconnu	0	buff breasted sandpiper	536109	8086889	536183	8087380
TR002A	2015	repro	0	buff breasted sandpiper	536109	8086889	536183	8087380
TR002A	2015	non repro	0	buff breasted sandpiper	536109	8086889	536183	8087380
TR002A	2015	inconnu	0	collared lemming	536109	8086889	536183	8087380
TR002A	2015	repro	0	collared lemming	536109	8086889	536183	8087380
TR002A	2015	non repro	0	collared lemming	536109	8086889	536183	8087380
TR002A	2015	inconnu	0	brown lemming	536109	8086889	536183	8087380
TR002A	2015	repro	0	brown lemming	536109	8086889	536183	8087380
TR002A	2015	non repro	0	brown lemming	536109	8086889	536183	8087380
TR002A	2015	inconnu	0	american golden plover	536109	8086889	536183	8087380
TR002A	2015	repro	0	american golden plover	536109	8086889	536183	8087380
TR002A	2015	non repro	0	american golden plover	536109	8086889	536183	8087380
TR002A	2015	inconnu	0	tundra swan	536109	8086889	536183	8087380
TR002A	2015	repro	0	tundra swan	536109	8086889	536183	8087380
TR002A	2015	non repro	0	tundra swan	536109	8086889	536183	8087380
TR002A	2016	inconnu	0	parasitic jaeger	536109	8086889	536183	8087380
TR002A	2016	repro	0	parasitic jaeger	536109	8086889	536183	8087380
TR002A	2016	non repro	0	parasitic jaeger	536109	8086889	536183	8087380
TR002A	2016	inconnu	0	long tailed jaeger	536109	8086889	536183	8087380
TR002A	2016	repro	0	long tailed jaeger	536109	8086889	536183	8087380
TR002A	2016	non repro	0	long tailed jaeger	536109	8086889	536183	8087380
TR002A	2016	inconnu	0	glaucous gull	536109	8086889	536183	8087380
TR002A	2016	repro	0	glaucous gull	536109	8086889	536183	8087380
TR002A	2016	non repro	0	glaucous gull	536109	8086889	536183	8087380
TR002A	2016	inconnu	0	common raven	536109	8086889	536183	8087380
TR002A	2016	repro	0	common raven	536109	8086889	536183	8087380
TR002A	2016	non repro	0	common raven	536109	8086889	536183	8087380
TR002A	2016	inconnu	0	lapland longspur	536109	8086889	536183	8087380
TR002A	2016	repro	6	lapland longspur	536109	8086889	536183	8087380
TR002A	2016	non repro	0	lapland longspur	536109	8086889	536183	8087380
TR002A	2016	inconnu	0	long tailed duck	536109	8086889	536183	8087380
TR002A	2016	repro	0	long tailed duck	536109	8086889	536183	8087380
TR002A	2016	non repro	0	long tailed duck	536109	8086889	536183	8087380
TR002A	2016	inconnu	0	white rumped sandpiper	536109	8086889	536183	8087380
TR002A	2016	repro	0	white rumped sandpiper	536109	8086889	536183	8087380
TR002A	2016	non repro	0	white rumped sandpiper	536109	8086889	536183	8087380
TR002A	2016	inconnu	0	red throated loon	536109	8086889	536183	8087380
TR002A	2016	repro	0	red throated loon	536109	8086889	536183	8087380
TR002A	2016	non repro	0	red throated loon	536109	8086889	536183	8087380
TR002A	2016	inconnu	0	snow goose	536109	8086889	536183	8087380
TR002A	2016	repro	120	snow goose	536109	8086889	536183	8087380
TR002A	2016	non repro	0	snow goose	536109	8086889	536183	8087380
TR002A	2016	inconnu	0	black bellied plover	536109	8086889	536183	8087380
TR002A	2016	repro	0	black bellied plover	536109	8086889	536183	8087380
TR002A	2016	non repro	0	black bellied plover	536109	8086889	536183	8087380
TR002A	2016	inconnu	0	red phalarope	536109	8086889	536183	8087380
TR002A	2016	repro	0	red phalarope	536109	8086889	536183	8087380
TR002A	2016	non repro	0	red phalarope	536109	8086889	536183	8087380
TR002A	2016	inconnu	0	horned lark	536109	8086889	536183	8087380
TR002A	2016	repro	0	horned lark	536109	8086889	536183	8087380
TR002A	2016	non repro	0	horned lark	536109	8086889	536183	8087380
TR002A	2016	inconnu	1	arctic fox	536109	8086889	536183	8087380
TR002A	2016	repro	0	arctic fox	536109	8086889	536183	8087380
TR002A	2016	non repro	0	arctic fox	536109	8086889	536183	8087380
TR002A	2016	inconnu	0	bairds sandpiper	536109	8086889	536183	8087380
TR002A	2016	repro	0	bairds sandpiper	536109	8086889	536183	8087380
TR002A	2016	non repro	0	bairds sandpiper	536109	8086889	536183	8087380
TR002A	2016	inconnu	0	rough legged hawk	536109	8086889	536183	8087380
TR002A	2016	repro	0	rough legged hawk	536109	8086889	536183	8087380
TR002A	2016	non repro	0	rough legged hawk	536109	8086889	536183	8087380
TR002A	2016	inconnu	0	snowy owl	536109	8086889	536183	8087380
TR002A	2016	repro	0	snowy owl	536109	8086889	536183	8087380
TR002A	2016	non repro	0	snowy owl	536109	8086889	536183	8087380
TR002A	2016	inconnu	0	cackling goose	536109	8086889	536183	8087380
TR002A	2016	repro	0	cackling goose	536109	8086889	536183	8087380
TR002A	2016	non repro	0	cackling goose	536109	8086889	536183	8087380
TR002A	2016	inconnu	0	pacific loon	536109	8086889	536183	8087380
TR002A	2016	repro	0	pacific loon	536109	8086889	536183	8087380
TR002A	2016	non repro	0	pacific loon	536109	8086889	536183	8087380
TR002A	2016	inconnu	0	king eider	536109	8086889	536183	8087380
TR002A	2016	repro	0	king eider	536109	8086889	536183	8087380
TR002A	2016	non repro	0	king eider	536109	8086889	536183	8087380
TR002A	2016	inconnu	0	pectoral sandpiper	536109	8086889	536183	8087380
TR002A	2016	repro	0	pectoral sandpiper	536109	8086889	536183	8087380
TR002A	2016	non repro	0	pectoral sandpiper	536109	8086889	536183	8087380
TR002A	2016	inconnu	0	red knot	536109	8086889	536183	8087380
TR002A	2016	repro	0	red knot	536109	8086889	536183	8087380
TR002A	2016	non repro	0	red knot	536109	8086889	536183	8087380
TR002A	2016	inconnu	0	snow bunting	536109	8086889	536183	8087380
TR002A	2016	repro	0	snow bunting	536109	8086889	536183	8087380
TR002A	2016	non repro	0	snow bunting	536109	8086889	536183	8087380
TR002A	2016	inconnu	0	common ringed plover	536109	8086889	536183	8087380
TR002A	2016	repro	0	common ringed plover	536109	8086889	536183	8087380
TR002A	2016	non repro	0	common ringed plover	536109	8086889	536183	8087380
TR002A	2016	inconnu	0	rock ptarmigan	536109	8086889	536183	8087380
TR002A	2016	repro	0	rock ptarmigan	536109	8086889	536183	8087380
TR002A	2016	non repro	0	rock ptarmigan	536109	8086889	536183	8087380
TR002A	2016	inconnu	0	sandhill crane	536109	8086889	536183	8087380
TR002A	2016	repro	0	sandhill crane	536109	8086889	536183	8087380
TR002A	2016	non repro	0	sandhill crane	536109	8086889	536183	8087380
TR002A	2016	inconnu	0	peregrine falcon	536109	8086889	536183	8087380
TR002A	2016	repro	0	peregrine falcon	536109	8086889	536183	8087380
TR002A	2016	non repro	0	peregrine falcon	536109	8086889	536183	8087380
TR002A	2016	inconnu	0	american pipit	536109	8086889	536183	8087380
TR002A	2016	repro	0	american pipit	536109	8086889	536183	8087380
TR002A	2016	non repro	0	american pipit	536109	8086889	536183	8087380
TR002A	2016	inconnu	0	ruddy turnstone	536109	8086889	536183	8087380
TR002A	2016	repro	0	ruddy turnstone	536109	8086889	536183	8087380
TR002A	2016	non repro	0	ruddy turnstone	536109	8086889	536183	8087380
TR002A	2016	inconnu	0	arctic hare	536109	8086889	536183	8087380
TR002A	2016	repro	0	arctic hare	536109	8086889	536183	8087380
TR002A	2016	non repro	0	arctic hare	536109	8086889	536183	8087380
TR002A	2016	inconnu	0	buff breasted sandpiper	536109	8086889	536183	8087380
TR002A	2016	repro	0	buff breasted sandpiper	536109	8086889	536183	8087380
TR002A	2016	non repro	0	buff breasted sandpiper	536109	8086889	536183	8087380
TR002A	2016	inconnu	0	collared lemming	536109	8086889	536183	8087380
TR002A	2016	repro	0	collared lemming	536109	8086889	536183	8087380
TR002A	2016	non repro	0	collared lemming	536109	8086889	536183	8087380
TR002A	2016	inconnu	0	brown lemming	536109	8086889	536183	8087380
TR002A	2016	repro	0	brown lemming	536109	8086889	536183	8087380
TR002A	2016	non repro	0	brown lemming	536109	8086889	536183	8087380
TR002A	2016	inconnu	0	american golden plover	536109	8086889	536183	8087380
TR002A	2016	repro	0	american golden plover	536109	8086889	536183	8087380
TR002A	2016	non repro	0	american golden plover	536109	8086889	536183	8087380
TR002A	2016	inconnu	0	tundra swan	536109	8086889	536183	8087380
TR002A	2016	repro	0	tundra swan	536109	8086889	536183	8087380
TR002A	2016	non repro	0	tundra swan	536109	8086889	536183	8087380
TR002A	2017	inconnu	0	parasitic jaeger	536109	8086889	536183	8087380
TR002A	2017	repro	0	parasitic jaeger	536109	8086889	536183	8087380
TR002A	2017	non repro	0	parasitic jaeger	536109	8086889	536183	8087380
TR002A	2017	inconnu	0	long tailed jaeger	536109	8086889	536183	8087380
TR002A	2017	repro	0	long tailed jaeger	536109	8086889	536183	8087380
TR002A	2017	non repro	0	long tailed jaeger	536109	8086889	536183	8087380
TR002A	2017	inconnu	0	glaucous gull	536109	8086889	536183	8087380
TR002A	2017	repro	0	glaucous gull	536109	8086889	536183	8087380
TR002A	2017	non repro	0	glaucous gull	536109	8086889	536183	8087380
TR002A	2017	inconnu	0	common raven	536109	8086889	536183	8087380
TR002A	2017	repro	0	common raven	536109	8086889	536183	8087380
TR002A	2017	non repro	0	common raven	536109	8086889	536183	8087380
TR002A	2017	inconnu	0	lapland longspur	536109	8086889	536183	8087380
TR002A	2017	repro	6	lapland longspur	536109	8086889	536183	8087380
TR002A	2017	non repro	0	lapland longspur	536109	8086889	536183	8087380
TR002A	2017	inconnu	0	long tailed duck	536109	8086889	536183	8087380
TR002A	2017	repro	0	long tailed duck	536109	8086889	536183	8087380
TR002A	2017	non repro	0	long tailed duck	536109	8086889	536183	8087380
TR002A	2017	inconnu	0	white rumped sandpiper	536109	8086889	536183	8087380
TR002A	2017	repro	0	white rumped sandpiper	536109	8086889	536183	8087380
TR002A	2017	non repro	0	white rumped sandpiper	536109	8086889	536183	8087380
TR002A	2017	inconnu	0	red throated loon	536109	8086889	536183	8087380
TR002A	2017	repro	0	red throated loon	536109	8086889	536183	8087380
TR002A	2017	non repro	0	red throated loon	536109	8086889	536183	8087380
TR002A	2017	inconnu	0	snow goose	536109	8086889	536183	8087380
TR002A	2017	repro	67	snow goose	536109	8086889	536183	8087380
TR002A	2017	non repro	0	snow goose	536109	8086889	536183	8087380
TR002A	2017	inconnu	0	black bellied plover	536109	8086889	536183	8087380
TR002A	2017	repro	0	black bellied plover	536109	8086889	536183	8087380
TR002A	2017	non repro	0	black bellied plover	536109	8086889	536183	8087380
TR002A	2017	inconnu	0	red phalarope	536109	8086889	536183	8087380
TR002A	2017	repro	0	red phalarope	536109	8086889	536183	8087380
TR002A	2017	non repro	0	red phalarope	536109	8086889	536183	8087380
TR002A	2017	inconnu	0	horned lark	536109	8086889	536183	8087380
TR002A	2017	repro	1	horned lark	536109	8086889	536183	8087380
TR002A	2017	non repro	0	horned lark	536109	8086889	536183	8087380
TR002A	2017	inconnu	1	arctic fox	536109	8086889	536183	8087380
TR002A	2017	repro	0	arctic fox	536109	8086889	536183	8087380
TR002A	2017	non repro	0	arctic fox	536109	8086889	536183	8087380
TR002A	2017	inconnu	0	bairds sandpiper	536109	8086889	536183	8087380
TR002A	2017	repro	0	bairds sandpiper	536109	8086889	536183	8087380
TR002A	2017	non repro	0	bairds sandpiper	536109	8086889	536183	8087380
TR002A	2017	inconnu	0	rough legged hawk	536109	8086889	536183	8087380
TR002A	2017	repro	0	rough legged hawk	536109	8086889	536183	8087380
TR002A	2017	non repro	0	rough legged hawk	536109	8086889	536183	8087380
TR002A	2017	inconnu	0	snowy owl	536109	8086889	536183	8087380
TR002A	2017	repro	0	snowy owl	536109	8086889	536183	8087380
TR002A	2017	non repro	0	snowy owl	536109	8086889	536183	8087380
TR002A	2017	inconnu	0	cackling goose	536109	8086889	536183	8087380
TR002A	2017	repro	0	cackling goose	536109	8086889	536183	8087380
TR002A	2017	non repro	0	cackling goose	536109	8086889	536183	8087380
TR002A	2017	inconnu	0	pacific loon	536109	8086889	536183	8087380
TR002A	2017	repro	0	pacific loon	536109	8086889	536183	8087380
TR002A	2017	non repro	0	pacific loon	536109	8086889	536183	8087380
TR002A	2017	inconnu	0	king eider	536109	8086889	536183	8087380
TR002A	2017	repro	0	king eider	536109	8086889	536183	8087380
TR002A	2017	non repro	0	king eider	536109	8086889	536183	8087380
TR002A	2017	inconnu	0	pectoral sandpiper	536109	8086889	536183	8087380
TR002A	2017	repro	0	pectoral sandpiper	536109	8086889	536183	8087380
TR002A	2017	non repro	0	pectoral sandpiper	536109	8086889	536183	8087380
TR002A	2017	inconnu	0	red knot	536109	8086889	536183	8087380
[truncated: 315,222 more rows]
