# Supplementary material for: Long‐term abundance time‐series of the High Arctic terrestrial vertebrate community of Bylot Island, Nunavut
Source: Ecology. 2025 Oct 7;106(10):e70223. doi: 10.1002/ecy.70223 (PMC12501677; doi:10.1002/ecy.70223)
Supplement: Supplementary file 1 — Data S1: [file ECY-106-e70223-s001.zip › Data_S1/raw/capture_of_individuals/data_HomeRange.csv]

year	foxid	id_merged_pair	sex	rep_status	area_argos	VAR	VAR.log	goose_category	centro_in_colony	lemming_density	lem_cat
2008	BBJB	BBJB	M	Breeder	28.7741265453411	12.8993822973372	0.0157422826476429	outside with overlap	0	2.812	High
2010	BBJB	BBJB	M	Breeder	12.1587965970239	2.0889875605739	0.0142791117070947	outside colony	0	3.843	High
2010	BBMR	BBMR	F	Breeder	14.8403325482703	4.83073671116368	0.0221635514251076	outside with overlap	0	3.843	High
2011	BBMR	BBMR	F	Breeder	19.8789575594384	6.75225233155975	0.0172668490300616	outside colony	0	5.038	High
2015	BBOJ	BBOJ	F	NA	5.35697377971496	0.432749287738268	0.0152326353381296	inside colony	1	3.647	High
2013	BBOO	BBOO	F	NA	10.034826312881	0.964279079970632	0.00967315658244188	inside colony	1	0.019	Low
2014	BBOO	BBOO	F	Breeder	13.4454901752015	3.02185608275107	0.0168735211672551	inside colony	1	6.479	High
2015	BBOO	BBOO	F	Breeder	9.61455558131374	1.16571760712627	0.012738310765618	inside colony	1	3.647	High
2014	BBVM	BBVM	F	Breeder	16.4451077359384	3.08196035795682	0.0115126039911882	outside with overlap	0	6.479	High
2014	BJOB	BJOB	F	Breeder	16.9038837015559	2.66456523444536	0.00941832794712466	outside colony	0	6.479	High
2012	BJVM	BJVM	F	Non-breeder	20.4942173086776	3.65381472479528	0.00878775606040211	outside colony	0	0.087	Low
2009	BJVR	BJVR	F	Non-breeder	86.3554306590156	159.897469400068	0.0216725559735769	outside with overlap	0	0.141	Low
2010	BJVR	BJVR	F	Breeder	64.7144769044028	37.8896377721255	0.0091411689482835	outside with overlap	0	3.843	High
2010	BMBB	JBVJ	M	Non-breeder	26.2005996862492	7.83401503545861	0.0115306442657441	inside colony	1	3.843	High
2010	BMBR	BMBR	M	NA	12.8663037039376	2.52579946177169	0.0154139870267592	inside colony	1	3.843	High
2011	BMBR	BMBR	M	Breeder	19.1000249839231	2.82539549711051	0.00782210352032127	inside colony	1	5.038	High
2009	BMJJ	BMJJ	F	Breeder	38.823602861873	28.3853661811384	0.0190310448197597	inside colony	1	0.141	Low
2010	BMJJ	BMJJ	F	Breeder	37.8328295139067	28.0604120120595	0.0198042431333921	inside colony	1	3.843	High
2011	BMJJ	BMJJ	F	Breeder	23.2413556768744	4.70357456223158	0.0087951440474935	inside colony	1	5.038	High
2009	BMRB	BMRB	M	Breeder	33.4379586121964	10.5152764378756	0.00949967520863657	outside with overlap	0	0.141	Low
2010	BMRB	BMRB	M	Breeder	35.8180813266829	15.8025789176787	0.0124435721203606	inside colony	1	3.843	High
2011	BMRB	BMRB	M	Breeder	23.8522132710338	3.68735629660503	0.0065467288749813	inside colony	1	5.038	High
2011	BMRV	BMRV	M	NA	31.1243304623486	12.0556388146416	0.0125773743653063	outside colony	0	5.038	High
2016	BOBB	BOBB	M	Breeder	42.7490725287772	16.4593625239369	0.00909642227899173	outside with overlap	0	2.533	High
2013	BOBO	BOBO	M	Breeder	9.54046202603833	0.925522409464616	0.0102669139698599	inside colony	1	0.019	Low
2014	BOBO	BOBO	M	Breeder	16.0960573940648	1.93536680930782	0.00754653273320383	inside colony	1	6.479	High
2015	BOOO	BOOO	M	Breeder	14.3010547010196	2.36277129093923	0.0116720042505838	outside colony	0	3.647	High
2011	BRJM	BRJM	M	NA	10.0496675715947	1.25698177995461	0.0125666761191266	inside colony	1	5.038	High
2012	BRJM	BRJM	M	Non-breeder	11.4995700837195	1.05417818815481	0.00805243685020387	inside colony	1	0.087	Low
2013	BRJM	BRJM	M	NA	17.3994598155055	2.46510689657506	0.00822559925659407	inside colony	1	0.019	Low
2014	BRJM	BRJM	M	Breeder	16.4649257393334	3.45377585621748	0.0128741681149774	inside colony	1	6.479	High
2015	BROB	BROB	F	Breeder	21.279513401166	6.2775350023581	0.0140049101807063	outside colony	0	3.647	High
2014	BROR	BROR	M	Breeder	18.9747627714137	5.07063752962437	0.0142299059888979	outside colony	0	6.479	High
2015	BROV	BROV	M	Breeder	24.8183793358596	8.80423559412995	0.0144410802175508	outside colony	0	3.647	High
2012	BRRM	BRRM	F	Non-breeder	23.3896258723382	6.71409273827851	0.0123965745447067	outside colony	0	0.087	Low
2013	BRRM	BRRM	F	Non-breeder	14.5607062658418	1.77220242397249	0.00844356526901412	outside with overlap	0	0.019	Low
2015	BRRO	BRRO	F	Breeder	23.3475433244292	6.9928504416166	0.012958500866167	outside colony	0	3.647	High
2013	BVJM	BVJM	F	Non-breeder	12.861800208938	1.70226485713572	0.0103923073290618	outside with overlap	0	0.019	Low
2014	BVJM	BVJM	F	Breeder	10.1926712299524	1.14848648574598	0.0111688845291814	outside with overlap	0	6.479	High
2014	BVVO	BVVO	F	Non-breeder	10.2938578896715	1.51842833566794	0.0144721489605202	inside colony	1	6.479	High
2015	BVVO	BVVO	F	Breeder	14.4735910659417	2.33100081176303	0.0112411975047962	inside colony	1	3.647	High
2016	BVVO	BVVO	F	Breeder	10.6496386758195	1.0553643790324	0.00939778785677022	inside colony	1	2.533	High
2009	JBBV	JBBV	F	Non-breeder	49.6727420203088	43.5250697001946	0.0178225822419467	outside with overlap	0	0.141	Low
2008	JBJB	JBJB	F	NA	40.5256642219058	28.3529193631648	0.0174392239139386	outside colony	0	2.812	High
2008	JBRB	JBRB	F	Breeder	11.7236478318789	2.13121274392703	0.0156673732217595	outside with overlap	0	2.812	High
2008	JBRV	JBRV	F	Breeder	20.3054304939642	6.41423940812099	0.0157178152314586	inside colony	1	2.812	High
2010	JBVJ	JBVJ	F	Non-breeder	19.0310333688098	6.481346618201	0.0180816234210421	inside colony	1	3.843	High
2012	JBVM	JBVM	M	Breeder	18.2956451652924	4.32313998315079	0.0130527817409113	outside colony	0	0.087	Low
2008	JBVV	BBJB	F	Breeder	22.1524513855859	10.7413336029856	0.0221186349664694	outside colony	0	2.812	High
2009	JBVV	JBVV	F	Breeder	51.2257501285057	51.6760348838636	0.0198940373267847	outside with overlap	0	0.141	Low
2010	JBVV	BBJB	F	Breeder	15.2137329514364	2.15676698430403	0.00941353807947062	outside colony	0	3.843	High
2008	JJJM	JJJM	F	Breeder	32.5102230583407	19.4827831105794	0.01862605174378	outside colony	0	2.812	High
2008	JJMM	JJJM	M	Breeder	31.8403203270509	15.7928019862545	0.0157383834055809	outside colony	0	2.812	High
2010	JJMV	BMRB	F	Breeder	37.2655521128064	26.6894643960083	0.0194179955625888	outside with overlap	0	3.843	High
2011	JJMV	BMRB	F	Breeder	16.7469347451462	3.38544765819778	0.0121984300034061	inside colony	1	5.038	High
2009	JJVB	JJVB	F	Breeder	22.1555709419899	9.19364149104989	0.0189229999657689	inside colony	1	0.141	Low
2008	JMJR	JMJR	M	Breeder	24.0390542944393	7.01434732964968	0.012262103136159	outside colony	0	2.812	High
2011	JMJR	JMJR	M	Breeder	24.1093586068079	11.4883138569554	0.0199637842645647	outside colony	0	5.038	High
2010	JMMJ	BBMR	M	Breeder	14.3973462967548	4.08301296515765	0.0199120798291612	outside with overlap	0	3.843	High
2011	JMMJ	BBMR	M	Breeder	17.338798057505	2.60427781312276	0.00875195907302469	outside colony	0	5.038	High
2011	JMMR	JMMR	F	Breeder	20.6547648401506	3.91801789404045	0.00927487653624279	outside colony	0	5.038	High
2012	JMMR	JBVM	F	Breeder	34.0190517156377	7.93487913186536	0.00692576300747351	outside colony	0	0.087	Low
2012	JMRM	JMRM	F	Non-breeder	22.2474749056604	6.72947660904465	0.013733579311934	outside colony	0	0.087	Low
2013	JMRM	JMRM	F	Non-breeder	34.8407600835551	7.89910702633716	0.00657345833008582	outside colony	0	0.019	Low
2011	JMRR	JMRR	M	Breeder	19.25993379648	4.00949111667699	0.0109196279740337	outside colony	0	5.038	High
2013	JOJO	JOJO	F	Non-breeder	26.7061719744786	14.3235238935526	0.0202938201694039	outside colony	0	0.019	Low
2010	JRBM	JRBM	M	Breeder	24.0975180782111	6.46107262328983	0.0112412657480094	inside colony	1	3.843	High
2016	JRJO	JRJO	M	Breeder	29.4052987649829	11.6888212805242	0.0136624862678659	outside colony	0	2.533	High
2011	JRMB	JRMB	F	Breeder	22.9119292352278	7.94696728786257	0.0152934461760752	inside colony	1	5.038	High
2012	JRMB	JRMB	F	Non-breeder	10.2112932123355	1.53834621957508	0.0148947578650201	inside colony	1	0.087	Low
2013	JRMB	JRMB	F	Non-breeder	27.7971874025533	9.65683033803617	0.0126371443956551	outside with overlap	0	0.019	Low
2014	JRMB	JRMB	F	Breeder	16.6463036442701	2.31586842757901	0.00843033747204917	inside colony	1	6.479	High
2008	JRMM	JRMM	M	Breeder	28.1862021475435	9.22981794491215	0.0117368887111951	outside with overlap	0	2.812	High
2009	JRMM	JBBV	M	Non-breeder	57.60135885851	35.5466843873804	0.0108216704447729	outside with overlap	0	0.141	Low
2010	JRMM	JRMM	M	Breeder	30.9530593752719	10.6962048696484	0.0112792903616369	outside colony	0	3.843	High
2009	JVJJ	JVJJ	F	Non-breeder	22.1314398123557	10.5184815226008	0.0216792147221379	inside colony	1	0.141	Low
2010	JVJJ	JRBM	F	Breeder	16.2322266979068	3.02549887397297	0.0116058522787103	inside colony	1	3.843	High
2015	JVMM	JVMM	M	Breeder	9.94461298863043	1.48186664494955	0.015137242512003	outside with overlap	0	3.647	High
2011	JVMR	JVMR	F	Breeder	8.6095044768812	1.78757406708498	0.0243551554400741	inside colony	1	5.038	High
2012	JVMR	JVMR	F	Breeder	12.7099146217146	2.8556251224764	0.0178458797606125	inside colony	1	0.087	Low
2010	JVRB	BMBR	F	Breeder	10.5090629570726	1.21403141917785	0.0110977748510809	inside colony	1	3.843	High
2011	JVRB	JVRB	F	Breeder	7.19293676132116	0.885380187998816	0.0172895809470953	inside colony	1	5.038	High
2012	JVRM	JVRM	M	Breeder	34.9886797970432	9.73663365301143	0.00803472415909788	outside with overlap	0	0.087	Low
2011	MBBJ	JRMB	F	Breeder	13.4142564572869	4.43848307768468	0.0249203113414675	outside with overlap	0	5.038	High
2013	MBRR	MBRR	F	Breeder	11.0448732403275	1.38188006731361	0.0114424938257571	inside colony	1	0.019	Low
2011	MBRV	JMJR	F	Breeder	26.0480473204761	14.1856265775115	0.0211351568355482	outside colony	0	5.038	High
2011	MBVV	MBVV	M	Breeder	35.7715159902091	16.3473682157972	0.0129009985768996	outside colony	0	5.038	High
2013	MJBJ	BVJM	M	Non-breeder	16.5537301523921	4.44391959934655	0.0163809871541184	outside with overlap	0	0.019	Low
2014	MJBJ	BVJM	M	Breeder	10.2437097420536	1.17932370536018	0.0113534932138807	outside with overlap	0	6.479	High
2011	MJBR	MJBR	F	Breeder	14.8547157092218	4.39404259470891	0.0201233041498035	inside colony	1	5.038	High
2012	MJBR	MJBR	F	Breeder	12.1943099020879	3.24146838434277	0.0220265126458024	inside colony	1	0.087	Low
2011	MJRR	MJRR	F	Breeder	11.2522919510564	1.78466983967955	0.0142351208093464	outside colony	0	5.038	High
2011	MJRV	MJRV	F	Breeder	19.5227831685863	4.27171308540359	0.0113208694279771	inside colony	1	5.038	High
2012	MJRV	MJRV	F	Breeder	11.3875120617804	1.0992387924877	0.00856243035814622	inside colony	1	0.087	Low
2013	MJRV	MJRV	F	Breeder	15.5051371332133	1.8654748017147	0.00783816677270884	inside colony	1	0.019	Low
2014	MJRV	MJRV	F	Breeder	17.7673577664894	2.34790890577482	0.0075120102420575	inside colony	1	6.479	High
2008	MMRV	MMRV	M	Breeder	24.8668960459556	7.17704936270218	0.0117284858119916	inside colony	1	2.812	High
2009	MMRV	BMJJ	M	Breeder	33.0508037714107	9.79393725897228	0.00906160755041014	inside colony	1	0.141	Low
2010	MMRV	BMJJ	M	Breeder	27.7907504200341	7.13897215835919	0.00933689151358754	inside colony	1	3.843	High
2011	MMRV	BMJJ	M	Breeder	14.5433281071696	2.16567810991036	0.0103421686345167	inside colony	1	5.038	High
2012	MMRV	MMRV	M	Non-breeder	13.6764138097219	1.50367878696834	0.00811877774478524	inside colony	1	0.087	Low
2010	MMVM	MMVM	M	NA	25.0089963183161	8.45826337296406	0.0136552059178556	outside colony	0	3.843	High
2011	MMVM	MMVM	M	Breeder	33.4493619264036	8.81341675266246	0.00795864601959763	outside colony	0	5.038	High
2012	MMVM	JMRM	M	Non-breeder	33.3147063853672	7.85582732300742	0.00714936279739256	outside colony	0	0.087	Low
2008	MMVV	MMVV	F	Breeder	15.3339159044947	3.89894061069811	0.0167477962757256	outside with overlap	0	2.812	High
2011	MRBB	MRBB	F	Breeder	27.4007492604787	6.13646576093297	0.00825501526520896	outside colony	0	5.038	High
2011	MRRR	JVMR	M	Breeder	11.7484374761192	1.4143816312698	0.010349752790548	inside colony	1	5.038	High
2011	MRVR	MRVR	F	Breeder	13.1511404005136	1.60128863365162	0.00935279380081548	inside colony	1	5.038	High
2012	MRVR	MRVR	F	Breeder	11.0378642754491	0.987495771703721	0.00818485833778938	outside with overlap	0	0.087	Low
2014	MVBR	MVBR	M	Breeder	13.1124244033019	1.96501623803496	0.0115412386946061	inside colony	1	6.479	High
2011	MVJJ	BJVR	M	Breeder	24.4842491742953	11.5274624120297	0.0194311032184287	outside with overlap	0	5.038	High
2012	MVJJ	MVJJ	M	Non-breeder	40.9367726644628	19.0567660189885	0.0114904044884471	outside colony	0	0.087	Low
2014	OJBJ	OJBJ	M	Non-breeder	5.71341165921454	0.410080114040415	0.0126865223356897	inside colony	1	6.479	High
2014	OJVJ	BROR	F	Breeder	29.1360109937483	10.1493510166021	0.0120785257405156	outside colony	0	6.479	High
2015	OJVJ	OJVJ	F	Breeder	29.0430805289036	10.2456334065686	0.0122774295158678	outside colony	0	3.647	High
2014	OOOB	OOOB	M	Breeder	42.7843346978017	19.3010169788738	0.0106491369550764	outside with overlap	0	6.479	High
2015	OOOB	OOOB	M	Breeder	26.6886316909976	5.80355730038428	0.00823152221125343	outside with overlap	0	3.647	High
2013	OOOO	OOOO	M	Non-breeder	28.3026377044506	6.15273586106506	0.00775882791489741	outside with overlap	0	0.019	Low
2013	OORR	BRJM	F	NA	12.7301180806426	1.6330796854155	0.0101800117974573	inside colony	1	0.019	Low
2014	OORR	BRJM	F	Breeder	17.3867029058951	2.75451033925748	0.00920348802120798	inside colony	1	6.479	High
2016	OORR	OORR	F	Breeder	26.562355831029	6.91514870699277	0.00990087912417765	inside colony	1	2.533	High
2016	OOVB	OOVB	M	NA	49.9276320017309	35.6486058023072	0.0144413466608493	outside colony	0	2.533	High
2013	OROB	OROB	F	Non-breeder	33.7037646052139	13.5936280489289	0.0120904187743358	outside colony	0	0.019	Low
2016	OVBR	OVBR	M	Non-breeder	11.040458706294	2.36055736041986	0.0195697770128386	outside colony	0	2.533	High
2015	OVOJ	OVOJ	F	NA	22.0039262553096	4.70443138681887	0.00981164480402673	outside with overlap	0	3.647	High
2015	OVVV	BBOJ	M	Breeder	6.34644657471316	0.422056060473321	0.0105819454043389	inside colony	1	3.647	High
2012	RBJM	RBJM	F	Non-breeder	13.7785034046267	2.440740459011	0.0129902156448378	outside colony	0	0.087	Low
2008	RBJV	RBJV	F	Breeder	47.4288720039091	70.3378252826971	0.0315868580625596	outside colony	0	2.812	High
2011	RBRJ	RBRJ	F	NA	12.9707251515145	3.89463590978848	0.0233833777274365	inside colony	1	5.038	High
2016	RBRO	RBRO	M	NA	31.4125700049887	8.59375742696072	0.00879783108845782	outside with overlap	0	2.533	High
2009	RJBB	BJVR	M	Non-breeder	88.3466488635024	68.931729793843	0.00892239588182625	outside with overlap	0	0.141	Low
2010	RJBB	BJVR	M	Breeder	54.3176387649816	31.5525098871529	0.0108035755505323	outside with overlap	0	3.843	High
2015	RJJO	BROV	F	Breeder	31.0622068529526	10.3050137793394	0.010789872763756	outside colony	0	3.647	High
2016	RJMB	RJMB	F	Breeder	13.0209245260892	1.54530180032707	0.00920571132561658	inside colony	1	2.533	High
2011	RJMR	RJMR	M	Breeder	21.1206771435674	9.17641898588744	0.0207837793001244	outside colony	0	5.038	High
2012	RJMR	RJMR	M	Non-breeder	15.7420002230176	4.78784420833199	0.0195540943468078	outside colony	0	0.087	Low
2016	RJOB	BVVO	M	Breeder	11.92280515163	1.50966281753324	0.0107275644226983	inside colony	1	2.533	High
2014	RJVO	BJOB	M	Breeder	9.35062377751008	0.892547270272676	0.0103056364287929	outside colony	0	6.479	High
2015	ROJO	ROJO	M	Breeder	17.0439306070355	3.67096492878167	0.0127686830267991	outside colony	0	3.647	High
2013	RORO	RORO	M	Non-breeder	69.1786254494075	34.856845103295	0.00735696097276451	outside colony	0	0.019	Low
2011	RRMM	RRMM	M	NA	13.3624172275529	1.64624499192592	0.00931097383023579	outside with overlap	0	5.038	High
2012	RRMM	RRMM	M	Breeder	27.9507895171807	5.79823900539605	0.00749347672487998	outside with overlap	0	0.087	Low
2010	RVBR	RVBR	M	NA	52.0296127322711	61.7599827801309	0.0230533233906833	outside colony	0	3.843	High
2013	RVBV	ROOO	M	Non-breeder	35.0194075487536	11.9184644565523	0.00981661384754838	outside colony	0	0.019	Low
2014	RVOO	BMVJ	F	Breeder	22.5074184438713	6.70877596968493	0.0133811039092969	outside colony	0	6.479	High
2016	RVVB	RVVB	F	Breeder	15.6693809624685	4.07375018173923	0.016755749000418	outside colony	0	2.533	High
2010	VBBJ	VBBJ	F	Non-breeder	19.158634855474	7.07588980944128	0.0194739261695806	outside colony	0	3.843	High
2011	VBBJ	VBBJ	F	Breeder	19.7517547457644	5.02542341516998	0.0130149648991793	outside colony	0	5.038	High
2010	VBBM	VBBM	F	NA	19.1386140657947	7.39282254685937	0.0203967495783745	outside colony	0	3.843	High
2009	VBJB	VBJB	M	Non-breeder	11.086615319948	1.47676026430486	0.0121394353420504	inside colony	1	0.141	Low
2010	VBJB	VBJB	M	Breeder	16.476829459677	2.77061721846521	0.0103083453003386	inside colony	1	3.843	High
2012	VBJB	JRMB	M	Non-breeder	5.16439548644406	0.292592868094446	0.0110826004996636	inside colony	1	0.087	Low
2013	VBJB	JRMB	M	Non-breeder	7.93907139602077	0.874228770619192	0.0140151583043756	inside colony	1	0.019	Low
2012	VBJJ	MRVR	F	Non-breeder	16.9099670642453	2.98622995947211	0.0105411630987814	outside with overlap	0	0.087	Low
2014	VBJO	BBOO	M	Breeder	10.1766020267768	1.34481282132986	0.0131152353872162	inside colony	1	6.479	High
2011	VBJR	RRMM	F	NA	21.7582655996969	6.7293343485564	0.0143575241956154	outside with overlap	0	5.038	High
2015	VBOO	VBOO	M	NA	21.0506117062628	6.47651695597892	0.0147608181204024	outside colony	0	3.647	High
2010	VJBB	VJBB	M	Breeder	18.743398069942	5.25048099512557	0.0150874949009712	inside colony	1	3.843	High
2011	VJBB	MJRV	M	Breeder	14.6806302322955	2.43095472851661	0.0113880291912948	inside colony	1	5.038	High
2012	VJBB	MJRV	M	Breeder	11.4803245466407	1.7194629078755	0.0131810214990846	inside colony	1	0.087	Low
2013	VJBB	MJRV	M	Breeder	10.5457138147873	1.19611763263019	0.0108641321452197	inside colony	1	0.019	Low
2014	VJBB	MJRV	M	Breeder	16.3291671596674	2.00757658034852	0.00760481047303441	inside colony	1	6.479	High
2011	VJBR	VJBR	F	Breeder	23.8974664573753	7.22323923151185	0.0127707184092843	inside colony	1	5.038	High
2012	VJBR	VJBR	F	Non-breeder	17.5114317009792	4.68278113180173	0.0154244949448266	inside colony	1	0.087	Low
2016	VJBV	RJMB	M	Breeder	14.0660785498623	2.26371877985303	0.0115572981557204	inside colony	1	2.533	High
2016	VJJB	VJJB	M	Breeder	33.0918914140805	19.2135525221033	0.0177218135665156	outside with overlap	0	2.533	High
2010	VMBB	VMBB	M	Breeder	24.1276236207714	11.5593792634241	0.0200620528051452	outside with overlap	0	3.843	High
2014	VMJV	VMJV	F	Breeder	6.49739010659169	0.582903968810712	0.0139517709934933	inside colony	1	6.479	High
2016	VMMM	VMMM	M	Breeder	24.1651933895734	7.65158540927463	0.0132361303888117	outside colony	0	2.533	High
2011	VMRR	MRBB	M	Breeder	33.8305693866649	10.1336547140517	0.00894526683431995	outside colony	0	5.038	High
2016	VOBR	VOBR	M	Breeder	24.8151635333394	5.48671087370829	0.00899363573244427	outside colony	0	2.533	High
2015	VOJV	VOJV	F	Breeder	31.1343085219357	9.62227980637384	0.0100272480560192	outside colony	0	3.647	High
2016	VORB	VORB	F	Breeder	14.772667483173	2.23927205792373	0.0103631859097428	inside colony	1	2.533	High
2011	VRBJ	VJBR	M	Breeder	10.9215669665051	2.04068147659749	0.0172871852532417	inside colony	1	5.038	High
2012	VRBJ	VJBR	M	Non-breeder	9.50737633304196	1.4780231181794	0.0165216042912767	inside colony	1	0.087	Low
2013	VRJB	VRJB	F	Non-breeder	20.04291042615	4.36767842448526	0.010984850726427	outside colony	0	0.019	Low
2014	VRJB	VRJB	F	Breeder	26.3187532706066	6.14394806681573	0.00895867530296819	outside colony	0	6.479	High
2016	VRJO	VRJO	M	NA	12.1770659073032	1.86312255800297	0.0126932687127919	outside colony	0	2.533	High
2015	VROB	VROB	M	NA	19.0486621645419	3.52624939622895	0.00981865245054013	outside with overlap	0	3.647	High
2014	VROO	BBVM	M	Breeder	15.031433379073	2.9604708647006	0.0132377304068001	outside with overlap	0	6.479	High
2008	VRRR	VRRR	M	Breeder	39.1511201726035	16.9248945834683	0.0111555104087743	outside with overlap	0	2.812	High
2008	VVBJ	RRRR1	M	Breeder	18.8778404058403	4.56479716794945	0.012944308035272	inside colony	1	2.812	High
2009	VVBJ	JJVB	M	Breeder	30.6878888084983	9.91377756803102	0.0106352355902923	inside colony	1	0.141	Low
2011	VVBR	VVBR	F	Non-breeder	27.647582019275	11.6763765748927	0.0154285992854546	outside with overlap	0	5.038	High
2012	VVBR	VVBR	F	Non-breeder	17.6151634696884	4.12227633865824	0.0134195887401812	outside with overlap	0	0.087	Low
2010	VVMM	VVMM	M	Breeder	32.9916955639122	11.1256878509889	0.0103158731293822	inside colony	1	3.843	High
2011	VVMM	MJBR	M	Breeder	15.054492728393	4.72668373186094	0.0210708171274434	inside colony	1	5.038	High
2015	VVOO	VVOO	F	Non-breeder	12.3422119058609	1.74545609270955	0.0115736203379644	inside colony	1	3.647	High
2015	VVOV	VVOV	M	Breeder	19.4988222279751	4.15194958894565	0.0110327195725007	outside colony	0	3.647	High
2016	VVOV	VVOV	M	Breeder	17.74783116454	3.04550311266504	0.00976859366568809	outside colony	0	2.533	High
2009	VVVM	JVJJ	M	NA	26.5708263230616	9.65340099919254	0.013813395459773	inside colony	1	0.141	Low
