# Supplementary material for: Long‐term abundance time‐series of the High Arctic terrestrial vertebrate community of Bylot Island, Nunavut
Source: Ecology. 2025 Oct 7;106(10):e70223. doi: 10.1002/ecy.70223 (PMC12501677; doi:10.1002/ecy.70223)
Supplement: Supplementary file 1 — Data S1: [file ECY-106-e70223-s001.zip › Data_S1/raw/capture_of_individuals/lemming_density_1993-2019.csv]

Year	Brown Wet habitat	Brown Mesic habitat	Coll Wet habitat	Coll Mesic habitat	Both Wet habitat	Both Mesic habitat
1993	7.21	NA	NA	NA	7.21	NA
1994	1.26	NA	0.07	NA	1.26	NA
1995	0.07	0.07	0.07	0.07	0.07	0.07
1996	3.7	3.42	0.9	0.26	4.6	3.68
1997	3.25	0.07	0.07	0.07	3.25	0.07
1998	3.2	0.57	0.25	0.92	3.45	1.49
1999	0.23	0.07	0.07	0.07	0.23	0.07
2000	14.27	3.28	0.59	0.56	14.86	3.84
2001	0.89	0.24	0.54	0.25	1.43	0.49
2002	0.07	0.07	0.16	0.07	0.16	0.07
2003	0.07	0.07	0.07	0.07	0.07	0.07
2004	3.88	2.13	0	0.5	3.88	2.63
2005	0.16	0.11	0.24	0.13	0.4	0.24
2006	0.16	0.15	0.19	0.52	0.35	0.67
2007	0.22	0.14	0.17	0	0.39	0.14
2008	4.04	1.17	0.21	0.21	4.25	1.38
2009	0.24	0.04	0	0	0.24	0.04
2010	2.65	3.4	0.08	1.55	2.73	4.95
2011	4.62	5.46	0	0	4.62	5.46
2012	0.14	0	0	0.04	0.14	0.04
2013	0	0	0	0.04	0	0.04
2014	6.95	5.06	0.32	0.62	7.27	5.68
2015	3.72	2.97	0.18	0.43	3.9	3.4
2016	0.55	2.46	0.85	1.2	1.4	3.66
2017	0.13	0.21	0.04	0	0.16	0.21
2018	0.03	0	0	0	0.03	0
2019	1.69	1.15	0.148	0.154	1.838	1.304
