# Supplementary material for: Long‐term abundance time‐series of the High Arctic terrestrial vertebrate community of Bylot Island, Nunavut
Source: Ecology. 2025 Oct 7;106(10):e70223. doi: 10.1002/ecy.70223 (PMC12501677; doi:10.1002/ecy.70223)
Supplement: Supplementary file 1 — Data S1: [file ECY-106-e70223-s001.zip › Data_S1/raw/capture_of_individuals/lemming_density_2004-2022.csv]

site	species	grid	habitat	year	period	density	se	X	zone
Goose camp	brown	LG2	mesic	2004	P2	3.671	0.94		south qarlikturvik
Goose camp	brown	LG1	wet	2004	P2	1.889	0.399		south qarlikturvik
Goose camp	collared	LG2	mesic	2004	P2	0.594	0		south qarlikturvik
Goose camp	collared	LG1	wet	2004	P2	0	0		south qarlikturvik
Goose camp	brown	LG2	mesic	2004	P3	2.13	0.474		south qarlikturvik
Goose camp	brown	LG1	wet	2004	P3	3.881	0.757		south qarlikturvik
Goose camp	collared	LG2	mesic	2004	P3	0.495	0		south qarlikturvik
Goose camp	collared	LG1	wet	2004	P3	0	0		south qarlikturvik
Goose camp	brown	LG2	mesic	2005	P1	0.58	0.24		south qarlikturvik
Goose camp	brown	LG1	wet	2005	P1	0.237	0		south qarlikturvik
Goose camp	collared	LG2	mesic	2005	P1	0.88	0		south qarlikturvik
Goose camp	collared	LG1	wet	2005	P1	0.204	0.151		south qarlikturvik
Goose camp	brown	LG2	mesic	2005	P2	0.658	0.255		south qarlikturvik
Goose camp	brown	LG1	wet	2005	P2	0.479	0.211		south qarlikturvik
Goose camp	collared	LG2	mesic	2005	P2	0.27	0.171		south qarlikturvik
Goose camp	collared	LG1	wet	2005	P2	0.395	0.192		south qarlikturvik
Goose camp	brown	LG2	mesic	2005	P3	0.106	0		south qarlikturvik
Goose camp	brown	LG1	wet	2005	P3	0.16	0.13		south qarlikturvik
Goose camp	collared	LG2	mesic	2005	P3	0.126	0		south qarlikturvik
Goose camp	collared	LG1	wet	2005	P3	0.241	0		south qarlikturvik
Goose camp	brown	LG2	mesic	2006	P1	0.232	0		south qarlikturvik
Goose camp	brown	LG1	wet	2006	P1	0.217	0		south qarlikturvik
Goose camp	collared	LG2	mesic	2006	P1	0.529	0.204		south qarlikturvik
Goose camp	collared	LG1	wet	2006	P1	0.293	0		south qarlikturvik
Goose camp	brown	LG2	mesic	2006	P2	0.111	0.07		south qarlikturvik
Goose camp	brown	LG1	wet	2006	P2	0.059	0.083		south qarlikturvik
Goose camp	collared	LG2	mesic	2006	P2	0.266	0.16		south qarlikturvik
Goose camp	collared	LG1	wet	2006	P2	0.256	0.123		south qarlikturvik
Goose camp	brown	LG2	mesic	2006	P3	0.149	0.079		south qarlikturvik
Goose camp	brown	LG1	wet	2006	P3	0.155	0		south qarlikturvik
Goose camp	collared	LG2	mesic	2006	P3	0.521	0		south qarlikturvik
Goose camp	collared	LG1	wet	2006	P3	0.191	0.091		south qarlikturvik
Goose camp	brown	LG2	mesic	2007	P1	0.221	0.277		south qarlikturvik
Goose camp	brown	LG1	wet	2007	P1	0	0		south qarlikturvik
Goose camp	collared	LG2	mesic	2007	P1	0.061	0		south qarlikturvik
Goose camp	collared	LG1	wet	2007	P1	0.053	0.091		south qarlikturvik
Goose camp	brown	LG2	mesic	2007	P2	0.242	0		south qarlikturvik
Goose camp	brown	LG1	wet	2007	P2	0.244	0.209		south qarlikturvik
Goose camp	collared	LG2	mesic	2007	P2	0	0		south qarlikturvik
Goose camp	collared	LG1	wet	2007	P2	0.19	0.115		south qarlikturvik
Goose camp	brown	LG2	mesic	2007	P3	0.141	0.178		south qarlikturvik
Goose camp	brown	LG1	wet	2007	P3	0.217	0		south qarlikturvik
Goose camp	collared	LG2	mesic	2007	P3	0	0		south qarlikturvik
Goose camp	collared	LG1	wet	2007	P3	0.174	0.111		south qarlikturvik
Goose camp	brown	LG2	mesic	2008	P1	0.808	0.255		south qarlikturvik
Goose camp	brown	LG1	wet	2008	P1	8.355	3.731		south qarlikturvik
Goose camp	brown	LX	mesic	2008	P1	1.448	0.403		south qarlikturvik
Goose camp	collared	LG2	mesic	2008	P1	0.665	0		south qarlikturvik
Goose camp	collared	LG1	wet	2008	P1	0.54	0.374		south qarlikturvik
Goose camp	collared	LX	mesic	2008	P1	0.267	0		south qarlikturvik
Goose camp	brown	LG2	mesic	2008	P2	0.775	0.217		south qarlikturvik
Goose camp	brown	LG1	wet	2008	P2	4.132	0.598		south qarlikturvik
Goose camp	brown	LX	mesic	2008	P2	3.272	0.658		south qarlikturvik
Goose camp	collared	LG2	mesic	2008	P2	0.332	0		south qarlikturvik
Goose camp	collared	LG1	wet	2008	P2	0.343	0.15		south qarlikturvik
Goose camp	collared	LX	mesic	2008	P2	0	0		south qarlikturvik
Goose camp	brown	LG2	mesic	2008	P3	1.562	0.449		south qarlikturvik
Goose camp	brown	LG1	wet	2008	P3	3.94	0.891		south qarlikturvik
Goose camp	brown	LX	mesic	2008	P3	3.158	0.631		south qarlikturvik
Goose camp	collared	LG2	mesic	2008	P3	0.083	0		south qarlikturvik
Goose camp	collared	LG1	wet	2008	P3	0.082	0		south qarlikturvik
Goose camp	collared	LX	mesic	2008	P3	0	0		south qarlikturvik
Goose camp	brown	LG2	mesic	2009	P1	0.161	0		south qarlikturvik
Goose camp	brown	LG1	wet	2009	P1	0	0		south qarlikturvik
Goose camp	brown	LX	mesic	2009	P1	0.273	0		south qarlikturvik
Goose camp	collared	LG2	mesic	2009	P1	0	0		south qarlikturvik
Goose camp	collared	LG1	wet	2009	P1	0	0		south qarlikturvik
Goose camp	collared	LX	mesic	2009	P1	0	0		south qarlikturvik
Goose camp	brown	LG2	mesic	2009	P2	0.081	0		south qarlikturvik
Goose camp	brown	LG1	wet	2009	P2	0.081	0		south qarlikturvik
Goose camp	brown	LX	mesic	2009	P2	0.664	0		south qarlikturvik
Goose camp	collared	LG2	mesic	2009	P2	0	0		south qarlikturvik
Goose camp	collared	LG1	wet	2009	P2	0	0		south qarlikturvik
Goose camp	collared	LX	mesic	2009	P2	0	0		south qarlikturvik
Goose camp	brown	LG2	mesic	2009	P3	0	0		south qarlikturvik
Goose camp	brown	LG1	wet	2009	P3	0.403	0		south qarlikturvik
Goose camp	brown	LX	mesic	2009	P3	0.273	0		south qarlikturvik
Goose camp	collared	LG2	mesic	2009	P3	0	0		south qarlikturvik
Goose camp	collared	LG1	wet	2009	P3	0	0		south qarlikturvik
Goose camp	collared	LX	mesic	2009	P3	0	0		south qarlikturvik
Goose camp	brown	LG2	mesic	2010	P1	0.511	0	Les densités à la 1ère période en 2010 sont probablement sous-estimées à cause d’un enneigement exceptionnellement élevé au moment du trappage vivant cette année-là, ce qui a vraisemblablement diminuée la taille effective de la grille de trappage.	south qarlikturvik
Goose camp	brown	LG1	wet	2010	P1	0.778	0.334	Les densités à la 1ère période en 2010 sont probablement sous-estimées à cause d’un enneigement exceptionnellement élevé au moment du trappage vivant cette année-là, ce qui a vraisemblablement diminuée la taille effective de la grille de trappage.	south qarlikturvik
Goose camp	brown	LX	mesic	2010	P1	0.861	0	Les densités à la 1ère période en 2010 sont probablement sous-estimées à cause d’un enneigement exceptionnellement élevé au moment du trappage vivant cette année-là, ce qui a vraisemblablement diminuée la taille effective de la grille de trappage.	south qarlikturvik
Goose camp	collared	LG2	mesic	2010	P1	0.974	0.383	Les densités à la 1ère période en 2010 sont probablement sous-estimées à cause d’un enneigement exceptionnellement élevé au moment du trappage vivant cette année-là, ce qui a vraisemblablement diminuée la taille effective de la grille de trappage.	south qarlikturvik
Goose camp	collared	LG1	wet	2010	P1	0	0	Les densités à la 1ère période en 2010 sont probablement sous-estimées à cause d’un enneigement exceptionnellement élevé au moment du trappage vivant cette année-là, ce qui a vraisemblablement diminuée la taille effective de la grille de trappage.	south qarlikturvik
Goose camp	collared	LX	mesic	2010	P1	0.185	0	Les densités à la 1ère période en 2010 sont probablement sous-estimées à cause d’un enneigement exceptionnellement élevé au moment du trappage vivant cette année-là, ce qui a vraisemblablement diminuée la taille effective de la grille de trappage.	south qarlikturvik
Goose camp	brown	LG2	mesic	2010	P2	3.141	0.48		south qarlikturvik
Goose camp	brown	LG1	wet	2010	P2	3.2	0.477		south qarlikturvik
Goose camp	brown	LX	mesic	2010	P2	5.6	1.053		south qarlikturvik
Goose camp	collared	LG2	mesic	2010	P2	1.555	0.323		south qarlikturvik
Goose camp	collared	LG1	wet	2010	P2	0.082	0		south qarlikturvik
Goose camp	collared	LX	mesic	2010	P2	0.274	0		south qarlikturvik
Goose camp	brown	LG2	mesic	2010	P3	3.665	0.504		south qarlikturvik
Goose camp	brown	LG1	wet	2010	P3	2.095	0.376		south qarlikturvik
Goose camp	brown	LX	mesic	2010	P3	7.214	1.583		south qarlikturvik
Goose camp	collared	LG2	mesic	2010	P3	1.55	0.503		south qarlikturvik
Goose camp	collared	LG1	wet	2010	P3	0.082	0		south qarlikturvik
Goose camp	collared	LX	mesic	2010	P3	0.137	0		south qarlikturvik
Goose camp	brown	LG2	mesic	2011	P1	6.469	1.023		south qarlikturvik
Goose camp	brown	LG1	wet	2011	P1	8.09	1.873		south qarlikturvik
Goose camp	brown	LX	mesic	2011	P1	8.981	2.527		south qarlikturvik
Goose camp	collared	LG2	mesic	2011	P1	0	0		south qarlikturvik
Goose camp	collared	LG1	wet	2011	P1	0	0		south qarlikturvik
Goose camp	collared	LX	mesic	2011	P1	0.137	0		south qarlikturvik
Goose camp	brown	LG2	mesic	2011	P2	7.541	0.842		south qarlikturvik
Goose camp	brown	LG1	wet	2011	P2	6.313	0.844		south qarlikturvik
Goose camp	brown	LX	mesic	2011	P2	7.035	1.009		south qarlikturvik
Goose camp	collared	LG2	mesic	2011	P2	0	0		south qarlikturvik
Goose camp	collared	LG1	wet	2011	P2	0	0		south qarlikturvik
Goose camp	collared	LX	mesic	2011	P2	0	0		south qarlikturvik
Goose camp	brown	LG2	mesic	2011	P3	3.377	0.538		south qarlikturvik
Goose camp	brown	LG1	wet	2011	P3	2.922	0.548		south qarlikturvik
Goose camp	brown	LX	mesic	2011	P3	5.613	2.046		south qarlikturvik
Goose camp	collared	LG2	mesic	2011	P3	0	0		south qarlikturvik
Goose camp	collared	LG1	wet	2011	P3	0	0		south qarlikturvik
Goose camp	collared	LX	mesic	2011	P3	0	0		south qarlikturvik
Goose camp	brown	LG2	mesic	2012	P1	0.573	0		south qarlikturvik
Goose camp	brown	LG1	wet	2012	P1	0	0		south qarlikturvik
Goose camp	brown	LX	mesic	2012	P1	0	0		south qarlikturvik
Goose camp	collared	LG2	mesic	2012	P1	0.077	0		south qarlikturvik
Goose camp	collared	LG1	wet	2012	P1	0.077	0		south qarlikturvik
Goose camp	collared	LX	mesic	2012	P1	0	0		south qarlikturvik
Goose camp	brown	LG2	mesic	2012	P2	0	0		south qarlikturvik
Goose camp	brown	LG1	wet	2012	P2	0.27	0.141		south qarlikturvik
Goose camp	brown	LX	mesic	2012	P2	0	0		south qarlikturvik
Goose camp	collared	LG2	mesic	2012	P2	0.077	0		south qarlikturvik
Goose camp	collared	LG1	wet	2012	P2	0	0		south qarlikturvik
Goose camp	collared	LX	mesic	2012	P2	0	0		south qarlikturvik
Goose camp	brown	LG2	mesic	2012	P3	0	0		south qarlikturvik
Goose camp	brown	LG1	wet	2012	P3	0	0		south qarlikturvik
Goose camp	brown	LX	mesic	2012	P3	0.412	0		south qarlikturvik
Goose camp	collared	LG2	mesic	2012	P3	0	0		south qarlikturvik
Goose camp	collared	LG1	wet	2012	P3	0	0		south qarlikturvik
Goose camp	collared	LX	mesic	2012	P3	0	0		south qarlikturvik
Goose camp	brown	LG2	mesic	2013	P1	0	0		south qarlikturvik
Goose camp	brown	LG1	wet	2013	P1	0	0		south qarlikturvik
Goose camp	brown	LX	mesic	2013	P1	0	0		south qarlikturvik
Goose camp	collared	LG2	mesic	2013	P1	0	0		south qarlikturvik
Goose camp	collared	LG1	wet	2013	P1	0	0		south qarlikturvik
Goose camp	collared	LX	mesic	2013	P1	0	0		south qarlikturvik
Goose camp	brown	LG2	mesic	2013	P2	0	0		south qarlikturvik
Goose camp	brown	LG1	wet	2013	P2	0	0		south qarlikturvik
Goose camp	brown	LX	mesic	2013	P2	0	0		south qarlikturvik
Goose camp	collared	LG2	mesic	2013	P2	0.077	0		south qarlikturvik
Goose camp	collared	LG1	wet	2013	P2	0	0		south qarlikturvik
Goose camp	collared	LX	mesic	2013	P2	0	0		south qarlikturvik
Goose camp	brown	LG2	mesic	2013	P3	0	0		south qarlikturvik
Goose camp	brown	LG1	wet	2013	P3	0	0		south qarlikturvik
Goose camp	brown	LX	mesic	2013	P3	0	0		south qarlikturvik
Goose camp	collared	LG2	mesic	2013	P3	0	0		south qarlikturvik
Goose camp	collared	LG1	wet	2013	P3	0	0		south qarlikturvik
Goose camp	collared	LX	mesic	2013	P3	0	0		south qarlikturvik
Goose camp	brown	LG2	mesic	2014	P1	1.46	0.344		south qarlikturvik
Goose camp	brown	LG1	wet	2014	P1	3.343	0.709		south qarlikturvik
Goose camp	brown	LX	mesic	2014	P1	6.971	1.263		south qarlikturvik
Goose camp	collared	LG2	mesic	2014	P1	1.457	0.492		south qarlikturvik
Goose camp	collared	LG1	wet	2014	P1	0.527	0.206		south qarlikturvik
Goose camp	collared	LX	mesic	2014	P1	0.433	0		south qarlikturvik
Goose camp	brown	LG2	mesic	2014	P2	5.269	0.594		south qarlikturvik
Goose camp	brown	LG1	wet	2014	P2	6.931	0.74		south qarlikturvik
Goose camp	brown	LX	mesic	2014	P2	8.248	1.042		south qarlikturvik
Goose camp	collared	LG2	mesic	2014	P2	0.416	0.24		south qarlikturvik
Goose camp	collared	LG1	wet	2014	P2	0.047	0.066		south qarlikturvik
Goose camp	collared	LX	mesic	2014	P2	0.144	0		south qarlikturvik
Goose camp	brown	LG2	mesic	2014	P3	4.853	0.814		south qarlikturvik
Goose camp	brown	LG1	wet	2014	P3	6.967	0.77		south qarlikturvik
Goose camp	brown	LX	mesic	2014	P3	9.343	1.108		south qarlikturvik
Goose camp	collared	LG2	mesic	2014	P3	0.833	0.349		south qarlikturvik
Goose camp	collared	LG1	wet	2014	P3	0.6	0.517		south qarlikturvik
Goose camp	collared	LX	mesic	2014	P3	0	0		south qarlikturvik
Goose camp	brown	LG2	mesic	2015	P1	2.544	0.576		south qarlikturvik
Goose camp	brown	LG1	wet	2015	P1	1.916	0.416		south qarlikturvik
Goose camp	brown	LX	mesic	2015	P1	2.067	0.659		south qarlikturvik
Goose camp	collared	LG2	mesic	2015	P1	0.418	0.185		south qarlikturvik
Goose camp	collared	LG1	wet	2015	P1	0.184	0		south qarlikturvik
Goose camp	collared	LX	mesic	2015	P1	0	0		south qarlikturvik
Goose camp	brown	LG2	mesic	2015	P2	1.929	0.372		south qarlikturvik
Goose camp	brown	LG1	wet	2015	P2	2.488	0.414		south qarlikturvik
Goose camp	brown	LX	mesic	2015	P2	3.557	0.621		south qarlikturvik
Goose camp	collared	LG2	mesic	2015	P2	0.227	0.147		south qarlikturvik
Goose camp	collared	LG1	wet	2015	P2	0.275	0		south qarlikturvik
Goose camp	collared	LX	mesic	2015	P2	0	0		south qarlikturvik
Camp 2	brown	LG4	mesic/wet	2015	P2	0.686	0		camp 2
Camp 2	collared	LG4	mesic/wet	2015	P2	0.274	0		camp 2
Camp 3	brown	LG5	mesic/wet	2015	P2	0	0		camp 3
Camp 3	collared	LG5	mesic/wet	2015	P2	0.137	0		camp 3
Dufour point	brown	LG6	mesic/wet	2015	P2	0	0		dufour
Dufour point	collared	LG6	mesic/wet	2015	P2	0.444	0		dufour
Goose camp	brown	LG2	mesic	2015	P3	4.006	0.565		south qarlikturvik
Goose camp	brown	LG1	wet	2015	P3	4.941	0.59		south qarlikturvik
Goose camp	brown	LX	mesic	2015	P3	8.284	0.968		south qarlikturvik
Goose camp	collared	LG2	mesic	2015	P3	0.628	0.228		south qarlikturvik
Goose camp	collared	LG1	wet	2015	P3	0.092	0		south qarlikturvik
Goose camp	collared	LX	mesic	2015	P3	0	0		south qarlikturvik
Goose camp	brown	LG2	mesic	2016	P1	3.209	0.78	Les densités à la 1ère période en 2016 sont probablement sous-estimées à cause d’un enneigement exceptionnellement élevé au moment du trappage vivant cette année-là, ce qui a vraisemblablement diminuée la taille effective de la grille de trappage.	south qarlikturvik
Goose camp	brown	LG1	wet	2016	P1	0.404	0.166	Les densités à la 1ère période en 2016 sont probablement sous-estimées à cause d’un enneigement exceptionnellement élevé au moment du trappage vivant cette année-là, ce qui a vraisemblablement diminuée la taille effective de la grille de trappage.	south qarlikturvik
Goose camp	brown	LX	mesic	2016	P1	2.106	0.51	Les densités à la 1ère période en 2016 sont probablement sous-estimées à cause d’un enneigement exceptionnellement élevé au moment du trappage vivant cette année-là, ce qui a vraisemblablement diminuée la taille effective de la grille de trappage.	south qarlikturvik
Goose camp	collared	LG2	mesic	2016	P1	0.91	0.336	Les densités à la 1ère période en 2016 sont probablement sous-estimées à cause d’un enneigement exceptionnellement élevé au moment du trappage vivant cette année-là, ce qui a vraisemblablement diminuée la taille effective de la grille de trappage.	south qarlikturvik
Goose camp	collared	LG1	wet	2016	P1	1.84	1.253	Les densités à la 1ère période en 2016 sont probablement sous-estimées à cause d’un enneigement exceptionnellement élevé au moment du trappage vivant cette année-là, ce qui a vraisemblablement diminuée la taille effective de la grille de trappage.	south qarlikturvik
Goose camp	collared	LX	mesic	2016	P1	0.289	0	Les densités à la 1ère période en 2016 sont probablement sous-estimées à cause d’un enneigement exceptionnellement élevé au moment du trappage vivant cette année-là, ce qui a vraisemblablement diminuée la taille effective de la grille de trappage.	south qarlikturvik
Goose camp	brown	LG2	mesic	2016	P2	2.413	0.505		south qarlikturvik
Goose camp	brown	LG1	wet	2016	P2	0.674	0.239		south qarlikturvik
Goose camp	brown	LX	mesic	2016	P2	3.577	0.624		south qarlikturvik
Goose camp	collared	LG2	mesic	2016	P2	0.841	0.279		south qarlikturvik
Goose camp	collared	LG1	wet	2016	P2	0.609	0.551		south qarlikturvik
Goose camp	collared	LX	mesic	2016	P2	0.144	0		south qarlikturvik
Camp 2	brown	LG4	mesic/wet	2016	P2	1.92	0		camp 2
Camp 2	collared	LG4	mesic/wet	2016	P2	0.137	0		camp 2
Camp 3	brown	LG5	mesic/wet	2016	P2	0	0		camp 3
Camp 3	collared	LG5	mesic/wet	2016	P2	0	0		camp 3
Dufour point	brown	LG6	mesic/wet	2016	P2	0	0		dufour
Dufour point	collared	LG6	mesic/wet	2016	P2	0.444444444444444	0		dufour
Goose camp	brown	LG2	mesic	2016	P3	2.505	0.544		south qarlikturvik
Goose camp	brown	LG1	wet	2016	P3	0.427	0.192		south qarlikturvik
Goose camp	brown	LX	mesic	2016	P3	4.749	0.709		south qarlikturvik
Goose camp	collared	LG2	mesic	2016	P3	1.561	0.568		south qarlikturvik
Goose camp	collared	LG1	wet	2016	P3	1.1	0.81		south qarlikturvik
Goose camp	collared	LX	mesic	2016	P3	0.433	0		south qarlikturvik
Goose camp	brown	LG2	mesic	2017	P1	0	0		south qarlikturvik
Goose camp	brown	LG1	wet	2017	P1	0	0		south qarlikturvik
Goose camp	brown	LX	mesic	2017	P1	0.997	0.375	Estimé à revoir: estimé selon le modèle null uniquement	south qarlikturvik
Goose camp	collared	LG2	mesic	2017	P1	0	0		south qarlikturvik
Goose camp	collared	LG1	wet	2017	P1	0.148	0		south qarlikturvik
Goose camp	collared	LX	mesic	2017	P1	0	0		south qarlikturvik
Goose camp	brown	LG2	mesic	2017	P2	0.423	0.214		south qarlikturvik
Goose camp	brown	LG1	wet	2017	P2	0	0		south qarlikturvik
Goose camp	brown	LX	mesic	2017	P2	0.272	0		south qarlikturvik
Goose camp	collared	LG2	mesic	2017	P2	0	0		south qarlikturvik
Goose camp	collared	LG1	wet	2017	P2	0.074	0		south qarlikturvik
Goose camp	collared	LX	mesic	2017	P2	0	0		south qarlikturvik
Camp 2	brown	LG4	mesic/wet	2017	P2	0	0		camp 2
Camp 2	collared	LG4	mesic/wet	2017	P2	0	0		camp 2
Camp 3	brown	LG5	mesic/wet	2017	P2	0	0		camp 3
Camp 3	collared	LG5	mesic/wet	2017	P2	0	0		camp 3
Dufour point	brown	LG6	mesic/wet	2017	P2	0	0		dufour
Dufour point	collared	LG6	mesic/wet	2017	P2	0	0		dufour
Goose camp	brown	LG2	mesic	2017	P3	0	0		south qarlikturvik
Goose camp	brown	LG1	wet	2017	P3	0.262	0	** à réestimer avec dernier ESA	south qarlikturvik
Goose camp	brown	LX	mesic	2017	P3	0.181	0		south qarlikturvik
Goose camp	collared	LG2	mesic	2017	P3	0	0		south qarlikturvik
Goose camp	collared	LG1	wet	2017	P3	0	0		south qarlikturvik
Goose camp	collared	LX	mesic	2017	P3	0.091	0		south qarlikturvik
Goose camp	brown	LG2	mesic	2018	P1	0.067	0	Densité P1 estimée avec moyenne ESA des dernières années	south qarlikturvik
Goose camp	brown	LG1	wet	2018	P1	0	0		south qarlikturvik
Goose camp	brown	LX	mesic	2018	P1	0	0		south qarlikturvik
Goose camp	collared	LG2	mesic	2018	P1	0	0		south qarlikturvik
Goose camp	collared	LG1	wet	2018	P1	0	0		south qarlikturvik
Goose camp	collared	LX	mesic	2018	P1	0	0		south qarlikturvik
Goose camp	brown	LG2	mesic	2018	P2	0	0		south qarlikturvik
Goose camp	brown	LG1	wet	2018	P2	0.065	0	Densité P2 estimée avec la moyenne des ESA des dernières années	south qarlikturvik
Goose camp	brown	LX	mesic	2018	P2	0	0		south qarlikturvik
Goose camp	collared	LG2	mesic	2018	P2	0	0		south qarlikturvik
Goose camp	collared	LG1	wet	2018	P2	0	0		south qarlikturvik
Goose camp	collared	LX	mesic	2018	P2	0	0		south qarlikturvik
Camp 2	brown	LG4	mesic/wet	2018	P2	0	0		camp 2
Camp 2	collared	LG4	mesic/wet	2018	P2	0	0		camp 2
Camp 3	brown	LG5	mesic/wet	2018	P2	0	0		camp 3
Camp 3	collared	LG5	mesic/wet	2018	P2	0	0		camp 3
Dufour point	brown	LG6	mesic/wet	2018	P2	0	0		dufour
Dufour point	collared	LG6	mesic/wet	2018	P2	0.148	0		dufour
Goose camp	brown	LG2	mesic	2018	P3	0	0		south qarlikturvik
Goose camp	brown	LG1	wet	2018	P3	0	0		south qarlikturvik
Goose camp	brown	LX	mesic	2018	P3	0	0		south qarlikturvik
Goose camp	collared	LG2	mesic	2018	P3	0	0		south qarlikturvik
Goose camp	collared	LG1	wet	2018	P3	0	0		south qarlikturvik
Goose camp	collared	LX	mesic	2018	P3	0	0		south qarlikturvik
Goose camp	brown	LG2	mesic	2019	P1	3.906	0.96		south qarlikturvik
Goose camp	brown	LG1	wet	2019	P1	1.79	0.367		south qarlikturvik
Goose camp	brown	LX	mesic	2019	P1	1.996	0.564		south qarlikturvik
Goose camp	collared	LG2	mesic	2019	P1	0.754	0.326	PP1 seulement avec modèle, PP2 et PP3 avec moyenne ESA autres années	south qarlikturvik
Goose camp	collared	LG1	wet	2019	P1	0.148	0	calculé avec moyenne des ESA des dernières années	south qarlikturvik
Goose camp	collared	LX	mesic	2019	P1	0	0		south qarlikturvik
Goose camp	brown	LG2	mesic	2019	P2	0.731	0.217		south qarlikturvik
Goose camp	brown	LG1	wet	2019	P2	1.691	0.34		south qarlikturvik
Goose camp	brown	LX	mesic	2019	P2	1.579	0.32		south qarlikturvik
Goose camp	collared	LG2	mesic	2019	P2	0.164	0		south qarlikturvik
Goose camp	collared	LG1	wet	2019	P2	0.148	0		south qarlikturvik
Goose camp	collared	LX	mesic	2019	P2	0.144	0	ESA = taille de la grille en ha	south qarlikturvik
Camp 2	brown	LG4	mesic/wet	2019	P2	2.039	1.1055	Calculé à l'aide du modèle constant (pas model averaging)	camp 2
Camp 2	collared	LG4	mesic/wet	2019	P2	0	0		camp 2
Camp 3	brown	LG5	mesic/wet	2019	P2	0	0		camp 3
Camp 3	collared	LG5	mesic/wet	2019	P2	0.6785	0.3988	Calculé à l'aide du modèle constant (pas model averaging)	camp 3
Dufour point	brown	LG6	mesic/wet	2019	P2	0	0		dufour
Dufour point	collared	LG6	mesic/wet	2019	P2	0	0		dufour
Goose camp	brown	LG2	mesic	2019	P3	0.411	0.163		south qarlikturvik
Goose camp	brown	LG1	wet	2019	P3	0.467	0.199		south qarlikturvik
Goose camp	brown	LX	mesic	2019	P3	3.477	0.707		south qarlikturvik
Goose camp	collared	LG2	mesic	2019	P3	0.082	0		south qarlikturvik
Goose camp	collared	LG1	wet	2019	P3	0.148	0		south qarlikturvik
Goose camp	collared	LX	mesic	2019	P3	0	0		south qarlikturvik
Goose camp	brown	LG2	mesic	2020	P1	NA	NA	Covid	south qarlikturvik
Goose camp	brown	LG1	wet	2020	P1	NA	NA	Covid	south qarlikturvik
Goose camp	brown	LX	mesic	2020	P1	NA	NA	Covid	south qarlikturvik
Goose camp	collared	LG2	mesic	2020	P1	NA	NA	Covid	south qarlikturvik
Goose camp	collared	LG1	wet	2020	P1	NA	NA	Covid	south qarlikturvik
Goose camp	collared	LX	mesic	2020	P1	NA	NA	Covid	south qarlikturvik
Goose camp	brown	LG2	mesic	2020	P2	NA	NA	Covid	south qarlikturvik
Goose camp	brown	LG1	wet	2020	P2	NA	NA	Covid	south qarlikturvik
Goose camp	brown	LX	mesic	2020	P2	NA	NA	Covid	south qarlikturvik
Goose camp	collared	LG2	mesic	2020	P2	NA	NA	Covid	south qarlikturvik
Goose camp	collared	LG1	wet	2020	P2	NA	NA	Covid	south qarlikturvik
Goose camp	collared	LX	mesic	2020	P2	NA	NA	Covid	south qarlikturvik
Goose camp	brown	LG2	mesic	2020	P3	NA	NA	Covid	south qarlikturvik
Goose camp	brown	LG1	wet	2020	P3	NA	NA	Covid	south qarlikturvik
Goose camp	brown	LX	mesic	2020	P3	NA	NA	Covid	south qarlikturvik
Goose camp	collared	LG2	mesic	2020	P3	NA	NA	Covid	south qarlikturvik
Goose camp	collared	LG1	wet	2020	P3	NA	NA	Covid	south qarlikturvik
Goose camp	collared	LX	mesic	2020	P3	NA	NA	Covid	south qarlikturvik
Goose camp	brown	LG2	mesic	2021	P1	NA	NA	Covid	south qarlikturvik
Goose camp	brown	LG1	wet	2021	P1	NA	NA	Covid	south qarlikturvik
Goose camp	brown	LX	mesic	2021	P1	NA	NA	Covid	south qarlikturvik
Goose camp	collared	LG2	mesic	2021	P1	NA	NA	Covid	south qarlikturvik
Goose camp	collared	LG1	wet	2021	P1	NA	NA	Covid	south qarlikturvik
Goose camp	collared	LX	mesic	2021	P1	NA	NA	Covid	south qarlikturvik
Goose camp	brown	LG2	mesic	2021	P2	NA	NA	Covid	south qarlikturvik
Goose camp	brown	LG1	wet	2021	P2	NA	NA	Covid	south qarlikturvik
Goose camp	brown	LX	mesic	2021	P2	NA	NA	Covid	south qarlikturvik
Goose camp	collared	LG2	mesic	2021	P2	NA	NA	Covid	south qarlikturvik
Goose camp	collared	LG1	wet	2021	P2	NA	NA	Covid	south qarlikturvik
Goose camp	collared	LX	mesic	2021	P2	NA	NA	Covid	south qarlikturvik
Goose camp	brown	LG2	mesic	2021	P3	15.457	1.418		south qarlikturvik
Goose camp	brown	LG1	wet	2021	P3	15.5	1.67		south qarlikturvik
Goose camp	brown	LX	mesic	2021	P3	22.405	2.802		south qarlikturvik
Goose camp	collared	LG2	mesic	2021	P3	0.164	NA	calculé avec moyenne des ESA des dernières années	south qarlikturvik
Goose camp	collared	LG1	wet	2021	P3	0.074	0	calculé avec moyenne des ESA des dernières années	south qarlikturvik
Goose camp	collared	LX	mesic	2021	P3	0.144	0	calculé avec moyenne des ESA des dernières années	south qarlikturvik
Goose camp	brown	LG2	mesic	2022	P1	0	0		south qarlikturvik
Goose camp	brown	LG1	wet	2022	P1	0	0		south qarlikturvik
Goose camp	brown	LX	mesic	2022	P1	0.111	NA	estimé à l'aide des moyennes des ESA de toutes les années précédentes	south qarlikturvik
Goose camp	collared	LG2	mesic	2022	P1	0.078	NA	estimé à l'aide des moyennes des ESA de toutes les années précédentes	south qarlikturvik
Goose camp	collared	LG1	wet	2022	P1	0	0		south qarlikturvik
Goose camp	collared	LX	mesic	2022	P1	0.111	NA	estimé à l'aide des moyennes des ESA (de bruns, car pas de ESA estimé sur LX pour collared) de toutes les années précédentes	south qarlikturvik
Goose camp	brown	LG2	mesic	2022	P2	0	0		south qarlikturvik
Goose camp	brown	LG1	wet	2022	P2	0.058	NA	estimé à l'aide des moyennes des ESA de toutes les années précédentes	south qarlikturvik
Goose camp	brown	LX	mesic	2022	P2	0.294	NA	estimé à l'aide des moyennes des ESA de toutes les années précédentes	south qarlikturvik
Goose camp	collared	LG2	mesic	2022	P2	0.076	NA	estimé à l'aide des moyennes des ESA de toutes les années précédentes	south qarlikturvik
Goose camp	collared	LG1	wet	2022	P2	0	0		south qarlikturvik
Goose camp	collared	LX	mesic	2022	P2	0	0		south qarlikturvik
Camp 2	brown	LG4	mesic/wet	2022	P2	0	0		camp 2
Camp 2	collared	LG4	mesic/wet	2022	P2	0	0		camp 2
Goose camp	brown	LG2	mesic	2022	P3	0	0		south qarlikturvik
Goose camp	brown	LG1	wet	2022	P3	0	0		south qarlikturvik
Goose camp	brown	LX	mesic	2022	P3	0.217	NA	estimé à l'aide des moyennes des ESA de toutes les années précédentes	south qarlikturvik
Goose camp	collared	LG2	mesic	2022	P3	0	0		south qarlikturvik
Goose camp	collared	LG1	wet	2022	P3	0	0		south qarlikturvik
Goose camp	collared	LX	mesic	2022	P3	0	0		south qarlikturvik
									south qarlikturvik
									south qarlikturvik
									south qarlikturvik
									south qarlikturvik
									south qarlikturvik
									south qarlikturvik
									south qarlikturvik
									south qarlikturvik
									south qarlikturvik
									south qarlikturvik
									south qarlikturvik
									south qarlikturvik
									south qarlikturvik
									south qarlikturvik
									south qarlikturvik
									south qarlikturvik
									south qarlikturvik
									south qarlikturvik
